# Supplementary material for: A scalable, open-source implementation of a large-scale mechanistic model for single cell proliferation and death signaling
Source: Nat Commun. 2022 Jun 21;13:3555. doi: 10.1038/s41467-022-31138-1 (PMC9213456; doi:10.1038/s41467-022-31138-1)
Supplement: Supplementary file 5 — Supplementary Data 2 [file 41467_2022_31138_MOESM5_ESM.txt]

species	compartment	IC_Xinitialized	Annotation_ENSEMBL	Annotation_HGNC
Ribosome	Cytoplasm	1.90E+03	GO:0005840	GO:0005840
p53inac	Nucleus	2.97E+02	ENSG00000141510	TP53
p53ac	Nucleus	6.25E+00	ENSG00000141510	TP53
MDM2	Nucleus	2.06E+02	ENSG00000135679	MDM2
Wip1	Nucleus	2.23E+00	ENSG00000170836	PPM1D
ATMP	Nucleus	0.00E+00	ENSG00000149311	ATM
ATRac	Nucleus	0.00E+00	ENSG00000175054	ATR
MDM2product1	Nucleus	6.25E+00
MDM2product2	Nucleus	6.25E+00
MDM2product3	Nucleus	6.25E+00
MDM2product4	Nucleus	6.25E+00
MDM2product5	Nucleus	6.25E+00
MDM2product6	Nucleus	6.25E+00
MDM2product7	Nucleus	6.25E+00
MDM2product8	Nucleus	6.25E+00
MDM2product9	Nucleus	6.25E+00
MDM2pro	Nucleus	6.25E+00
Wip1product1	Nucleus	6.25E+00
Wip1product2	Nucleus	6.25E+00
Wip1product3	Nucleus	6.25E+00
Wip1product4	Nucleus	6.25E+00
Wip1product5	Nucleus	6.25E+00
Wip1product6	Nucleus	6.25E+00
Wip1product7	Nucleus	6.25E+00
Wip1product8	Nucleus	6.25E+00
Wip1product9	Nucleus	6.25E+00
Wip1pro	Nucleus	6.25E+00
BRCA2	Nucleus	8.22E-01	ENSG00000139618	BRCA2
MSH6	Nucleus	4.55E+01	ENSG00000116062	MSH6
MGMT	Nucleus	1.20E+02	ENSG00000170430	MGMT
damageDSB	Nucleus	2.43E-04
damageSSB	Nucleus	6.03E-06
ppAKT_MDM2	Nucleus	0.00E+00	ENSG00000142208 ENSG00000105221 ENSG00000135679	AKT1 AKT2 MDM2
pMDM2	Nucleus	0.00E+00	ENSG00000135679	MDM2
ARF	Nucleus	0.00E+00	ENSG00000147889	CDKN2A
MDM4	Nucleus	2.72E-02	ENSG00000198625	MDM4
p53ac_MDM4	Nucleus	0.00E+00	ENSG00000141510 ENSG00000198625	TP53 MDM4
ATMinac	Nucleus	1.50E+00	ENSG00000149311	ATM
ATRinac	Nucleus	2.40E+00	ENSG00000175054	ATR
pRB	Nucleus	8.00E+03	ENSG00000139687	RB1
pRBp	Nucleus	5.36E-01	ENSG00000139687	RB1
pRBpp	Nucleus	6.97E-03	ENSG00000139687	RB1
E2F	Nucleus	1.12E+03	ENSG00000101412 ENSG00000007968 ENSG00000112242	E2F1 E2F2 E2F3
Cd	Nucleus	2.33E-01	ENSG00000110092 ENSG00000118971 ENSG00000112576	CCND1 CCND2 CCND3
Mdi	Nucleus	5.89E-01	ENSG00000110092 ENSG00000118971 ENSG00000112576 ENSG00000135446 ENSG00000105810	CCND1 CCND2 CCND3 CDK4 CDK6
Md	Nucleus	3.85E+00	ENSG00000110092 ENSG00000118971 ENSG00000112576 ENSG00000135446 ENSG00000105810	CCND1 CCND2 CCND3 CDK4 CDK6
Mdp27	Nucleus	7.88E-01	ENSG00000110092 ENSG00000118971 ENSG00000112576 ENSG00000135446 ENSG00000105810 ENSG00000111276	CCND1 CCND2 CCND3 CDK4 CDK6 CDKN1B
Ce	Nucleus	2.55E-01	ENSG00000105173 ENSG00000175305	CCNE1 CCNE2
Mei	Nucleus	8.89E-01	ENSG00000105173 ENSG00000175305 ENSG00000123374	CCNE1 CCNE2 CDK2
Me	Nucleus	2.75E+00	ENSG00000105173 ENSG00000175305 ENSG00000123374	CCNE1 CCNE2 CDK2
Skp2	Nucleus	1.14E+01	ENSG00000145604	SKP2
Mep27	Nucleus	1.12E+00	ENSG00000105173 ENSG00000175305 ENSG00000123374 ENSG00000111276	CCNE1 CCNE2 CDK2 CDKN1B
Pe	Nucleus	1.41E+02	ENSG00000164045	CDC25A
Pai	Nucleus	4.92E+01	ENSG00000101224	CDC25B
Pei	Nucleus	1.60E+01	ENSG00000164045	CDC25A
Pbi	Nucleus	5.53E+01	ENSG00000158402	CDC25C
Ca	Nucleus	4.03E+00	ENSG00000145386	CCNA2
Mai	Nucleus	1.40E+01	ENSG00000145386 ENSG00000123374	CCNA2 CDK2
Ma	Nucleus	5.23E+00	ENSG00000145386 ENSG00000123374	CCNA2 CDK2
Map27	Nucleus	1.28E+00	ENSG00000145386 ENSG00000123374 ENSG00000111276 ENSG00000111276	CCNA2 CDK2 CDKN1B
p27	Nucleus	2.04E+01	ENSG00000111276	CDKN1B
Cdh1i	Nucleus	5.98E-01	ENSG00000039068	CDH1
Cdh1a	Nucleus	1.09E+02	ENSG00000039068	CDH1
E2Fp	Nucleus	1.16E+01	ENSG00000101412 ENSG00000007968 ENSG00000112242	E2F1 E2F2 E2F3
p27p	Nucleus	4.20E+00	ENSG00000111276	CDKN1B
Pa	Nucleus	4.16E+01	ENSG00000101224	CDC25B
Cb	Nucleus	3.44E+00	ENSG00000134057	CCNB1
Mbi	Nucleus	3.90E+00	ENSG00000134057 ENSG00000170312	CCNB1 CDK1
Mb	Nucleus	6.84E-01	ENSG00000134057 ENSG00000170312	CCNB1 CDK1
Cdc20i	Nucleus	7.12E+01	ENSG00000117399	CDC20
Cdc20a	Nucleus	7.30E-01	ENSG00000117399	CDC20
Pb	Nucleus	9.40E+00	ENSG00000158402	CDC25C
Wee1	Nucleus	2.65E+01	ENSG00000166483	WEE1
Wee1p	Nucleus	1.67E+01	ENSG00000166483	WEE1
Mbp27	Nucleus	8.39E-02	ENSG00000134057 ENSG00000170312 ENSG00000111276	CCNB1 CDK1 CDKN1B
Chk1	Nucleus	1.50E-01	ENSG00000149554	CHEK1
pRBc1	Nucleus	8.95E+03	ENSG00000139687 ENSG00000101412 ENSG00000007968 ENSG00000112242	RB1 E2F1 E2F2 E2F3
pRBc2	Nucleus	3.00E-01	ENSG00000139687 ENSG00000101412 ENSG00000007968 ENSG00000112242	RB1 E2F1 E2F2 E2F3
p21	Nucleus	2.09E+01	ENSG00000124762	CDKN1A
Mdp21	Nucleus	4.83E-01	ENSG00000110092 ENSG00000118971 ENSG00000112576 ENSG00000135446 ENSG00000124762	CCND1 CCND2 CCND3 CDK4 CDK6 CDKN1A
Mep21	Nucleus	2.29E-01	ENSG00000105173 ENSG00000175305 ENSG00000123374 ENSG00000124762	CCNE1 CCNE2 CDK2 CDKN1A
Map21	Nucleus	2.62E-01	ENSG00000145386 ENSG00000123374 ENSG00000124762	CCNA2 CDK2 CDKN1A
Mbp21	Nucleus	1.71E-02	ENSG00000134057 ENSG00000170312 ENSG00000124762	CCNB1 CDK1 CDKN1A
L	Extracellular	2.21E-17	ENSG00000121858	TNFSF10
R	Cytoplasm	8.03E+00	ENSG00000104689 ENSG00000120889	TNFRSF10A TNFRSF10B
L_R	Cytoplasm	2.24E-16	ENSG00000121858 ENSG00000104689 ENSG00000120889	TNFSF10 TNFRSF10A TNFRSF10B
Ractive	Cytoplasm	7.56E-20	ENSG00000104689 ENSG00000120889	TNFRSF10A TNFRSF10B
flip	Cytoplasm	5.26E-01	ENSG00000003402	CFLAR
Ractive_flip	Cytoplasm	1.05E-19	ENSG00000104689 ENSG00000120889 ENSG00000003402	TNFRSF10A TNFRSF10B CFLAR
pC8	Cytoplasm	2.65E+01	ENSG00000064012 ENSG00000003400	CASP8 CASP10
Ractive_pC8	Cytoplasm	6.34E-21	ENSG00000104689 ENSG00000120889 ENSG00000064012 ENSG00000003400	TNFRSF10A TNFRSF10B CASP8 CASP10
C8	Cytoplasm	3.67E-04	ENSG00000064012 ENSG00000003400	CASP8 CASP10
Bar	Cytoplasm	8.42E-01	ENSG00000103429	BFAR
C8_Bar	Cytoplasm	9.51E-04	ENSG00000103429 ENSG00000064012 ENSG00000003400	BFAR CASP8 CASP10
pC3	Cytoplasm	8.08E+01	ENSG00000164305 ENSG00000165806	CASP3 CASP7
C8_pC3	Cytoplasm	4.69E-03	ENSG00000064012 ENSG00000003400 ENSG00000164305 ENSG00000165806	CASP8 CASP10 CASP3 CASP7
C3	Cytoplasm	1.37E-04	ENSG00000164305 ENSG00000165806	CASP3 CASP7
pC6	Cytoplasm	4.77E+01	ENSG00000138794	CASP6
C3_pC6	Cytoplasm	2.07E-08	ENSG00000164305 ENSG00000165806 ENSG00000138794	CASP3 CASP7 CASP6
C6	Cytoplasm	3.88E-04	ENSG00000138794	CASP6
C6_C8	Cytoplasm	9.77E-08	ENSG00000138794 ENSG00000064012 ENSG00000003400	CASP6 CASP8 CASP10
XIAP	Cytoplasm	5.48E+00	ENSG00000101966	XIAP
C3_XIAP	Cytoplasm	4.70E-05	ENSG00000164305 ENSG00000165806 ENSG00000101966	CASP3 CASP7 XIAP
PARP	Cytoplasm	6.40E+02	ENSG00000143799	PARP1
C3_PARP	Cytoplasm	2.75E-06	ENSG00000164305 ENSG00000165806 ENSG00000143799	CASP3 CASP7 PARP1
cPARP	Cytoplasm	1.10E+00	ENSG00000143799	PARP1
Bid	Cytoplasm	5.05E+01	ENSG00000015475	BID
C8_Bid	Cytoplasm	5.32E-05	ENSG00000064012 ENSG00000003400 ENSG00000015475	CASP8 CASP10 BID
tBid	Cytoplasm	1.16E-06	ENSG00000015475	BID
Bcl2c	Cytoplasm	1.25E+01	ENSG00000171791 ENSG00000171552 ENSG00000143384	BCL2 BCL2L1 MCL1
tBid_Bcl2c	Cytoplasm	4.09E-05	ENSG00000015475 ENSG00000171791 ENSG00000171552 ENSG00000143384	BID BCL2 BCL2L1 MCL1
Bax	Cytoplasm	8.83E+01	ENSG00000087088	BAX
tBid_Bax	Cytoplasm	3.24E-08	ENSG00000015475 ENSG00000087088	BID BAX
Baxactive	Cytoplasm	5.75E-05	ENSG00000087088	BAX
Baxm	Mitochondrion	7.72E-04	ENSG00000087088	BAX
Bcl2	Mitochondrion	1.78E+00	ENSG00000171791 ENSG00000171552 ENSG00000143384	BCL2 BCL2L1 MCL1
Baxm_Bcl2	Mitochondrion	3.88E-03	ENSG00000087088 ENSG00000171791 ENSG00000171552 ENSG00000143384	BAX BCL2 BCL2L1 MCL1
Bax2	Mitochondrion	1.88E-05	ENSG00000087088	BAX
Bax2_Bcl2	Mitochondrion	9.47E-05	ENSG00000087088 ENSG00000171791 ENSG00000171552 ENSG00000143384	BAX BCL2 BCL2L1 MCL1
Bax4	Mitochondrion	1.12E-08	ENSG00000087088	BAX
Bax4_Bcl2	Mitochondrion	5.65E-08	ENSG00000087088 ENSG00000171791 ENSG00000171552 ENSG00000143384	BAX BCL2 BCL2L1 MCL1
M	Mitochondrion	2.26E+03	GO:0005739
Bax4_M	Mitochondrion	8.02E-08	ENSG00000087088	BAX
Mactive	Mitochondrion	8.02E-06	GO:0005739
CytoCm	Mitochondrion	1.55E+04	ENSG00000179091	CYC1
Mactive_CytoCm	Mitochondrion	7.17E-04	GO:0005739 ENSG00000179091	CYC1
CytoCr	Mitochondrion	7.16E-03	ENSG00000179091	CYC1
Smacm	Mitochondrion	1.47E+03	ENSG00000184047	DIABLO
Mactive_Smacm	Mitochondrion	6.80E-05	ENSG00000184047	DIABLO
Smacr	Mitochondrion	5.43E-04	ENSG00000184047	DIABLO
CytoC	Cytoplasm	5.01E-04	ENSG00000179091	CYC1
Apaf	Cytoplasm	5.20E-01	ENSG00000120868	APAF1
CytoC_Apaf	Cytoplasm	4.12E-07	ENSG00000179091 ENSG00000120868	CYC1 APAF1
Apafactive	Cytoplasm	1.15E-03	ENSG00000120868	APAF1
pC9	Cytoplasm	4.53E+00	ENSG00000169174	PCSK9
Apop	Cytoplasm	4.15E-04	ENSG00000169174 ENSG00000120868	PCSK9 APAF1
Apop_C3	Cytoplasm	4.80E-04	ENSG00000169174 ENSG00000120868 ENSG00000164305 ENSG00000165806	PCSK9 APAF1 CASP3 CASP7
Smac	Cytoplasm	2.84E-05	ENSG00000184047	DIABLO
Apop_XIAP	Cytoplasm	1.40E-02	ENSG00000169174 ENSG00000120868 ENSG00000101966	PCSK9 APAF1 XIAP
Smac_XIAP	Cytoplasm	3.35E-03	ENSG00000184047 ENSG00000101966	DIABLO XIAP
C3_Ub	Cytoplasm	2.02E+00	ENSG00000164305 ENSG00000165806	CASP3 CASP7
BAD	Cytoplasm	9.46E-02	ENSG00000002330	BAD
PUMA	Cytoplasm	2.91E-02	ENSG00000105327	BBC3
NOXA	Cytoplasm	5.55E-03	ENSG00000141682	PMAIP1
Bcl2c_BAD	Cytoplasm	3.33E+00	ENSG00000171791 ENSG00000171552 ENSG00000143384 ENSG00000002330	BCL2 BCL2L1 MCL1 BAD
Bcl2c_PUMA	Cytoplasm	1.02E+00	ENSG00000171791 ENSG00000171552 ENSG00000143384 ENSG00000105327	BCL2 BCL2L1 MCL1 PUMA
Bcl2c_NOXA	Cytoplasm	1.94E-01	ENSG00000171791 ENSG00000171552 ENSG00000143384 ENSG00000141682	BCL2 BCL2L1 MCL1 NOXA
BIM	Cytoplasm	6.00E-02	ENSG00000153094	BCL2L11
BIM_Bax	Cytoplasm	1.67E-08	ENSG00000153094 ENSG00000087088	BCL2L11 BAX
Bcl2c_BIM	Cytoplasm	2.12E+00	ENSG00000171791 ENSG00000171552 ENSG00000143384 ENSG00000153094	BCL2 BCL2L1 MCL1 BCL2L11
ppERK_BIM	Cytoplasm	6.06E-04	ENSG00000100030 ENSG00000102882 ENSG00000153094	MAPK1 MAPK3 BCL2L11
pBIM	Cytoplasm	1.07E-01	ENSG00000153094	BCL2L11
ppAKT_BAD	Cytoplasm	3.35E-05	ENSG00000142208 ENSG00000105221 ENSG00000002330	AKT1 AKT2 BAD
pBAD	Cytoplasm	9.05E-01	ENSG00000002330	BAD
ppERK_BAD	Cytoplasm	9.56E-04	ENSG00000100030 ENSG00000102882 ENSG00000002330	MAPK1 MAPK3 BAD
E	Extracellular	9.82E-17	ENSG00000138798	EGF
H	Extracellular	9.36E-15	ENSG00000157168	NRG1
HGF	Extracellular	2.47E-15	ENSG00000019991	HGF
P	Extracellular	2.86E-19	ENSG00000100311	PDGFB
F	Extracellular	4.13E-16	ENSG00000113578 ENSG00000138685	FGF1 FGF2
I	Extracellular	1.26E-18	ENSG00000017427 ENSG00000167244	IGF1 IGF2
INS	Extracellular	8.95E-15	ENSG00000254647	INS
E1	Cytoplasm	5.00E+01	ENSG00000146648	EGFR
pE1	Cytoplasm	5.05E+00	ENSG00000146648	EGFR
E2	Cytoplasm	3.80E+00	ENSG00000141736	ERBB2
pE2	Cytoplasm	3.84E-01	ENSG00000141736	ERBB2
E3	Cytoplasm	1.74E+00	ENSG00000065361	ERBB3
E4	Cytoplasm	8.22E-18	ENSG00000178568	ERBB4
pE4	Cytoplasm	8.30E-19	ENSG00000178568	ERBB4
Ev3	Cytoplasm	4.65E-11
Met	Cytoplasm	8.57E+00	ENSG00000105976	MET
Pr	Cytoplasm	2.30E-01	ENSG00000134853 ENSG00000113721	PDGFRA PDGFRB
Fr	Cytoplasm	1.87E-01	ENSG00000077782 ENSG00000066468	FGFR1 FGFR2
Ir	Cytoplasm	2.18E-02	ENSG00000140443	IGF1R
Isr	Cytoplasm	2.98E-02	ENSG00000171105	INSR
E1E1	Cytoplasm	2.50E+00	ENSG00000146648	EGFR
E1E2	Cytoplasm	1.90E-01	ENSG00000146648 ENSG00000141736	EGFR ERBB2
E1E3	Cytoplasm	8.71E-02	ENSG00000146648 ENSG00000065361	EGFR ERBB3
E1E4	Cytoplasm	4.11E-19	ENSG00000146648 ENSG00000178568	EGFR ERBB4
E2E2	Cytoplasm	1.44E-02	ENSG00000141736	ERBB2
E2E3	Cytoplasm	6.61E-03	ENSG00000141736 ENSG00000065361	ERBB2 ERBB3
E2E4	Cytoplasm	3.12E-20	ENSG00000141736 ENSG00000178568	ERBB2 ERBB4
E3E4	Cytoplasm	1.43E-20	ENSG00000065361 ENSG00000178568	ERBB3
E4E4	Cytoplasm	0.00E+00	ENSG00000178568	ERBB4
Met_Met	Cytoplasm	7.35E-02	ENSG00000105976	MET
FrFr	Cytoplasm	3.49E-05	ENSG00000113578 ENSG00000138685	FGF1 FGF2
IrIr	Cytoplasm	7.27E-01	ENSG00000140443	IGF1R
Isr_Isr	Cytoplasm	3.09E-01	ENSG00000171105	INSR
EE1	Cytoplasm	1.84E-17	ENSG00000138798 ENSG00000146648	EGF EGFR
HE3	Cytoplasm	1.57E-16	ENSG00000157168 ENSG00000065361	NRG1 ERBB3
HE4	Cytoplasm	1.75E-28	ENSG00000157168 ENSG00000178568	NRG1 ERBB4
HGF_Met	Cytoplasm	7.66E-14	ENSG00000019991 ENSG00000105976	HGF MET
PPr	Cytoplasm	6.56E-20	ENSG00000100311 ENSG00000134853 ENSG00000113721	PDGFB PDGFRA PDGFRB
FFr	Cytoplasm	3.02E-16	ENSG00000113578 ENSG00000138685 ENSG00000077782 ENSG00000066468	FGF1 FGF2 FGFR1 FGFR2
EE1E2	Cytoplasm	2.00E-16	ENSG00000138798 ENSG00000146648 ENSG00000141736	EGF EGFR ERBB2
EE1Ev3	Cytoplasm	4.85E-27	ENSG00000138798 ENSG00000146648	EGF EGFR
EE1E1	Cytoplasm	5.01E-16	ENSG00000138798 ENSG00000146648	EGF EGFR
EE1E3	Cytoplasm	9.09E-17	ENSG00000138798 ENSG00000146648 ENSG00000065361	EGF EGFR ERBB3
EE1E4	Cytoplasm	2.69E-27	ENSG00000138798 ENSG00000146648 ENSG00000178568	EGF EGFR ERBB4
E2HE3	Cytoplasm	5.40E-16	ENSG00000141736 ENSG00000157168 ENSG00000065361	ERBB2 NRG1 ERBB3
E1HE3	Cytoplasm	6.28E-15	ENSG00000146648 ENSG00000157168 ENSG00000065361	EGFR NRG1 ERBB3
HE3E3	Cytoplasm	2.72E-16	ENSG00000157168 ENSG00000065361	NRG1 ERBB3
HE3Ev3	Cytoplasm	7.19E-27	ENSG00000157168 ENSG00000065361	NRG1 ERBB3
HE3E4	Cytoplasm	4.68E-27	ENSG00000157168 ENSG00000065361 ENSG00000178568	NRG1 ERBB3 ERBB4
E2HE4	Cytoplasm	6.44E-28	ENSG00000141736 ENSG00000157168 ENSG00000178568	ERBB2 NRG1 ERBB4
HE4Ev3	Cytoplasm	8.09E-39	ENSG00000157168 ENSG00000178568	NRG1 ERBB4
E1HE4	Cytoplasm	7.12E-27	ENSG00000146648 ENSG00000157168 ENSG00000178568	EGFR NRG1 ERBB4
E3HE4	Cytoplasm	1.97E-27	ENSG00000065361 ENSG00000157168 ENSG00000178568	ERBB3 NRG1 ERBB4
HE4E4	Cytoplasm	1.66E-39	ENSG00000157168 ENSG00000178568	NRG1 ERBB4
HGF_Met_Met	Cytoplasm	5.63E-13	ENSG00000019991 ENSG00000105976	HGF MET
PPrPr	Cytoplasm	4.53E-24	ENSG00000100311 ENSG00000134853 ENSG00000113721	PDGFB PDGFRA PDGFRB
FFrFr	Cytoplasm	4.94E-16	ENSG00000113578 ENSG00000138685 ENSG00000077782 ENSG00000066468	FGF1 FGF2 FGFR1 FGFR2
IIrIr	Cytoplasm	5.15E-19	ENSG00000017427 ENSG00000167244 ENSG00000140443	IGF1 IGF2 IGF1R
INS_Isr_Isr	Cytoplasm	6.87E-17	ENSG00000254647 ENSG00000171105	INS INSR
EE1EE1	Cytoplasm	0.00E+00	ENSG00000138798 ENSG00000146648	EGF EGFR
EE1HE3	Cytoplasm	4.74E-32	ENSG00000138798 ENSG00000146648 ENSG00000157168 ENSG00000065361	EGF EGFR NRG1 ERBB3
EE1HE4	Cytoplasm	8.57E-43	ENSG00000138798 ENSG00000146648 ENSG00000157168 ENSG00000178568	EGF EGFR NRG1 ERBB4
HE3HE3	Cytoplasm	9.31E-32	ENSG00000157168 ENSG00000065361	NRG1 ERBB3
HE3HE4	Cytoplasm	2.35E-42	ENSG00000157168 ENSG00000065361 ENSG00000178568	NRG1 ERBB3 ERBB4
HE4HE4	Cytoplasm	0.00E+00	ENSG00000157168 ENSG00000178568	NRG1 ERBB4
HGF_Met_HGF_Met	Cytoplasm	1.03E-26	ENSG00000019991 ENSG00000105976	HGF MET
PPrPPr	Cytoplasm	0.00E+00	ENSG00000100311 ENSG00000134853 ENSG00000113721	PDGFB PDGFRA PDGFRB
FFrFFr	Cytoplasm	8.11E-30	ENSG00000113578 ENSG00000138685 ENSG00000077782 ENSG00000066468	FGF1 FGF2 FGFR1 FGFR2
IIrIrI	Cytoplasm	7.61E-38	ENSG00000017427 ENSG00000167244 ENSG00000140443	IGF1 IGF2 IGF1R
INS_Isr_Isr_INS	Cytoplasm	1.02E-27	ENSG00000254647 ENSG00000171105	INS INSR
E1_ppERK	Cytoplasm	5.05E-01	ENSG00000146648 ENSG00000100030 ENSG00000102882	EGFR MAPK1 MAPK3
E2_ppERK	Cytoplasm	3.84E-02	ENSG00000141736 ENSG00000100030 ENSG00000102882	ERBB2 MAPK1 MAPK3
E4_ppERK	Cytoplasm	8.30E-20	ENSG00000178568 ENSG00000100030 ENSG00000102882	ERBB4 MAPK1 MAPK3
pEE1E2	Cytoplasm	1.99E-16	ENSG00000138798 ENSG00000146648 ENSG00000141736	EGF EGFR ERBB2
pEE1Ev3	Cytoplasm	4.84E-27	ENSG00000138798 ENSG00000146648	EGF EGFR
pEE1E1	Cytoplasm	4.95E-16	ENSG00000138798 ENSG00000146648	EGF EGFR
pEE1EE1	Cytoplasm	0.00E+00	ENSG00000138798 ENSG00000146648	EGF EGFR
pEE1E3	Cytoplasm	9.05E-17	ENSG00000138798 ENSG00000146648 ENSG00000065361	EGF EGFR ERBB3
pEE1HE3	Cytoplasm	4.71E-32	ENSG00000138798 ENSG00000146648 ENSG00000157168 ENSG00000065361	EGF EGFR NRG1 ERBB3
pEE1E4	Cytoplasm	2.71E-27	ENSG00000138798 ENSG00000146648 ENSG00000178568	EGF EGFR ERBB4
pEE1HE4	Cytoplasm	8.55E-43	ENSG00000138798 ENSG00000146648 ENSG00000157168 ENSG00000178568	EGF EGFR NRG1 ERBB4
pE2HE3	Cytoplasm	5.39E-16	ENSG00000141736 ENSG00000157168 ENSG00000065361	ERBB2 NRG1 ERBB3
pHE3Ev3	Cytoplasm	7.19E-27	ENSG00000157168 ENSG00000065361	NRG1 ERBB3
pE1HE3	Cytoplasm	6.26E-15	ENSG00000146648 ENSG00000157168 ENSG00000065361	EGFR NRG1 ERBB3
pHE3E4	Cytoplasm	4.72E-27	ENSG00000157168 ENSG00000065361 ENSG00000178568	NRG1 ERBB3 ERBB4
pHE3HE4	Cytoplasm	2.36E-42	ENSG00000157168 ENSG00000065361 ENSG00000178568	NRG1 ERBB3 ERBB4
pE2HE4	Cytoplasm	6.44E-28	ENSG00000141736 ENSG00000157168 ENSG00000178568	ERBB2 NRG1 ERBB4
pHE4Ev3	Cytoplasm	8.09E-39	ENSG00000157168 ENSG00000178568	NRG1 ERBB4
pE1HE4	Cytoplasm	7.09E-27	ENSG00000146648 ENSG00000157168 ENSG00000178568	EGFR NRG1 ERBB4
pE3HE4	Cytoplasm	1.99E-27	ENSG00000065361 ENSG00000157168 ENSG00000178568	ERBB3 NRG1 ERBB4
pHE4E4	Cytoplasm	1.67E-39	ENSG00000157168 ENSG00000178568	NRG1 ERBB4
pHE4HE4	Cytoplasm	0.00E+00	ENSG00000157168 ENSG00000178568	NRG1 ERBB4
pHGF_Met_Met	Cytoplasm	5.62E-13	ENSG00000019991 ENSG00000105976	HGF MET
pHGF_Met_HGF_Met	Cytoplasm	1.02E-26	ENSG00000019991 ENSG00000105976	HGF MET
pPPrPPr	Cytoplasm	0.00E+00	ENSG00000100311 ENSG00000134853 ENSG00000113721	PDGFB PDGFRA PDGFRB
pPPrPr	Cytoplasm	4.52E-24	ENSG00000100311 ENSG00000134853 ENSG00000113721	PDGFB PDGFRA PDGFRB
pFFrFFr	Cytoplasm	8.14E-30	ENSG00000113578 ENSG00000138685 ENSG00000077782 ENSG00000066468	FGF1 FGF2 FGFR1 FGFR2
pFFrFr	Cytoplasm	4.94E-16	ENSG00000113578 ENSG00000138685 ENSG00000077782 ENSG00000066468	FGF1 FGF2 FGFR1 FGFR2
pIIrIr	Cytoplasm	5.15E-19	ENSG00000017427 ENSG00000167244 ENSG00000140443	IGF1 IGF2 IGF1R
pINS_Isr_Isr	Cytoplasm	6.86E-17	ENSG00000254647 ENSG00000171105	INS INSR
pIIrIrI	Cytoplasm	7.61E-38	ENSG00000017427 ENSG00000167244 ENSG00000140443	IGF1 IGF2 IGF1R
pINS_Isr_Isr_INS	Cytoplasm	1.02E-27	ENSG00000254647 ENSG00000171105	INS INSR
pIIrIr_IRS	Cytoplasm	3.75E-19	ENSG00000017427 ENSG00000167244 ENSG00000140443 ENSG00000169047 ENSG00000185950	IGF1 IGF2 IGF1R IRS1 IRS2
pINS_Isr_Isr_IRS	Cytoplasm	4.96E-17	ENSG00000254647 ENSG00000171105 ENSG00000169047 ENSG00000185950	INS INSR IRS1 IRS2
pIIrIrI_IRS	Cytoplasm	5.88E-38	ENSG00000017427 ENSG00000167244 ENSG00000140443 ENSG00000197081 ENSG00000169047 ENSG00000185950	IGF1 IGF2 IGF1R IGF2R IRS1 IRS2
pINS_Isr_Isr_INS_IRS	Cytoplasm	7.74E-28	ENSG00000254647 ENSG00000171105 ENSG00000169047 ENSG00000185950	INS INSR IRS1 IRS2
Sp_EE1E2	Cytoplasm	3.30E-18	ENSG00000136158 ENSG00000138798 ENSG00000146648 ENSG00000141736	SPRY2 EGF EGFR ERBB2
Sp_EE1Ev3	Cytoplasm	1.19E-28	ENSG00000136158 ENSG00000138798 ENSG00000146648	SPRY2 EGF EGFR
Sp_EE1E1	Cytoplasm	8.27E-18	ENSG00000136158 ENSG00000138798 ENSG00000146648	SPRY2 EGF EGFR
Sp_EE1EE1	Cytoplasm	0.00E+00	ENSG00000136158 ENSG00000138798 ENSG00000146648	SPRY2 EGF EGFR
Sp_EE1E3	Cytoplasm	1.50E-18	ENSG00000136158 ENSG00000138798 ENSG00000146648 ENSG00000065361	SPRY2 EGF EGFR ERBB3
Sp_EE1HE3	Cytoplasm	7.81E-34	ENSG00000136158 ENSG00000138798 ENSG00000146648 ENSG00000157168 ENSG00000065361	SPRY2 EGF EGFR NRG1 ERBB3
Sp_EE1E4	Cytoplasm	4.45E-29	ENSG00000136158 ENSG00000138798 ENSG00000146648 ENSG00000178568	SPRY2 EGF EGFR ERBB4
Sp_EE1HE4	Cytoplasm	1.42E-44	ENSG00000136158 ENSG00000138798 ENSG00000146648 ENSG00000157168 ENSG00000178568	SPRY2 EGF EGFR NRG1 ERBB4
Sp_E2HE3	Cytoplasm	8.90E-18	ENSG00000136158 ENSG00000141736 ENSG00000157168 ENSG00000065361	SPRY2 ERBB2 NRG1 ERBB3
Sp_HE3Ev3	Cytoplasm	1.19E-28	ENSG00000136158 ENSG00000157168 ENSG00000065361 ENSG00000178568	SPRY2 NRG1 ERBB3
Sp_E1HE3	Cytoplasm	1.04E-16	ENSG00000136158 ENSG00000146648 ENSG00000157168 ENSG00000065361	SPRY2 EGFR NRG1 ERBB3
Sp_HE3E4	Cytoplasm	7.70E-29	ENSG00000136158 ENSG00000157168 ENSG00000065361 ENSG00000178568	SPRY2 NRG1 ERBB3 ERBB4
Sp_HE3HE4	Cytoplasm	3.87E-44	ENSG00000136158 ENSG00000157168 ENSG00000065361 ENSG00000178568	SPRY2 NRG1 ERBB3 ERBB4
Sp_E2HE4	Cytoplasm	1.06E-29	ENSG00000136158 ENSG00000141736 ENSG00000157168 ENSG00000178568	SPRY2 ERBB2 NRG1 ERBB4
Sp_HE4Ev3	Cytoplasm	1.33E-40	ENSG00000136158 ENSG00000157168 ENSG00000178568	SPRY2 NRG1 ERBB4
Sp_E1HE4	Cytoplasm	1.17E-28	ENSG00000136158 ENSG00000146648 ENSG00000157168 ENSG00000178568	SPRY2 EGFR NRG1 ERBB4
Sp_E3HE4	Cytoplasm	3.25E-29	ENSG00000136158 ENSG00000065361 ENSG00000157168 ENSG00000178568	SPRY2 ERBB3 NRG1 ERBB4
Sp_HE4E4	Cytoplasm	2.73E-41	ENSG00000136158 ENSG00000157168 ENSG00000178568	SPRY2 NRG1 ERBB4
Sp_HE4HE4	Cytoplasm	0.00E+00	ENSG00000136158 ENSG00000157168 ENSG00000178568	SPRY2 NRG1 ERBB4
Sp_HGF_Met_Met	Cytoplasm	9.28E-15	ENSG00000136158 ENSG00000019991 ENSG00000105976	SPRY2 HGF MET
Sp_HGF_Met_HGF_Met	Cytoplasm	1.75E-28	ENSG00000136158 ENSG00000019991 ENSG00000105976	SPRY2 HGF MET
Sp_PPrPPr	Cytoplasm	0.00E+00	ENSG00000136158 ENSG00000100311 ENSG00000134853 ENSG00000113721	SPRY2 PDGFB PDGFRA PDGFRB
Sp_PPrPr	Cytoplasm	8.91E-26	ENSG00000136158 ENSG00000100311 ENSG00000134853 ENSG00000113721	SPRY2 PDGFB PDGFRA PDGFRB
Sp_FFrFFr	Cytoplasm	2.27E-31	ENSG00000136158 ENSG00000113578 ENSG00000138685 ENSG00000077782 ENSG00000066468	SPRY2 FGF1 FGF2 FGFR1 FGFR2
Sp_FFrFr	Cytoplasm	8.15E-18	ENSG00000136158 ENSG00000113578 ENSG00000138685 ENSG00000077782 ENSG00000066468	SPRY2 FGF1 FGF2 FGFR1 FGFR2
Sp_IIrIr	Cytoplasm	8.49E-21	ENSG00000136158 ENSG00000017427 ENSG00000167244 ENSG00000140443	SPRY2 IGF1 IGF2 IGF1R
Sp_INS_Isr_Isr	Cytoplasm	1.13E-18	ENSG00000136158 ENSG00000254647 ENSG00000171105	SPRY2 INS INSR
Sp_IIrIrI	Cytoplasm	1.48E-39	ENSG00000136158 ENSG00000017427 ENSG00000167244 ENSG00000140443	SPRY2 IGF1 IGF2 IGF1R IGF2R
Sp_INS_Isr_Isr_INS	Cytoplasm	1.84E-29	ENSG00000136158 ENSG00000254647 ENSG00000171105	SPRY2 INS INSR
EE1E2int	Cytoplasm	7.14E-16	ENSG00000138798 ENSG00000146648 ENSG00000141736	EGF EGFR ERBB2
EE1Ev3int	Cytoplasm	4.87E-26	ENSG00000138798 ENSG00000146648	EGF EGFR
EE1E1int	Cytoplasm	2.47E-15	ENSG00000138798 ENSG00000146648	EGF EGFR
EE1EE1int	Cytoplasm	0.00E+00	ENSG00000138798 ENSG00000146648	EGF EGFR
EE1E3int	Cytoplasm	3.24E-16	ENSG00000138798 ENSG00000146648 ENSG00000065361	EGF EGFR ERBB3
EE1HE3int	Cytoplasm	1.69E-31	ENSG00000138798 ENSG00000146648 ENSG00000157168 ENSG00000065361	EGF EGFR NRG1 ERBB3
EE1E4int	Cytoplasm	1.02E-26	ENSG00000138798 ENSG00000146648 ENSG00000178568	EGF EGFR ERBB4
EE1HE4int	Cytoplasm	3.11E-42	ENSG00000138798 ENSG00000146648 ENSG00000157168 ENSG00000178568	EGF EGFR NRG1 ERBB4
E2HE3int	Cytoplasm	2.08E-16	ENSG00000141736 ENSG00000157168 ENSG00000065361	ERBB2 NRG1 ERBB3
HE3Ev3int	Cytoplasm	2.78E-27	ENSG00000157168 ENSG00000065361	NRG1 ERBB3
E1HE3int	Cytoplasm	2.24E-14	ENSG00000146648 ENSG00000157168 ENSG00000065361	EGFR NRG1 ERBB3
HE3E4int	Cytoplasm	1.86E-27	ENSG00000157168 ENSG00000065361 ENSG00000178568	NRG1 ERBB3 ERBB4
HE3HE4int	Cytoplasm	9.15E-43	ENSG00000157168 ENSG00000065361 ENSG00000178568	NRG1 ERBB3 ERBB4
E2HE4int	Cytoplasm	2.48E-28	ENSG00000141736 ENSG00000157168 ENSG00000178568	ERBB2 NRG1 ERBB4
HE4Ev3int	Cytoplasm	3.11E-39	ENSG00000157168 ENSG00000178568	NRG1 ERBB4
E1HE4int	Cytoplasm	2.54E-26	ENSG00000146648 ENSG00000157168 ENSG00000178568	EGFR NRG1 ERBB4
E3HE4int	Cytoplasm	7.68E-28	ENSG00000065361 ENSG00000157168 ENSG00000178568	ERBB3 NRG1 ERBB4
HE4E4int	Cytoplasm	6.44E-40	ENSG00000157168 ENSG00000178568	NRG1 ERBB4
HE4HE4int	Cytoplasm	0.00E+00	ENSG00000157168 ENSG00000178568	NRG1 ERBB4
HGF_Met_Metint	Cytoplasm	2.17E-13	ENSG00000019991 ENSG00000105976	HGF MET
HGF_Met_HGF_Metint	Cytoplasm	1.98E-26	ENSG00000019991 ENSG00000105976	HGF MET
PPrPPrint	Cytoplasm	0.00E+00	ENSG00000100311 ENSG00000134853 ENSG00000113721	PDGFB PDGFRA PDGFRB
PPrPrint	Cytoplasm	3.25E-24	ENSG00000100311 ENSG00000134853 ENSG00000113721	PDGFB PDGFRA PDGFRB
FFrFFrint	Cytoplasm	6.34E-30	ENSG00000113578 ENSG00000138685 ENSG00000077782 ENSG00000066468	FGF1 FGF2 FGFR1 FGFR2
FFrFrint	Cytoplasm	1.91E-16	ENSG00000113578 ENSG00000138685 ENSG00000077782 ENSG00000066468	FGF1 FGF2 FGFR1 FGFR2
IIrIr_int	Cytoplasm	8.09E-19	ENSG00000017427 ENSG00000167244 ENSG00000140443	IGF1 IGF2 IGF1R
INS_Isr_Isr_int	Cytoplasm	1.54E-16	ENSG00000254647 ENSG00000171105	INS INSR
IIrIrI_int	Cytoplasm	3.50E-36	ENSG00000017427 ENSG00000167244 ENSG00000140443	IGF1 IGF2 IGF1R
INS_Isr_Isr_INS_int	Cytoplasm	3.30E-25	ENSG00000254647 ENSG00000171105	INS INSR
pEE1E2int	Cytoplasm	7.15E-16	ENSG00000138798 ENSG00000146648 ENSG00000141736	EGF EGFR ERBB2
pEE1Ev3int	Cytoplasm	4.88E-26	ENSG00000138798 ENSG00000146648	EGF EGFR
pEE1E1int	Cytoplasm	2.47E-15	ENSG00000138798 ENSG00000146648	EGF EGFR
pEE1EE1int	Cytoplasm	0.00E+00	ENSG00000138798 ENSG00000146648	EGF EGFR
pEE1E3int	Cytoplasm	3.25E-16	ENSG00000138798 ENSG00000146648 ENSG00000065361	EGF EGFR ERBB3
pEE1HE3int	Cytoplasm	1.69E-31	ENSG00000138798 ENSG00000146648 ENSG00000157168 ENSG00000065361	EGF EGFR NRG1 ERBB3
pEE1E4int	Cytoplasm	1.02E-26	ENSG00000138798 ENSG00000146648 ENSG00000178568	EGF EGFR ERBB4
pEE1HE4int	Cytoplasm	3.11E-42	ENSG00000138798 ENSG00000146648 ENSG00000157168 ENSG00000178568	EGF EGFR NRG1 ERBB4
pE2HE3int	Cytoplasm	2.09E-16	ENSG00000141736 ENSG00000157168 ENSG00000065361	ERBB2 NRG1 ERBB3
pHE3Ev3int	Cytoplasm	2.78E-27	ENSG00000157168 ENSG00000065361	NRG1 ERBB3
pE1HE3int	Cytoplasm	2.25E-14	ENSG00000146648 ENSG00000157168 ENSG00000065361	EGFR NRG1 ERBB3
pHE3E4int	Cytoplasm	1.86E-27	ENSG00000157168 ENSG00000065361 ENSG00000178568	NRG1 ERBB3 ERBB4
pHE3HE4int	Cytoplasm	9.17E-43	ENSG00000157168 ENSG00000065361 ENSG00000178568	NRG1 ERBB3 ERBB4
pE2HE4int	Cytoplasm	2.48E-28	ENSG00000141736 ENSG00000157168 ENSG00000178568	ERBB2 NRG1 ERBB4
pHE4Ev3int	Cytoplasm	3.11E-39	ENSG00000157168 ENSG00000178568	NRG1 ERBB4
pE1HE4int	Cytoplasm	2.54E-26	ENSG00000146648 ENSG00000157168 ENSG00000178568	EGFR NRG1 ERBB4
pE3HE4int	Cytoplasm	7.69E-28	ENSG00000065361 ENSG00000157168 ENSG00000178568	ERBB3 NRG1 ERBB4
pHE4E4int	Cytoplasm	6.45E-40	ENSG00000157168 ENSG00000178568	NRG1 ERBB4
pHE4HE4int	Cytoplasm	0.00E+00	ENSG00000157168 ENSG00000178568	NRG1 ERBB4
pHGF_Met_Metint	Cytoplasm	2.18E-13	ENSG00000019991 ENSG00000105976	HGF MET
pHGF_Met_HGF_Metint	Cytoplasm	1.99E-26	ENSG00000019991 ENSG00000105976	HGF MET
pPPrPPrint	Cytoplasm	0.00E+00	ENSG00000100311 ENSG00000134853 ENSG00000113721	PDGFB PDGFRA PDGFRB
pPPrPrint	Cytoplasm	3.25E-24	ENSG00000100311 ENSG00000134853 ENSG00000113721	PDGFB PDGFRA PDGFRB
pFFrFFrint	Cytoplasm	6.34E-30	ENSG00000113578 ENSG00000138685 ENSG00000077782 ENSG00000066468	FGF1 FGF2 FGFR1 FGFR2
pFFrFrint	Cytoplasm	1.91E-16	ENSG00000113578 ENSG00000138685 ENSG00000077782 ENSG00000066468	FGF1 FGF2 FGFR1 FGFR2
pIIrIr_int	Cytoplasm	8.09E-19	ENSG00000017427 ENSG00000167244 ENSG00000140443	IGF1 IGF2 IGF1R
pINS_Isr_Isr_int	Cytoplasm	1.54E-16	ENSG00000254647 ENSG00000171105	INS INSR
pIIrIrI_int	Cytoplasm	3.50E-36	ENSG00000017427 ENSG00000167244 ENSG00000140443	IGF1 IGF2 IGF1R
pINS_Isr_Isr_INS_int	Cytoplasm	3.30E-25	ENSG00000254647 ENSG00000171105	INS INSR
pIIrIr_int_IRS	Cytoplasm	6.00E-19	ENSG00000017427 ENSG00000167244 ENSG00000140443 ENSG00000169047 ENSG00000185950	IGF1 IGF2 IGF1R IRS1 IRS2
pINS_Isr_Isr_int_IRS	Cytoplasm	1.14E-16	ENSG00000254647 ENSG00000171105 ENSG00000169047 ENSG00000185950	INS INSR IRS1 IRS2
pIIrIrI_int_IRS	Cytoplasm	2.62E-36	ENSG00000017427 ENSG00000167244 ENSG00000140443 ENSG00000197081 ENSG00000169047 ENSG00000185950	IGF1 IGF2 IGF1R IGF2R IRS1 IRS2
pINS_Isr_Isr_INS_int_IRS	Cytoplasm	2.47E-25	ENSG00000254647 ENSG00000171105 ENSG00000169047 ENSG00000185950	INS INSR IRS1 IRS2
pEE1E2_G2_SOS	Cytoplasm	1.92E-19	ENSG00000138798 ENSG00000146648 ENSG00000141736 ENSG00000177885 ENSG00000115904	EGF EGFR ERBB2 GRB2 SOS1
pEE1Ev3_G2_SOS	Cytoplasm	1.04E-29	ENSG00000138798 ENSG00000146648 ENSG00000177885 ENSG00000115904	EGF EGFR GRB2 SOS1
pEE1E1_G2_SOS	Cytoplasm	5.29E-19	ENSG00000138798 ENSG00000146648 ENSG00000177885 ENSG00000115904	EGF EGFR GRB2 SOS1
pEE1EE1_G2_SOS	Cytoplasm	0.00E+00	ENSG00000138798 ENSG00000146648 ENSG00000177885 ENSG00000115904	EGF EGFR GRB2 SOS1
pEE1E3_G2_SOS	Cytoplasm	7.74E-20	ENSG00000138798 ENSG00000146648 ENSG00000065361 ENSG00000177885 ENSG00000115904	EGF EGFR ERBB3 GRB2 SOS1
pEE1HE3_G2_SOS	Cytoplasm	4.03E-35	ENSG00000138798 ENSG00000146648 ENSG00000157168 ENSG00000065361 ENSG00000177885 ENSG00000115904	EGF EGFR NRG1 ERBB3 GRB2 SOS1
pEE1E4_G2_SOS	Cytoplasm	3.23E-30	ENSG00000138798 ENSG00000146648 ENSG00000178568 ENSG00000177885 ENSG00000115904	EGF EGFR ERBB4 GRB2 SOS1
pEE1HE4_G2_SOS	Cytoplasm	1.19E-45	ENSG00000138798 ENSG00000146648 ENSG00000157168 ENSG00000178568 ENSG00000177885 ENSG00000115904	EGF EGFR NRG1 ERBB4 GRB2 SOS1
pE2HE3_G2_SOS	Cytoplasm	4.04E-19	ENSG00000141736 ENSG00000157168 ENSG00000065361 ENSG00000177885 ENSG00000115904	ERBB2 NRG1 ERBB3 GRB2 SOS1
pHE3Ev3_G2_SOS	Cytoplasm	6.15E-30	ENSG00000157168 ENSG00000065361 ENSG00000177885 ENSG00000115904	NRG1 ERBB3 GRB2 SOS1
pE1HE3_G2_SOS	Cytoplasm	5.35E-18	ENSG00000146648 ENSG00000157168 ENSG00000065361 ENSG00000177885 ENSG00000115904	EGFR NRG1 ERBB3 GRB2 SOS1
pHE3E4_G2_SOS	Cytoplasm	5.71E-30	ENSG00000157168 ENSG00000065361 ENSG00000178568 ENSG00000177885 ENSG00000115904	NRG1 ERBB3 ERBB4 GRB2 SOS1
pHE3HE4_G2_SOS	Cytoplasm	2.52E-45	ENSG00000157168 ENSG00000065361 ENSG00000178568 ENSG00000177885 ENSG00000115904	NRG1 ERBB3 ERBB4 GRB2 SOS1
pE2HE4_G2_SOS	Cytoplasm	6.89E-31	ENSG00000141736 ENSG00000157168 ENSG00000178568 ENSG00000177885 ENSG00000115904	ERBB2 NRG1 ERBB4 GRB2 SOS1
pHE4Ev3_G2_SOS	Cytoplasm	9.53E-42	ENSG00000157168 ENSG00000178568 ENSG00000177885 ENSG00000115904	NRG1 ERBB4 GRB2 SOS1
pE1HE4_G2_SOS	Cytoplasm	8.35E-30	ENSG00000146648 ENSG00000157168 ENSG00000178568 ENSG00000177885 ENSG00000115904	EGFR NRG1 ERBB4 GRB2 SOS1
pE3HE4_G2_SOS	Cytoplasm	2.65E-30	ENSG00000065361 ENSG00000157168 ENSG00000178568 ENSG00000177885 ENSG00000115904	ERBB3 NRG1 ERBB4 GRB2 SOS1
pHE4E4_G2_SOS	Cytoplasm	2.15E-42	ENSG00000157168 ENSG00000178568 ENSG00000177885 ENSG00000115904	NRG1 ERBB4 GRB2 SOS1
pHE4HE4_G2_SOS	Cytoplasm	0.00E+00	ENSG00000157168 ENSG00000178568 ENSG00000177885 ENSG00000115904	NRG1 ERBB4 GRB2 SOS1
pHGF_Met_Met_G2_SOS	Cytoplasm	1.20E-16	ENSG00000019991 ENSG00000105976 ENSG00000177885 ENSG00000115904	HGF MET GRB2 SOS1
pHGF_Met_HGF_Met_G2_SOS	Cytoplasm	2.10E-30	ENSG00000019991 ENSG00000105976 ENSG00000177885 ENSG00000115904	HGF MET GRB2 SOS1
pPPrPPr_G2_SOS	Cytoplasm	2.69E-34	ENSG00000100311 ENSG00000134853 ENSG00000113721 ENSG00000177885 ENSG00000115904	PDGFB PDGFRA PDGFRB GRB2 SOS1
pPPrPr_G2_SOS	Cytoplasm	4.84E-28	ENSG00000100311 ENSG00000134853 ENSG00000113721 ENSG00000177885 ENSG00000115904	PDGFB PDGFRA PDGFRB GRB2 SOS1
pFFrFFr_G2_SOS	Cytoplasm	8.71E-33	ENSG00000113578 ENSG00000138685 ENSG00000077782 ENSG00000066468 ENSG00000177885 ENSG00000115904	FGF1 FGF2 FGFR1 FGFR2 GRB2 SOS1
pFFrFr_G2_SOS	Cytoplasm	4.22E-19	ENSG00000113578 ENSG00000138685 ENSG00000077782 ENSG00000066468 ENSG00000177885 ENSG00000115904	FGF1 FGF2 FGFR1 FGFR2 GRB2 SOS1
pIIrIr_IRS_G2_SOS	Cytoplasm	2.01E-22	ENSG00000017427 ENSG00000167244 ENSG00000140443 ENSG00000177885 ENSG00000115904	IGF1 IGF2 IGF1R GRB2 SOS1
pINS_Isr_Isr_IRS_G2_SOS	Cytoplasm	3.71E-20	ENSG00000254647 ENSG00000171105 ENSG00000177885 ENSG00000115904	INS INSR GRB2 SOS1
pIIrIrI_IRS_G2_SOS	Cytoplasm	3.49E-41	ENSG00000017427 ENSG00000167244 ENSG00000140443 ENSG00000177885 ENSG00000115904	IGF1 IGF2 IGF1R GRB2 SOS1
pINS_Isr_Isr_INS_IRS_G2_SOS	Cytoplasm	6.17E-31	ENSG00000254647 ENSG00000171105 ENSG00000177885 ENSG00000115904	INS INSR GRB2 SOS1
pEE1E2int_G2_SOS	Cytoplasm	6.88E-19	ENSG00000138798 ENSG00000146648 ENSG00000141736 ENSG00000177885 ENSG00000115904	EGF EGFR ERBB2 GRB2 SOS1
pEE1Ev3int_G2_SOS	Cytoplasm	5.11E-29	ENSG00000138798 ENSG00000146648 ENSG00000177885 ENSG00000115904	EGF EGFR GRB2 SOS1
pEE1E1int_G2_SOS	Cytoplasm	2.64E-18	ENSG00000138798 ENSG00000146648 ENSG00000177885 ENSG00000115904	EGF EGFR GRB2 SOS1
pEE1EE1int_G2_SOS	Cytoplasm	0.00E+00	ENSG00000138798 ENSG00000146648 ENSG00000177885 ENSG00000115904	EGF EGFR GRB2 SOS1
pEE1E3int_G2_SOS	Cytoplasm	2.78E-19	ENSG00000138798 ENSG00000146648 ENSG00000065361 ENSG00000177885 ENSG00000115904	EGF EGFR ERBB3 GRB2 SOS1
pEE1HE3int_G2_SOS	Cytoplasm	1.45E-34	ENSG00000138798 ENSG00000146648 ENSG00000157168 ENSG00000065361 ENSG00000177885 ENSG00000115904	EGF EGFR NRG1 ERBB3 GRB2 SOS1
pEE1E4int_G2_SOS	Cytoplasm	1.17E-29	ENSG00000138798 ENSG00000146648 ENSG00000178568 ENSG00000177885 ENSG00000115904	EGF EGFR ERBB4 GRB2 SOS1
pEE1HE4int_G2_SOS	Cytoplasm	3.66E-45	ENSG00000138798 ENSG00000146648 ENSG00000157168 ENSG00000178568 ENSG00000177885 ENSG00000115904	EGF EGFR NRG1 ERBB4 GRB2 SOS1
pE2HE3int_G2_SOS	Cytoplasm	1.56E-19	ENSG00000141736 ENSG00000157168 ENSG00000065361 ENSG00000177885 ENSG00000115904	ERBB2 NRG1 ERBB3 GRB2 SOS1
pHE3Ev3int_G2_SOS	Cytoplasm	2.38E-30	ENSG00000157168 ENSG00000065361 ENSG00000177885 ENSG00000115904	NRG1 ERBB3 GRB2 SOS1
pE1HE3int_G2_SOS	Cytoplasm	1.92E-17	ENSG00000146648 ENSG00000157168 ENSG00000065361 ENSG00000177885 ENSG00000115904	EGFR NRG1 ERBB3 GRB2 SOS1
pHE3E4int_G2_SOS	Cytoplasm	1.82E-30	ENSG00000157168 ENSG00000065361 ENSG00000178568 ENSG00000177885 ENSG00000115904	NRG1 ERBB3 ERBB4 GRB2 SOS1
pHE3HE4int_G2_SOS	Cytoplasm	8.87E-46	ENSG00000157168 ENSG00000065361 ENSG00000178568 ENSG00000177885 ENSG00000115904	NRG1 ERBB3 ERBB4 GRB2 SOS1
pE2HE4int_G2_SOS	Cytoplasm	2.66E-31	ENSG00000141736 ENSG00000157168 ENSG00000178568 ENSG00000177885 ENSG00000115904	ERBB2 NRG1 ERBB4 GRB2 SOS1
pHE4Ev3int_G2_SOS	Cytoplasm	3.66E-42	ENSG00000157168 ENSG00000178568 ENSG00000177885 ENSG00000115904	NRG1 ERBB4 GRB2 SOS1
pE1HE4int_G2_SOS	Cytoplasm	3.00E-29	ENSG00000146648 ENSG00000157168 ENSG00000178568 ENSG00000177885 ENSG00000115904	EGFR NRG1 ERBB4 GRB2 SOS1
pE3HE4int_G2_SOS	Cytoplasm	7.41E-31	ENSG00000065361 ENSG00000157168 ENSG00000178568 ENSG00000177885 ENSG00000115904	ERBB3 NRG1 ERBB4 GRB2 SOS1
pHE4E4int_G2_SOS	Cytoplasm	8.28E-43	ENSG00000157168 ENSG00000178568 ENSG00000177885 ENSG00000115904	NRG1 ERBB4 GRB2 SOS1
pHE4HE4int_G2_SOS	Cytoplasm	0.00E+00	ENSG00000157168 ENSG00000178568 ENSG00000177885 ENSG00000115904	NRG1 ERBB4 GRB2 SOS1
pHGF_Met_Metint_G2_SOS	Cytoplasm	4.65E-17	ENSG00000019991 ENSG00000105976 ENSG00000177885 ENSG00000115904	HGF MET GRB2 SOS1
pHGF_Met_HGF_Metint_G2_SOS	Cytoplasm	1.40E-29	ENSG00000019991 ENSG00000105976 ENSG00000177885 ENSG00000115904	HGF MET GRB2 SOS1
pPPrPPrint_G2_SOS	Cytoplasm	0.00E+00	ENSG00000100311 ENSG00000134853 ENSG00000113721 ENSG00000177885 ENSG00000115904	PDGFB PDGFRA PDGFRB GRB2 SOS1
pPPrPrint_G2_SOS	Cytoplasm	3.45E-28	ENSG00000100311 ENSG00000134853 ENSG00000113721 ENSG00000177885 ENSG00000115904	PDGFB PDGFRA PDGFRB GRB2 SOS1
pFFrFFrint_G2_SOS	Cytoplasm	5.52E-33	ENSG00000113578 ENSG00000138685 ENSG00000077782 ENSG00000066468 ENSG00000177885 ENSG00000115904	FGF1 FGF2 FGFR1 FGFR2 GRB2 SOS1
pFFrFrint_G2_SOS	Cytoplasm	1.63E-19	ENSG00000113578 ENSG00000138685 ENSG00000077782 ENSG00000066468 ENSG00000177885 ENSG00000115904	FGF1 FGF2 FGFR1 FGFR2 GRB2 SOS1
pIIrIr_int_IRS_G2_SOS	Cytoplasm	3.21E-22	ENSG00000017427 ENSG00000167244 ENSG00000140443 ENSG00000177885 ENSG00000115904	IGF1 IGF2 IGF1R GRB2 SOS1
pINS_Isr_Isr_int_IRS_G2_SOS	Cytoplasm	8.56E-20	ENSG00000254647 ENSG00000171105 ENSG00000177885 ENSG00000115904	INS INSR GRB2 SOS1
pIIrIrI_int_IRS_G2_SOS	Cytoplasm	1.49E-39	ENSG00000017427 ENSG00000167244 ENSG00000140443 ENSG00000177885 ENSG00000115904	IGF1 IGF2 IGF1R GRB2 SOS1
pINS_Isr_Isr_INS_int_IRS_G2_SOS	Cytoplasm	1.83E-28	ENSG00000254647 ENSG00000171105 ENSG00000177885 ENSG00000115904	INS INSR GRB2 SOS1
pEE1E2_PLCg	Cytoplasm	3.46E-18	ENSG00000138798 ENSG00000146648 ENSG00000141736 ENSG00000124181 ENSG00000197943	EGF EGFR ERBB2 PLCG1 PLCG2
pEE1Ev3_PLCg	Cytoplasm	8.51E-29	ENSG00000138798 ENSG00000146648 ENSG00000124181 ENSG00000197943	EGF EGFR PLCG1 PLCG2
pEE1E1_PLCg	Cytoplasm	8.59E-18	ENSG00000138798 ENSG00000146648 ENSG00000124181 ENSG00000197943	EGF EGFR PLCG1 PLCG2
pEE1EE1_PLCg	Cytoplasm	0.00E+00	ENSG00000138798 ENSG00000146648 ENSG00000124181 ENSG00000197943	EGF EGFR PLCG1 PLCG2
pEE1E3_PLCg	Cytoplasm	1.18E-18	ENSG00000138798 ENSG00000146648 ENSG00000065361 ENSG00000124181 ENSG00000197943	EGF EGFR ERBB3 PLCG1 PLCG2
pEE1HE3_PLCg	Cytoplasm	6.14E-34	ENSG00000138798 ENSG00000146648 ENSG00000157168 ENSG00000065361 ENSG00000124181 ENSG00000197943	EGF EGFR NRG1 ERBB3 PLCG1 PLCG2
pEE1E4_PLCg	Cytoplasm	6.04E-29	ENSG00000138798 ENSG00000146648 ENSG00000178568 ENSG00000124181 ENSG00000197943	EGF EGFR ERBB4 PLCG1 PLCG2
pEE1HE4_PLCg	Cytoplasm	1.29E-44	ENSG00000138798 ENSG00000146648 ENSG00000157168 ENSG00000178568 ENSG00000124181 ENSG00000197943	EGF EGFR NRG1 ERBB4 PLCG1 PLCG2
pE2HE3_PLCg	Cytoplasm	7.02E-18	ENSG00000141736 ENSG00000157168 ENSG00000065361 ENSG00000124181 ENSG00000197943	ERBB2 NRG1 ERBB3 PLCG1 PLCG2
pHE3Ev3_PLCg	Cytoplasm	9.36E-29	ENSG00000157168 ENSG00000065361 ENSG00000124181 ENSG00000197943	NRG1 ERBB3 PLCG1 PLCG2
pE1HE3_PLCg	Cytoplasm	8.14E-17	ENSG00000146648 ENSG00000157168 ENSG00000065361 ENSG00000124181 ENSG00000197943	EGFR NRG1 ERBB3 PLCG1 PLCG2
pHE3E4_PLCg	Cytoplasm	4.84E-29	ENSG00000157168 ENSG00000065361 ENSG00000178568 ENSG00000124181 ENSG00000197943	NRG1 ERBB3 ERBB4 PLCG1 PLCG2
pHE3HE4_PLCg	Cytoplasm	2.28E-44	ENSG00000157168 ENSG00000065361 ENSG00000178568 ENSG00000124181 ENSG00000197943	NRG1 ERBB3 ERBB4 PLCG1 PLCG2
pE2HE4_PLCg	Cytoplasm	8.38E-30	ENSG00000141736 ENSG00000157168 ENSG00000178568 ENSG00000124181 ENSG00000197943	ERBB2 NRG1 ERBB4 PLCG1 PLCG2
pHE4Ev3_PLCg	Cytoplasm	1.06E-40	ENSG00000157168 ENSG00000178568 ENSG00000124181 ENSG00000197943	NRG1 ERBB4 PLCG1 PLCG2
pE1HE4_PLCg	Cytoplasm	9.64E-29	ENSG00000146648 ENSG00000157168 ENSG00000178568 ENSG00000124181 ENSG00000197943	EGFR NRG1 ERBB4 PLCG1 PLCG2
pE3HE4_PLCg	Cytoplasm	2.27E-29	ENSG00000065361 ENSG00000157168 ENSG00000178568 ENSG00000124181 ENSG00000197943	ERBB3 NRG1 ERBB4 PLCG1 PLCG2
pHE4E4_PLCg	Cytoplasm	1.50E-41	ENSG00000157168 ENSG00000178568 ENSG00000124181 ENSG00000197943	NRG1 ERBB4 PLCG1 PLCG2
pHE4HE4_PLCg	Cytoplasm	0.00E+00	ENSG00000157168 ENSG00000178568 ENSG00000124181 ENSG00000197943	NRG1 ERBB4 PLCG1 PLCG2
pHGF_Met_Met_PLCg	Cytoplasm	9.76E-15	ENSG00000019991 ENSG00000105976 ENSG00000124181 ENSG00000197943	HGF MET PLCG1 PLCG2
pHGF_Met_HGF_Met_PLCg	Cytoplasm	1.71E-28	ENSG00000019991 ENSG00000105976 ENSG00000124181 ENSG00000197943	HGF MET PLCG1 PLCG2
pPPrPPr_PLCg	Cytoplasm	4.31E-32	ENSG00000100311 ENSG00000134853 ENSG00000113721 ENSG00000124181 ENSG00000197943	PDGFB PDGFRA PDGFRB PLCG1 PLCG2
pPPrPr_PLCg	Cytoplasm	9.85E-26	ENSG00000100311 ENSG00000134853 ENSG00000113721 ENSG00000124181 ENSG00000197943	PDGFB PDGFRA PDGFRB PLCG1 PLCG2
pFFrFFr_PLCg	Cytoplasm	1.55E-31	ENSG00000113578 ENSG00000138685 ENSG00000077782 ENSG00000066468 ENSG00000124181 ENSG00000197943	FGF1 FGF2 FGFR1 FGFR2 PLCG1 PLCG2
pFFrFr_PLCg	Cytoplasm	1.29E-17	ENSG00000113578 ENSG00000138685 ENSG00000077782 ENSG00000066468 ENSG00000124181 ENSG00000197943	FGF1 FGF2 FGFR1 FGFR2 PLCG1 PLCG2
pIIrIr_IRS_PLCg	Cytoplasm	2.44E-21	ENSG00000017427 ENSG00000167244 ENSG00000140443 ENSG00000124181 ENSG00000197943	IGF1 IGF2 IGF1R PLCG1 PLCG2
pINS_Isr_Isr_IRS_PLCg	Cytoplasm	7.53E-19	ENSG00000254647 ENSG00000171105 ENSG00000124181 ENSG00000197943	INS INSR PLCG1 PLCG2
pIIrIrI_IRS_PLCg	Cytoplasm	3.83E-40	ENSG00000017427 ENSG00000167244 ENSG00000140443 ENSG00000124181 ENSG00000197943	IGF1 IGF2 IGF1R PLCG1 PLCG2
pINS_Isr_Isr_INS_IRS_PLCg	Cytoplasm	1.18E-29	ENSG00000254647 ENSG00000171105 ENSG00000124181 ENSG00000197943	INS INSR PLCG1 PLCG2
pEE1E2_PI3K1	Cytoplasm	2.28E-17	ENSG00000138798 ENSG00000146648 ENSG00000141736 ENSG00000121879 ENSG00000051382 ENSG00000105851 ENSG00000171608 ENSG00000145675 ENSG00000105647 ENSG00000117461 ENSG00000196455	EGF EGFR ERBB2 PIK3CA PIK3CB PIK3CG PIK3CD PIK3R1 PIK3R2 PIK3R3 PIK3R4
pEE1Ev3_PI3K1	Cytoplasm	2.97E-28	ENSG00000138798 ENSG00000146648 ENSG00000121879 ENSG00000051382 ENSG00000105851 ENSG00000171608 ENSG00000145675 ENSG00000105647 ENSG00000117461 ENSG00000196455	EGF EGFR PIK3CA PIK3CB PIK3CG PIK3CD PIK3R1 PIK3R2 PIK3R3 PIK3R4
pEE1E1_PI3K1	Cytoplasm	2.84E-17	ENSG00000138798 ENSG00000146648 ENSG00000121879 ENSG00000051382 ENSG00000105851 ENSG00000171608 ENSG00000145675 ENSG00000105647 ENSG00000117461 ENSG00000196455	EGF EGFR PIK3CA PIK3CB PIK3CG PIK3CD PIK3R1 PIK3R2 PIK3R3 PIK3R5
pEE1EE1_PI3K1	Cytoplasm	0.00E+00	ENSG00000138798 ENSG00000146648 ENSG00000121879 ENSG00000051382 ENSG00000105851 ENSG00000171608 ENSG00000145675 ENSG00000105647 ENSG00000117461 ENSG00000196455	EGF EGFR PIK3CA PIK3CB PIK3CG PIK3CD PIK3R1 PIK3R2 PIK3R3 PIK3R6
pEE1E3_PI3K1	Cytoplasm	2.59E-17	ENSG00000138798 ENSG00000146648 ENSG00000065361 ENSG00000121879 ENSG00000051382 ENSG00000105851 ENSG00000171608 ENSG00000145675 ENSG00000105647 ENSG00000117461 ENSG00000196455	EGF EGFR ERBB3 PIK3CA PIK3CB PIK3CG PIK3CD PIK3R1 PIK3R2 PIK3R3 PIK3R4
pEE1HE3_PI3K1	Cytoplasm	1.35E-32	ENSG00000138798 ENSG00000146648 ENSG00000157168 ENSG00000065361 ENSG00000121879 ENSG00000051382 ENSG00000105851 ENSG00000171608 ENSG00000145675 ENSG00000105647 ENSG00000117461 ENSG00000196455	EGF EGFR NRG1 ERBB3 PIK3CA PIK3CB PIK3CG PIK3CD PIK3R1 PIK3R2 PIK3R3 PIK3R4
pEE1E4_PI3K1	Cytoplasm	6.05E-28	ENSG00000138798 ENSG00000146648 ENSG00000178568 ENSG00000121879 ENSG00000051382 ENSG00000105851 ENSG00000171608 ENSG00000145675 ENSG00000105647 ENSG00000117461 ENSG00000196455	EGF EGFR ERBB4 PIK3CA PIK3CB PIK3CG PIK3CD PIK3R1 PIK3R2 PIK3R3 PIK3R4
pEE1HE4_PI3K1	Cytoplasm	1.04E-43	ENSG00000138798 ENSG00000146648 ENSG00000157168 ENSG00000178568 ENSG00000121879 ENSG00000051382 ENSG00000105851 ENSG00000171608 ENSG00000145675 ENSG00000105647 ENSG00000117461 ENSG00000196455	EGF EGFR NRG1 ERBB4 PIK3CA PIK3CB PIK3CG PIK3CD PIK3R1 PIK3R2 PIK3R3 PIK3R4
pE2HE3_PI3K1	Cytoplasm	1.86E-16	ENSG00000141736 ENSG00000157168 ENSG00000065361 ENSG00000121879 ENSG00000051382 ENSG00000105851 ENSG00000171608 ENSG00000145675 ENSG00000105647 ENSG00000117461 ENSG00000196455	ERBB2 NRG1 ERBB3 PIK3CA PIK3CB PIK3CG PIK3CD PIK3R1 PIK3R2 PIK3R3 PIK3R4
pHE3Ev3_PI3K1	Cytoplasm	2.06E-27	ENSG00000157168 ENSG00000065361 ENSG00000121879 ENSG00000051382 ENSG00000105851 ENSG00000171608 ENSG00000145675 ENSG00000105647 ENSG00000117461 ENSG00000196455	NRG1 ERBB3 PIK3CA PIK3CB PIK3CG PIK3CD PIK3R1 PIK3R2 PIK3R3 PIK3R4
pE1HE3_PI3K1	Cytoplasm	1.79E-15	ENSG00000146648 ENSG00000157168 ENSG00000065361 ENSG00000121879 ENSG00000051382 ENSG00000105851 ENSG00000171608 ENSG00000145675 ENSG00000105647 ENSG00000117461 ENSG00000196455	EGFR NRG1 ERBB3 PIK3CA PIK3CB PIK3CG PIK3CD PIK3R1 PIK3R2 PIK3R3 PIK3R4
pHE3E4_PI3K1	Cytoplasm	2.18E-27	ENSG00000157168 ENSG00000065361 ENSG00000178568 ENSG00000121879 ENSG00000051382 ENSG00000105851 ENSG00000171608 ENSG00000145675 ENSG00000105647 ENSG00000117461 ENSG00000196455	NRG1 ERBB3 ERBB4 PIK3CA PIK3CB PIK3CG PIK3CD PIK3R1 PIK3R2 PIK3R3 PIK3R4
pHE3HE4_PI3K1	Cytoplasm	8.03E-43	ENSG00000157168 ENSG00000065361 ENSG00000178568 ENSG00000121879 ENSG00000051382 ENSG00000105851 ENSG00000171608 ENSG00000145675 ENSG00000105647 ENSG00000117461 ENSG00000196455	NRG1 ERBB3 ERBB4 PIK3CA PIK3CB PIK3CG PIK3CD PIK3R1 PIK3R2 PIK3R3 PIK3R4
pE2HE4_PI3K1	Cytoplasm	1.18E-28	ENSG00000141736 ENSG00000157168 ENSG00000178568 ENSG00000121879 ENSG00000051382 ENSG00000105851 ENSG00000171608 ENSG00000145675 ENSG00000105647 ENSG00000117461 ENSG00000196455	ERBB2 NRG1 ERBB4 PIK3CA PIK3CB PIK3CG PIK3CD PIK3R1 PIK3R2 PIK3R3 PIK3R4
pHE4Ev3_PI3K1	Cytoplasm	9.30E-40	ENSG00000157168 ENSG00000178568 ENSG00000121879 ENSG00000051382 ENSG00000105851 ENSG00000171608 ENSG00000145675 ENSG00000105647 ENSG00000117461 ENSG00000196455	NRG1 ERBB4 PIK3CA PIK3CB PIK3CG PIK3CD PIK3R1 PIK3R2 PIK3R3 PIK3R4
pE1HE4_PI3K1	Cytoplasm	8.13E-28	ENSG00000146648 ENSG00000157168 ENSG00000178568 ENSG00000121879 ENSG00000051382 ENSG00000105851 ENSG00000171608 ENSG00000145675 ENSG00000105647 ENSG00000117461 ENSG00000196455	EGFR NRG1 ERBB4 PIK3CA PIK3CB PIK3CG PIK3CD PIK3R1 PIK3R2 PIK3R3 PIK3R4
pE3HE4_PI3K1	Cytoplasm	9.17E-28	ENSG00000065361 ENSG00000157168 ENSG00000178568 ENSG00000121879 ENSG00000051382 ENSG00000105851 ENSG00000171608 ENSG00000145675 ENSG00000105647 ENSG00000117461 ENSG00000196455	ERBB3 NRG1 ERBB4 PIK3CA PIK3CB PIK3CG PIK3CD PIK3R1 PIK3R2 PIK3R3 PIK3R4
pHE4E4_PI3K1	Cytoplasm	2.96E-40	ENSG00000157168 ENSG00000178568 ENSG00000121879 ENSG00000051382 ENSG00000105851 ENSG00000171608 ENSG00000145675 ENSG00000105647 ENSG00000117461 ENSG00000196455	NRG1 ERBB4 PIK3CA PIK3CB PIK3CG PIK3CD PIK3R1 PIK3R2 PIK3R3 PIK3R4
pHE4HE4_PI3K1	Cytoplasm	0.00E+00	ENSG00000157168 ENSG00000178568 ENSG00000121879 ENSG00000051382 ENSG00000105851 ENSG00000171608 ENSG00000145675 ENSG00000105647 ENSG00000117461 ENSG00000196455	NRG1 ERBB4 PIK3CA PIK3CB PIK3CG PIK3CD PIK3R1 PIK3R2 PIK3R3 PIK3R4
pHGF_Met_Met_PI3K1	Cytoplasm	9.68E-14	ENSG00000019991 ENSG00000105976 ENSG00000121879 ENSG00000051382 ENSG00000105851 ENSG00000171608 ENSG00000145675 ENSG00000105647 ENSG00000117461 ENSG00000196455	HGF MET PIK3CA PIK3CB PIK3CG PIK3CD PIK3R1 PIK3R2 PIK3R3 PIK3R4
pHGF_Met_HGF_Met_PI3K1	Cytoplasm	1.69E-27	ENSG00000019991 ENSG00000105976 ENSG00000121879 ENSG00000051382 ENSG00000105851 ENSG00000171608 ENSG00000145675 ENSG00000105647 ENSG00000117461 ENSG00000196455	HGF MET PIK3CA PIK3CB PIK3CG PIK3CD PIK3R1 PIK3R2 PIK3R3 PIK3R4
pPPrPPr_PI3K1	Cytoplasm	2.86E-31	ENSG00000100311 ENSG00000134853 ENSG00000113721 ENSG00000121879 ENSG00000051382 ENSG00000105851 ENSG00000171608 ENSG00000145675 ENSG00000105647 ENSG00000117461 ENSG00000196455	PDGFB PDGFRA PDGFRB PIK3CA PIK3CB PIK3CG PIK3CD PIK3R1 PIK3R2 PIK3R3 PIK3R4
pPPrPr_PI3K1	Cytoplasm	7.97E-25	ENSG00000100311 ENSG00000134853 ENSG00000113721 ENSG00000121879 ENSG00000051382 ENSG00000105851 ENSG00000171608 ENSG00000145675 ENSG00000105647 ENSG00000117461 ENSG00000196455	PDGFB PDGFRA PDGFRB PIK3CA PIK3CB PIK3CG PIK3CD PIK3R1 PIK3R2 PIK3R3 PIK3R4
pFFrFFr_PI3K1	Cytoplasm	3.42E-30	ENSG00000113578 ENSG00000138685 ENSG00000077782 ENSG00000066468 ENSG00000121879 ENSG00000051382 ENSG00000105851 ENSG00000171608 ENSG00000145675 ENSG00000105647 ENSG00000117461 ENSG00000196455	FGF1 FGF2 FGFR1 FGFR2 PIK3CA PIK3CB PIK3CG PIK3CD PIK3R1 PIK3R2 PIK3R3 PIK3R4
pFFrFr_PI3K1	Cytoplasm	2.27E-16	ENSG00000113578 ENSG00000138685 ENSG00000077782 ENSG00000066468 ENSG00000121879 ENSG00000051382 ENSG00000105851 ENSG00000171608 ENSG00000145675 ENSG00000105647 ENSG00000117461 ENSG00000196455	FGF1 FGF2 FGFR1 FGFR2 PIK3CA PIK3CB PIK3CG PIK3CD PIK3R1 PIK3R2 PIK3R3 PIK3R4
pIIrIr_IRS_PI3K1	Cytoplasm	1.12E-19	ENSG00000017427 ENSG00000167244 ENSG00000140443 ENSG00000121879 ENSG00000051382 ENSG00000105851 ENSG00000171608 ENSG00000145675 ENSG00000105647 ENSG00000117461 ENSG00000196455	IGF1 IGF2 IGF1R PIK3CA PIK3CB PIK3CG PIK3CD PIK3R1 PIK3R2 PIK3R3 PIK3R4
pINS_Isr_Isr_IRS_PI3K1	Cytoplasm	2.05E-17	ENSG00000254647 ENSG00000171105 ENSG00000121879 ENSG00000051382 ENSG00000105851 ENSG00000171608 ENSG00000145675 ENSG00000105647 ENSG00000117461 ENSG00000196455	INS INSR PIK3CA PIK3CB PIK3CG PIK3CD PIK3R1 PIK3R2 PIK3R3 PIK3R4
pIIrIrI_IRS_PI3K1	Cytoplasm	1.79E-38	ENSG00000017427 ENSG00000167244 ENSG00000140443 ENSG00000121879 ENSG00000051382 ENSG00000105851 ENSG00000171608 ENSG00000145675 ENSG00000105647 ENSG00000117461 ENSG00000196455	IGF1 IGF2 IGF1R PIK3CA PIK3CB PIK3CG PIK3CD PIK3R1 PIK3R2 PIK3R3 PIK3R4
pINS_Isr_Isr_INS_IRS_PI3K1	Cytoplasm	3.24E-28	ENSG00000254647 ENSG00000171105 ENSG00000121879 ENSG00000051382 ENSG00000105851 ENSG00000171608 ENSG00000145675 ENSG00000105647 ENSG00000117461 ENSG00000196455	INS INSR PIK3CA PIK3CB PIK3CG PIK3CD PIK3R1 PIK3R2 PIK3R3 PIK3R4
pEE1E2_PI3K2	Cytoplasm	1.96E-17	ENSG00000138798 ENSG00000146648 ENSG00000141736 ENSG00000011405	EGF EGFR ERBB2 PIK3C2A
pEE1Ev3_PI3K2	Cytoplasm	2.40E-28	ENSG00000138798 ENSG00000146648 ENSG00000011405	EGF EGFR PIK3C2A
pEE1E1_PI3K2	Cytoplasm	2.44E-17	ENSG00000138798 ENSG00000146648 ENSG00000011405	EGF EGFR PIK3C2A
pEE1EE1_PI3K2	Cytoplasm	0.00E+00	ENSG00000138798 ENSG00000146648 ENSG00000011405	EGF EGFR PIK3C2A
pEE1E3_PI3K2	Cytoplasm	2.23E-17	ENSG00000138798 ENSG00000146648 ENSG00000065361 ENSG00000011405	EGF EGFR ERBB3 PIK3C2A
pEE1HE3_PI3K2	Cytoplasm	1.16E-32	ENSG00000138798 ENSG00000146648 ENSG00000157168 ENSG00000065361 ENSG00000011405	EGF EGFR NRG1 ERBB3 PIK3C2A
pEE1E4_PI3K2	Cytoplasm	2.67E-28	ENSG00000138798 ENSG00000146648 ENSG00000178568 ENSG00000011405	EGF EGFR ERBB4 PIK3C2A
pEE1HE4_PI3K2	Cytoplasm	8.42E-44	ENSG00000138798 ENSG00000146648 ENSG00000157168 ENSG00000178568 ENSG00000011405	EGF EGFR NRG1 ERBB4 PIK3C2A
pE2HE3_PI3K2	Cytoplasm	1.59E-16	ENSG00000141736 ENSG00000157168 ENSG00000065361 ENSG00000011405	ERBB2 NRG1 ERBB3 PIK3C2A
pHE3Ev3_PI3K2	Cytoplasm	1.77E-27	ENSG00000157168 ENSG00000065361 ENSG00000011405	NRG1 ERBB3 PIK3C2A
pE1HE3_PI3K2	Cytoplasm	1.54E-15	ENSG00000146648 ENSG00000157168 ENSG00000065361 ENSG00000011405	EGFR NRG1 ERBB3 PIK3C2A
pHE3E4_PI3K2	Cytoplasm	1.42E-27	ENSG00000157168 ENSG00000065361 ENSG00000178568 ENSG00000011405	NRG1 ERBB3 ERBB4 PIK3C2A
pHE3HE4_PI3K2	Cytoplasm	7.96E-43	ENSG00000157168 ENSG00000065361 ENSG00000178568 ENSG00000011405	NRG1 ERBB3 ERBB4 PIK3C2A
pE2HE4_PI3K2	Cytoplasm	9.52E-29	ENSG00000141736 ENSG00000157168 ENSG00000178568 ENSG00000011405	ERBB2 NRG1 ERBB4 PIK3C2A
pHE4Ev3_PI3K2	Cytoplasm	7.96E-40	ENSG00000157168 ENSG00000178568 ENSG00000011405	NRG1 ERBB4 PIK3C2A
pE1HE4_PI3K2	Cytoplasm	6.98E-28	ENSG00000146648 ENSG00000157168 ENSG00000178568 ENSG00000011405	EGFR NRG1 ERBB4 PIK3C2A
pE3HE4_PI3K2	Cytoplasm	5.60E-28	ENSG00000065361 ENSG00000157168 ENSG00000178568 ENSG00000011405	ERBB3 NRG1 ERBB4 PIK3C2A
pHE4E4_PI3K2	Cytoplasm	2.49E-40	ENSG00000157168 ENSG00000178568 ENSG00000011405	NRG1 ERBB4 PIK3C2A
pHE4HE4_PI3K2	Cytoplasm	0.00E+00	ENSG00000157168 ENSG00000178568 ENSG00000011405	NRG1 ERBB4 PIK3C2A
pHGF_Met_Met_PI3K2	Cytoplasm	8.31E-14	ENSG00000019991 ENSG00000105976 ENSG00000011405	HGF MET PIK3C2A
pHGF_Met_HGF_Met_PI3K2	Cytoplasm	1.43E-27	ENSG00000019991 ENSG00000105976 ENSG00000011405	HGF MET PIK3C2A
pPPrPPr_PI3K2	Cytoplasm	1.74E-31	ENSG00000100311 ENSG00000134853 ENSG00000113721 ENSG00000011405	PDGFB PDGFRA PDGFRB PIK3C2A
pPPrPr_PI3K2	Cytoplasm	6.70E-25	ENSG00000100311 ENSG00000134853 ENSG00000113721 ENSG00000011405	PDGFB PDGFRA PDGFRB PIK3C2A
pFFrFFr_PI3K2	Cytoplasm	2.30E-30	ENSG00000113578 ENSG00000138685 ENSG00000077782 ENSG00000066468 ENSG00000011405	FGF1 FGF2 FGFR1 FGFR2 PIK3C2A
pFFrFr_PI3K2	Cytoplasm	1.94E-16	ENSG00000113578 ENSG00000138685 ENSG00000077782 ENSG00000066468 ENSG00000011405	FGF1 FGF2 FGFR1 FGFR2 PIK3C2A
pIIrIr_IRS_PI3K2	Cytoplasm	9.69E-20	ENSG00000017427 ENSG00000167244 ENSG00000140443 ENSG00000011405	IGF1 IGF2 IGF1R PIK3C2A
pINS_Isr_Isr_IRS_PI3K2	Cytoplasm	1.77E-17	ENSG00000254647 ENSG00000171105 ENSG00000011405	INS INSR PIK3C2A
pIIrIrI_IRS_PI3K2	Cytoplasm	1.52E-38	ENSG00000017427 ENSG00000167244 ENSG00000140443 ENSG00000011405	IGF1 IGF2 IGF1R PIK3C2A
pINS_Isr_Isr_INS_IRS_PI3K2	Cytoplasm	2.76E-28	ENSG00000254647 ENSG00000171105 ENSG00000011405	INS INSR PIK3C2A
pEE1E2int_G2_SOS_RasD	Cytoplasm	1.10E-19	ENSG00000138798 ENSG00000146648 ENSG00000141736 ENSG00000177885 ENSG00000115904 ENSG00000213281 ENSG00000133703 ENSG00000174775	EGF EGFR ERBB2 GRB2 SOS1 NRAS KRAS HRAS
pEE1Ev3int_G2_SOS_RasD	Cytoplasm	5.46E-30	ENSG00000138798 ENSG00000146648 ENSG00000177885 ENSG00000115904 ENSG00000213281 ENSG00000133703 ENSG00000174775	EGF EGFR GRB2 SOS1 NRAS KRAS HRAS
pEE1E1int_G2_SOS_RasD	Cytoplasm	4.22E-19	ENSG00000138798 ENSG00000146648 ENSG00000177885 ENSG00000115904 ENSG00000213281 ENSG00000133703 ENSG00000174775	EGF EGFR GRB2 SOS1 NRAS KRAS HRAS
pEE1EE1int_G2_SOS_RasD	Cytoplasm	0.00E+00	ENSG00000138798 ENSG00000146648 ENSG00000177885 ENSG00000115904 ENSG00000213281 ENSG00000133703 ENSG00000174775	EGF EGFR GRB2 SOS1 NRAS KRAS HRAS
pEE1E3int_G2_SOS_RasD	Cytoplasm	4.44E-20	ENSG00000138798 ENSG00000146648 ENSG00000065361 ENSG00000177885 ENSG00000115904 ENSG00000213281 ENSG00000133703 ENSG00000174775	EGF EGFR ERBB3 GRB2 SOS1 NRAS KRAS HRAS
pEE1HE3int_G2_SOS_RasD	Cytoplasm	2.31E-35	ENSG00000138798 ENSG00000146648 ENSG00000157168 ENSG00000065361 ENSG00000177885 ENSG00000115904 ENSG00000213281 ENSG00000133703 ENSG00000174775	EGF EGFR NRG1 ERBB3 GRB2 SOS1 NRAS KRAS HRAS
pEE1E4int_G2_SOS_RasD	Cytoplasm	1.18E-30	ENSG00000138798 ENSG00000146648 ENSG00000178568 ENSG00000177885 ENSG00000115904 ENSG00000213281 ENSG00000133703 ENSG00000174775	EGF EGFR ERBB4 GRB2 SOS1 NRAS KRAS HRAS
pEE1HE4int_G2_SOS_RasD	Cytoplasm	5.85E-46	ENSG00000138798 ENSG00000146648 ENSG00000157168 ENSG00000178568 ENSG00000177885 ENSG00000115904 ENSG00000213281 ENSG00000133703 ENSG00000174775	EGF EGFR NRG1 ERBB4 GRB2 SOS1 NRAS KRAS HRAS
pE2HE3int_G2_SOS_RasD	Cytoplasm	2.49E-20	ENSG00000141736 ENSG00000157168 ENSG00000065361 ENSG00000177885 ENSG00000115904 ENSG00000213281 ENSG00000133703 ENSG00000174775	ERBB2 NRG1 ERBB3 GRB2 SOS1 NRAS KRAS HRAS
pHE3Ev3int_G2_SOS_RasD	Cytoplasm	3.80E-31	ENSG00000157168 ENSG00000065361 ENSG00000177885 ENSG00000115904 ENSG00000213281 ENSG00000133703 ENSG00000174775	NRG1 ERBB3 GRB2 SOS1 NRAS KRAS HRAS
pE1HE3int_G2_SOS_RasD	Cytoplasm	3.07E-18	ENSG00000146648 ENSG00000157168 ENSG00000065361 ENSG00000177885 ENSG00000115904 ENSG00000213281 ENSG00000133703 ENSG00000174775	EGFR NRG1 ERBB3 GRB2 SOS1 NRAS KRAS HRAS
pHE3E4int_G2_SOS_RasD	Cytoplasm	3.58E-31	ENSG00000157168 ENSG00000065361 ENSG00000178568 ENSG00000177885 ENSG00000115904 ENSG00000213281 ENSG00000133703 ENSG00000174775	NRG1 ERBB3 ERBB4 GRB2 SOS1 NRAS KRAS HRAS
pHE3HE4int_G2_SOS_RasD	Cytoplasm	1.54E-46	ENSG00000157168 ENSG00000065361 ENSG00000178568 ENSG00000177885 ENSG00000115904 ENSG00000213281 ENSG00000133703 ENSG00000174775	NRG1 ERBB3 ERBB4 GRB2 SOS1 NRAS KRAS HRAS
pE2HE4int_G2_SOS_RasD	Cytoplasm	4.29E-32	ENSG00000141736 ENSG00000157168 ENSG00000178568 ENSG00000177885 ENSG00000115904 ENSG00000213281 ENSG00000133703 ENSG00000174775	ERBB2 NRG1 ERBB4 GRB2 SOS1 NRAS KRAS HRAS
pHE4Ev3int_G2_SOS_RasD	Cytoplasm	5.85E-43	ENSG00000157168 ENSG00000178568 ENSG00000177885 ENSG00000115904 ENSG00000213281 ENSG00000133703 ENSG00000174775	NRG1 ERBB4 GRB2 SOS1 NRAS KRAS HRAS
pE1HE4int_G2_SOS_RasD	Cytoplasm	4.98E-30	ENSG00000146648 ENSG00000157168 ENSG00000178568 ENSG00000177885 ENSG00000115904 ENSG00000213281 ENSG00000133703 ENSG00000174775	EGFR NRG1 ERBB4 GRB2 SOS1 NRAS KRAS HRAS
pE3HE4int_G2_SOS_RasD	Cytoplasm	1.21E-31	ENSG00000065361 ENSG00000157168 ENSG00000178568 ENSG00000177885 ENSG00000115904 ENSG00000213281 ENSG00000133703 ENSG00000174775	ERBB3 NRG1 ERBB4 GRB2 SOS1 NRAS KRAS HRAS
pHE4E4int_G2_SOS_RasD	Cytoplasm	1.32E-43	ENSG00000157168 ENSG00000178568 ENSG00000177885 ENSG00000115904 ENSG00000213281 ENSG00000133703 ENSG00000174775	NRG1 ERBB4 GRB2 SOS1 NRAS KRAS HRAS
pHE4HE4int_G2_SOS_RasD	Cytoplasm	0.00E+00	ENSG00000157168 ENSG00000178568 ENSG00000177885 ENSG00000115904 ENSG00000213281 ENSG00000133703 ENSG00000174775	NRG1 ERBB4 GRB2 SOS1 NRAS KRAS HRAS
pHGF_Met_Metint_G2_SOS_RasD	Cytoplasm	7.43E-18	ENSG00000019991 ENSG00000105976 ENSG00000177885 ENSG00000115904 ENSG00000213281 ENSG00000133703 ENSG00000174775	HGF MET GRB2 SOS1 NRAS KRAS HRAS
pHGF_Met_HGF_Metint_G2_SOS_RasD	Cytoplasm	2.63E-31	ENSG00000019991 ENSG00000105976 ENSG00000177885 ENSG00000115904 ENSG00000213281 ENSG00000133703 ENSG00000174775	HGF MET GRB2 SOS1 NRAS KRAS HRAS
pPPrPPrint_G2_SOS_RasD	Cytoplasm	3.44E-31	ENSG00000100311 ENSG00000134853 ENSG00000113721 ENSG00000177885 ENSG00000115904 ENSG00000213281 ENSG00000133703 ENSG00000174775	PDGFB PDGFRA PDGFRB GRB2 SOS1 NRAS KRAS HRAS
pPPrPrint_G2_SOS_RasD	Cytoplasm	5.47E-29	ENSG00000100311 ENSG00000134853 ENSG00000113721 ENSG00000177885 ENSG00000115904 ENSG00000213281 ENSG00000133703 ENSG00000174775	PDGFB PDGFRA PDGFRB GRB2 SOS1 NRAS KRAS HRAS
pFFrFFrint_G2_SOS_RasD	Cytoplasm	1.11E-33	ENSG00000113578 ENSG00000138685 ENSG00000077782 ENSG00000066468 ENSG00000177885 ENSG00000115904 ENSG00000213281 ENSG00000133703 ENSG00000174775	FGF1 FGF2 FGFR1 FGFR2 GRB2 SOS1 NRAS KRAS HRAS
pFFrFrint_G2_SOS_RasD	Cytoplasm	2.61E-20	ENSG00000113578 ENSG00000138685 ENSG00000077782 ENSG00000066468 ENSG00000177885 ENSG00000115904 ENSG00000213281 ENSG00000133703 ENSG00000174775	FGF1 FGF2 FGFR1 FGFR2 GRB2 SOS1 NRAS KRAS HRAS
pIIrIr_int_IRS_G2_SOS_RasD	Cytoplasm	5.13E-23	ENSG00000017427 ENSG00000167244 ENSG00000140443 ENSG00000177885 ENSG00000115904 ENSG00000213281 ENSG00000133703 ENSG00000174775	IGF1 IGF2 IGF1R GRB2 SOS1 NRAS KRAS HRAS
pINS_Isr_Isr_int_IRS_G2_SOS_RasD	Cytoplasm	1.37E-20	ENSG00000254647 ENSG00000171105 ENSG00000177885 ENSG00000115904 ENSG00000213281 ENSG00000133703 ENSG00000174775	INS INSR GRB2 SOS1 NRAS KRAS HRAS
pIIrIrI_int_IRS_G2_SOS_RasD	Cytoplasm	2.38E-40	ENSG00000017427 ENSG00000167244 ENSG00000140443 ENSG00000177885 ENSG00000115904 ENSG00000213281 ENSG00000133703 ENSG00000174775	IGF1 IGF2 IGF1R GRB2 SOS1 NRAS KRAS HRAS
pINS_Isr_Isr_INS_int_IRS_G2_SOS_RasD	Cytoplasm	2.45E-29	ENSG00000254647 ENSG00000171105 ENSG00000177885 ENSG00000115904 ENSG00000213281 ENSG00000133703 ENSG00000174775	INS INSR GRB2 SOS1 NRAS KRAS HRAS
pEE1E2_G2_SOS_RasD	Cytoplasm	1.55E-18	ENSG00000138798 ENSG00000146648 ENSG00000141736 ENSG00000177885 ENSG00000115904 ENSG00000213281 ENSG00000133703 ENSG00000174775	EGF EGFR ERBB2 GRB2 SOS1 NRAS KRAS HRAS
pEE1Ev3_G2_SOS_RasD	Cytoplasm	8.49E-29	ENSG00000138798 ENSG00000146648 ENSG00000177885 ENSG00000115904 ENSG00000213281 ENSG00000133703 ENSG00000174775	EGF EGFR GRB2 SOS1 NRAS KRAS HRAS
pEE1E1_G2_SOS_RasD	Cytoplasm	4.27E-18	ENSG00000138798 ENSG00000146648 ENSG00000177885 ENSG00000115904 ENSG00000213281 ENSG00000133703 ENSG00000174775	EGF EGFR GRB2 SOS1 NRAS KRAS HRAS
pEE1EE1_G2_SOS_RasD	Cytoplasm	0.00E+00	ENSG00000138798 ENSG00000146648 ENSG00000177885 ENSG00000115904 ENSG00000213281 ENSG00000133703 ENSG00000174775	EGF EGFR GRB2 SOS1 NRAS KRAS HRAS
pEE1E3_G2_SOS_RasD	Cytoplasm	6.24E-19	ENSG00000138798 ENSG00000146648 ENSG00000065361 ENSG00000177885 ENSG00000115904 ENSG00000213281 ENSG00000133703 ENSG00000174775	EGF EGFR ERBB3 GRB2 SOS1 NRAS KRAS HRAS
pEE1HE3_G2_SOS_RasD	Cytoplasm	3.25E-34	ENSG00000138798 ENSG00000146648 ENSG00000157168 ENSG00000065361 ENSG00000177885 ENSG00000115904 ENSG00000213281 ENSG00000133703 ENSG00000174775	EGF EGFR NRG1 ERBB3 GRB2 SOS1 NRAS KRAS HRAS
pEE1E4_G2_SOS_RasD	Cytoplasm	2.60E-29	ENSG00000138798 ENSG00000146648 ENSG00000178568 ENSG00000177885 ENSG00000115904 ENSG00000213281 ENSG00000133703 ENSG00000174775	EGF EGFR ERBB4 GRB2 SOS1 NRAS KRAS HRAS
pEE1HE4_G2_SOS_RasD	Cytoplasm	9.61E-45	ENSG00000138798 ENSG00000146648 ENSG00000157168 ENSG00000178568 ENSG00000177885 ENSG00000115904 ENSG00000213281 ENSG00000133703 ENSG00000174775	EGF EGFR NRG1 ERBB4 GRB2 SOS1 NRAS KRAS HRAS
pE2HE3_G2_SOS_RasD	Cytoplasm	3.26E-18	ENSG00000141736 ENSG00000157168 ENSG00000065361 ENSG00000177885 ENSG00000115904 ENSG00000213281 ENSG00000133703 ENSG00000174775	ERBB2 NRG1 ERBB3 GRB2 SOS1 NRAS KRAS HRAS
pHE3Ev3_G2_SOS_RasD	Cytoplasm	4.96E-29	ENSG00000157168 ENSG00000065361 ENSG00000177885 ENSG00000115904 ENSG00000213281 ENSG00000133703 ENSG00000174775	NRG1 ERBB3 GRB2 SOS1 NRAS KRAS HRAS
pE1HE3_G2_SOS_RasD	Cytoplasm	4.32E-17	ENSG00000146648 ENSG00000157168 ENSG00000065361 ENSG00000177885 ENSG00000115904 ENSG00000213281 ENSG00000133703 ENSG00000174775	EGFR NRG1 ERBB3 GRB2 SOS1 NRAS KRAS HRAS
pHE3E4_G2_SOS_RasD	Cytoplasm	4.62E-29	ENSG00000157168 ENSG00000065361 ENSG00000178568 ENSG00000177885 ENSG00000115904 ENSG00000213281 ENSG00000133703 ENSG00000174775	NRG1 ERBB3 ERBB4 GRB2 SOS1 NRAS KRAS HRAS
pHE3HE4_G2_SOS_RasD	Cytoplasm	2.03E-44	ENSG00000157168 ENSG00000065361 ENSG00000178568 ENSG00000177885 ENSG00000115904 ENSG00000213281 ENSG00000133703 ENSG00000174775	NRG1 ERBB3 ERBB4 GRB2 SOS1 NRAS KRAS HRAS
pE2HE4_G2_SOS_RasD	Cytoplasm	5.56E-30	ENSG00000141736 ENSG00000157168 ENSG00000178568 ENSG00000177885 ENSG00000115904 ENSG00000213281 ENSG00000133703 ENSG00000174775	ERBB2 NRG1 ERBB4 GRB2 SOS1 NRAS KRAS HRAS
pHE4Ev3_G2_SOS_RasD	Cytoplasm	7.69E-41	ENSG00000157168 ENSG00000178568 ENSG00000177885 ENSG00000115904 ENSG00000213281 ENSG00000133703 ENSG00000174775	NRG1 ERBB4 GRB2 SOS1 NRAS KRAS HRAS
pE1HE4_G2_SOS_RasD	Cytoplasm	6.74E-29	ENSG00000146648 ENSG00000157168 ENSG00000178568 ENSG00000177885 ENSG00000115904 ENSG00000213281 ENSG00000133703 ENSG00000174775	EGFR NRG1 ERBB4 GRB2 SOS1 NRAS KRAS HRAS
pE3HE4_G2_SOS_RasD	Cytoplasm	2.14E-29	ENSG00000065361 ENSG00000157168 ENSG00000178568 ENSG00000177885 ENSG00000115904 ENSG00000213281 ENSG00000133703 ENSG00000174775	ERBB3 NRG1 ERBB4 GRB2 SOS1 NRAS KRAS HRAS
pHE4E4_G2_SOS_RasD	Cytoplasm	1.74E-41	ENSG00000157168 ENSG00000178568 ENSG00000177885 ENSG00000115904 ENSG00000213281 ENSG00000133703 ENSG00000174775	NRG1 ERBB4 GRB2 SOS1 NRAS KRAS HRAS
pHE4HE4_G2_SOS_RasD	Cytoplasm	0.00E+00	ENSG00000157168 ENSG00000178568 ENSG00000177885 ENSG00000115904 ENSG00000213281 ENSG00000133703 ENSG00000174775	NRG1 ERBB4 GRB2 SOS1 NRAS KRAS HRAS
pHGF_Met_Met_G2_SOS_RasD	Cytoplasm	9.70E-16	ENSG00000019991 ENSG00000105976 ENSG00000177885 ENSG00000115904 ENSG00000213281 ENSG00000133703 ENSG00000174775	HGF MET GRB2 SOS1 NRAS KRAS HRAS
pHGF_Met_HGF_Met_G2_SOS_RasD	Cytoplasm	1.69E-29	ENSG00000019991 ENSG00000105976 ENSG00000177885 ENSG00000115904 ENSG00000213281 ENSG00000133703 ENSG00000174775	HGF MET GRB2 SOS1 NRAS KRAS HRAS
pPPrPPr_G2_SOS_RasD	Cytoplasm	2.24E-33	ENSG00000100311 ENSG00000134853 ENSG00000113721 ENSG00000177885 ENSG00000115904 ENSG00000213281 ENSG00000133703 ENSG00000174775	PDGFB PDGFRA PDGFRB GRB2 SOS1 NRAS KRAS HRAS
pPPrPr_G2_SOS_RasD	Cytoplasm	3.90E-27	ENSG00000100311 ENSG00000134853 ENSG00000113721 ENSG00000177885 ENSG00000115904 ENSG00000213281 ENSG00000133703 ENSG00000174775	PDGFB PDGFRA PDGFRB GRB2 SOS1 NRAS KRAS HRAS
pFFrFFr_G2_SOS_RasD	Cytoplasm	7.05E-32	ENSG00000113578 ENSG00000138685 ENSG00000077782 ENSG00000066468 ENSG00000177885 ENSG00000115904 ENSG00000213281 ENSG00000133703 ENSG00000174775	FGF1 FGF2 FGFR1 FGFR2 GRB2 SOS1 NRAS KRAS HRAS
pFFrFr_G2_SOS_RasD	Cytoplasm	3.41E-18	ENSG00000113578 ENSG00000138685 ENSG00000077782 ENSG00000066468 ENSG00000177885 ENSG00000115904 ENSG00000213281 ENSG00000133703 ENSG00000174775	FGF1 FGF2 FGFR1 FGFR2 GRB2 SOS1 NRAS KRAS HRAS
pIIrIr_IRS_G2_SOS_RasD	Cytoplasm	1.62E-21	ENSG00000017427 ENSG00000167244 ENSG00000140443 ENSG00000177885 ENSG00000115904 ENSG00000213281 ENSG00000133703 ENSG00000174775	IGF1 IGF2 IGF1R GRB2 SOS1 NRAS KRAS HRAS
pINS_Isr_Isr_IRS_G2_SOS_RasD	Cytoplasm	2.99E-19	ENSG00000254647 ENSG00000171105 ENSG00000177885 ENSG00000115904 ENSG00000213281 ENSG00000133703 ENSG00000174775	INS INSR GRB2 SOS1 NRAS KRAS HRAS
pIIrIrI_IRS_G2_SOS_RasD	Cytoplasm	2.80E-40	ENSG00000017427 ENSG00000167244 ENSG00000140443 ENSG00000177885 ENSG00000115904 ENSG00000213281 ENSG00000133703 ENSG00000174775	IGF1 IGF2 IGF1R GRB2 SOS1 NRAS KRAS HRAS
pINS_Isr_Isr_INS_IRS_G2_SOS_RasD	Cytoplasm	4.98E-30	ENSG00000254647 ENSG00000171105 ENSG00000177885 ENSG00000115904 ENSG00000213281 ENSG00000133703 ENSG00000174775	INS INSR GRB2 SOS1 NRAS KRAS HRAS
pEE1E2_PLCg_PIP2	Cytoplasm	3.14E-17	ENSG00000138798 ENSG00000146648 ENSG00000141736 ENSG00000124181 ENSG00000197943	EGF EGFR ERBB2 PLCG1 PLCG2
pEE1Ev3_PLCg_PIP2	Cytoplasm	7.74E-28	ENSG00000138798 ENSG00000146648 ENSG00000124181 ENSG00000197943	EGF EGFR PLCG1 PLCG2
pEE1E1_PLCg_PIP2	Cytoplasm	7.81E-17	ENSG00000138798 ENSG00000146648 ENSG00000124181 ENSG00000197943	EGF EGFR PLCG1 PLCG2
pEE1EE1_PLCg_PIP2	Cytoplasm	0.00E+00	ENSG00000138798 ENSG00000146648 ENSG00000124181 ENSG00000197943	EGF EGFR PLCG1 PLCG2
pEE1E3_PLCg_PIP2	Cytoplasm	1.07E-17	ENSG00000138798 ENSG00000146648 ENSG00000065361 ENSG00000124181 ENSG00000197943	EGF EGFR ERBB3 PLCG1 PLCG2
pEE1HE3_PLCg_PIP2	Cytoplasm	5.58E-33	ENSG00000138798 ENSG00000146648 ENSG00000157168 ENSG00000065361 ENSG00000124181 ENSG00000197943	EGF EGFR NRG1 ERBB3 PLCG1 PLCG2
pEE1E4_PLCg_PIP2	Cytoplasm	5.60E-28	ENSG00000138798 ENSG00000146648 ENSG00000178568 ENSG00000124181 ENSG00000197943	EGF EGFR ERBB4 PLCG1 PLCG2
pEE1HE4_PLCg_PIP2	Cytoplasm	1.18E-43	ENSG00000138798 ENSG00000146648 ENSG00000157168 ENSG00000178568 ENSG00000124181 ENSG00000197943	EGF EGFR NRG1 ERBB4 PLCG1 PLCG2
pE2HE3_PLCg_PIP2	Cytoplasm	6.38E-17	ENSG00000141736 ENSG00000157168 ENSG00000065361 ENSG00000124181 ENSG00000197943	ERBB2 NRG1 ERBB3 PLCG1 PLCG2
pHE3Ev3_PLCg_PIP2	Cytoplasm	8.51E-28	ENSG00000157168 ENSG00000065361 ENSG00000124181 ENSG00000197943	NRG1 ERBB3 PLCG1 PLCG2
pE1HE3_PLCg_PIP2	Cytoplasm	7.40E-16	ENSG00000146648 ENSG00000157168 ENSG00000065361 ENSG00000124181 ENSG00000197943	EGFR NRG1 ERBB3 PLCG1 PLCG2
pHE3E4_PLCg_PIP2	Cytoplasm	4.43E-28	ENSG00000157168 ENSG00000065361 ENSG00000178568 ENSG00000124181 ENSG00000197943	NRG1 ERBB3 ERBB4 PLCG1 PLCG2
pHE3HE4_PLCg_PIP2	Cytoplasm	2.09E-43	ENSG00000157168 ENSG00000065361 ENSG00000178568 ENSG00000124181 ENSG00000197943	NRG1 ERBB3 ERBB4 PLCG1 PLCG2
pE2HE4_PLCg_PIP2	Cytoplasm	7.61E-29	ENSG00000141736 ENSG00000157168 ENSG00000178568 ENSG00000124181 ENSG00000197943	ERBB2 NRG1 ERBB4 PLCG1 PLCG2
pHE4Ev3_PLCg_PIP2	Cytoplasm	9.60E-40	ENSG00000157168 ENSG00000178568 ENSG00000124181 ENSG00000197943	NRG1 ERBB4 PLCG1 PLCG2
pE1HE4_PLCg_PIP2	Cytoplasm	8.78E-28	ENSG00000146648 ENSG00000157168 ENSG00000178568 ENSG00000124181 ENSG00000197943	EGFR NRG1 ERBB4 PLCG1 PLCG2
pE3HE4_PLCg_PIP2	Cytoplasm	2.09E-28	ENSG00000065361 ENSG00000157168 ENSG00000178568 ENSG00000124181 ENSG00000197943	ERBB3 NRG1 ERBB4 PLCG1 PLCG2
pHE4E4_PLCg_PIP2	Cytoplasm	1.36E-40	ENSG00000157168 ENSG00000178568 ENSG00000124181 ENSG00000197943	NRG1 ERBB4 PLCG1 PLCG2
pHE4HE4_PLCg_PIP2	Cytoplasm	0.00E+00	ENSG00000157168 ENSG00000178568 ENSG00000124181 ENSG00000197943	NRG1 ERBB4 PLCG1 PLCG2
pHGF_Met_Met_PLCg_PIP2	Cytoplasm	8.88E-14	ENSG00000019991 ENSG00000105976 ENSG00000124181 ENSG00000197943	HGF MET PLCG1 PLCG2
pHGF_Met_HGF_Met_PLCg_PIP2	Cytoplasm	1.55E-27	ENSG00000019991 ENSG00000105976 ENSG00000124181 ENSG00000197943	HGF MET PLCG1 PLCG2
pPPrPPr_PLCg_PIP2	Cytoplasm	3.92E-31	ENSG00000100311 ENSG00000134853 ENSG00000113721 ENSG00000124181 ENSG00000197943	PDGFB PDGFRA PDGFRB PLCG1 PLCG2
pPPrPr_PLCg_PIP2	Cytoplasm	8.95E-25	ENSG00000100311 ENSG00000134853 ENSG00000113721 ENSG00000124181 ENSG00000197943	PDGFB PDGFRA PDGFRB PLCG1 PLCG2
pFFrFFr_PLCg_PIP2	Cytoplasm	1.45E-30	ENSG00000113578 ENSG00000138685 ENSG00000077782 ENSG00000066468 ENSG00000124181 ENSG00000197943	FGF1 FGF2 FGFR1 FGFR2 PLCG1 PLCG2
pFFrFr_PLCg_PIP2	Cytoplasm	1.17E-16	ENSG00000113578 ENSG00000138685 ENSG00000077782 ENSG00000066468 ENSG00000124181 ENSG00000197943	FGF1 FGF2 FGFR1 FGFR2 PLCG1 PLCG2
pIIrIr_IRS_PLCg_PIP2	Cytoplasm	2.22E-20	ENSG00000017427 ENSG00000167244 ENSG00000140443 ENSG00000124181 ENSG00000197943	IGF1 IGF2 IGF1R PLCG1 PLCG2
pINS_Isr_Isr_IRS_PLCg_PIP2	Cytoplasm	6.84E-18	ENSG00000254647 ENSG00000171105 ENSG00000124181 ENSG00000197943	INS INSR PLCG1 PLCG2
pIIrIrI_IRS_PLCg_PIP2	Cytoplasm	3.48E-39	ENSG00000017427 ENSG00000167244 ENSG00000140443 ENSG00000124181 ENSG00000197943	IGF1 IGF2 IGF1R PLCG1 PLCG2
pINS_Isr_Isr_INS_IRS_PLCg_PIP2	Cytoplasm	1.07E-28	ENSG00000254647 ENSG00000171105 ENSG00000124181 ENSG00000197943	INS INSR PLCG1 PLCG2
pEE1E2_PI3K1_PIP2	Cytoplasm	2.26E-16	ENSG00000138798 ENSG00000146648 ENSG00000141736 ENSG00000121879 ENSG00000051382 ENSG00000105851 ENSG00000171608 ENSG00000145675 ENSG00000105647 ENSG00000117461 ENSG00000196455	EGF EGFR ERBB2 PIK3CA PIK3CB PIK3CG PIK3CD PIK3R1 PIK3R2 PIK3R3 PIK3R4
pEE1Ev3_PI3K1_PIP2	Cytoplasm	2.94E-27	ENSG00000138798 ENSG00000146648 ENSG00000121879 ENSG00000051382 ENSG00000105851 ENSG00000171608 ENSG00000145675 ENSG00000105647 ENSG00000117461 ENSG00000196455	EGF EGFR PIK3CA PIK3CB PIK3CG PIK3CD PIK3R1 PIK3R2 PIK3R3 PIK3R4
pEE1E1_PI3K1_PIP2	Cytoplasm	2.81E-16	ENSG00000138798 ENSG00000146648 ENSG00000121879 ENSG00000051382 ENSG00000105851 ENSG00000171608 ENSG00000145675 ENSG00000105647 ENSG00000117461 ENSG00000196455	EGF EGFR PIK3CA PIK3CB PIK3CG PIK3CD PIK3R1 PIK3R2 PIK3R3 PIK3R4
pEE1EE1_PI3K1_PIP2	Cytoplasm	0.00E+00	ENSG00000138798 ENSG00000146648 ENSG00000121879 ENSG00000051382 ENSG00000105851 ENSG00000171608 ENSG00000145675 ENSG00000105647 ENSG00000117461 ENSG00000196455	EGF EGFR PIK3CA PIK3CB PIK3CG PIK3CD PIK3R1 PIK3R2 PIK3R3 PIK3R4
pEE1E3_PI3K1_PIP2	Cytoplasm	2.57E-16	ENSG00000138798 ENSG00000146648 ENSG00000065361 ENSG00000121879 ENSG00000051382 ENSG00000105851 ENSG00000171608 ENSG00000145675 ENSG00000105647 ENSG00000117461 ENSG00000196455	EGF EGFR ERBB3 PIK3CA PIK3CB PIK3CG PIK3CD PIK3R1 PIK3R2 PIK3R3 PIK3R4
pEE1HE3_PI3K1_PIP2	Cytoplasm	1.34E-31	ENSG00000138798 ENSG00000146648 ENSG00000157168 ENSG00000065361 ENSG00000121879 ENSG00000051382 ENSG00000105851 ENSG00000171608 ENSG00000145675 ENSG00000105647 ENSG00000117461 ENSG00000196455	EGF EGFR NRG1 ERBB3 PIK3CA PIK3CB PIK3CG PIK3CD PIK3R1 PIK3R2 PIK3R3 PIK3R4
pEE1E4_PI3K1_PIP2	Cytoplasm	6.01E-27	ENSG00000138798 ENSG00000146648 ENSG00000178568 ENSG00000121879 ENSG00000051382 ENSG00000105851 ENSG00000171608 ENSG00000145675 ENSG00000105647 ENSG00000117461 ENSG00000196455	EGF EGFR ERBB4 PIK3CA PIK3CB PIK3CG PIK3CD PIK3R1 PIK3R2 PIK3R3 PIK3R4
pEE1HE4_PI3K1_PIP2	Cytoplasm	1.03E-42	ENSG00000138798 ENSG00000146648 ENSG00000157168 ENSG00000178568 ENSG00000121879 ENSG00000051382 ENSG00000105851 ENSG00000171608 ENSG00000145675 ENSG00000105647 ENSG00000117461 ENSG00000196455	EGF EGFR NRG1 ERBB4 PIK3CA PIK3CB PIK3CG PIK3CD PIK3R1 PIK3R2 PIK3R3 PIK3R4
pE2HE3_PI3K1_PIP2	Cytoplasm	1.84E-15	ENSG00000141736 ENSG00000157168 ENSG00000065361 ENSG00000121879 ENSG00000051382 ENSG00000105851 ENSG00000171608 ENSG00000145675 ENSG00000105647 ENSG00000117461 ENSG00000196455	ERBB2 NRG1 ERBB3 PIK3CA PIK3CB PIK3CG PIK3CD PIK3R1 PIK3R2 PIK3R3 PIK3R4
pHE3Ev3_PI3K1_PIP2	Cytoplasm	2.04E-26	ENSG00000157168 ENSG00000065361 ENSG00000121879 ENSG00000051382 ENSG00000105851 ENSG00000171608 ENSG00000145675 ENSG00000105647 ENSG00000117461 ENSG00000196455	NRG1 ERBB3 PIK3CA PIK3CB PIK3CG PIK3CD PIK3R1 PIK3R2 PIK3R3 PIK3R4
pE1HE3_PI3K1_PIP2	Cytoplasm	1.77E-14	ENSG00000146648 ENSG00000157168 ENSG00000065361 ENSG00000121879 ENSG00000051382 ENSG00000105851 ENSG00000171608 ENSG00000145675 ENSG00000105647 ENSG00000117461 ENSG00000196455	EGFR NRG1 ERBB3 PIK3CA PIK3CB PIK3CG PIK3CD PIK3R1 PIK3R2 PIK3R3 PIK3R4
pHE3E4_PI3K1_PIP2	Cytoplasm	2.16E-26	ENSG00000157168 ENSG00000065361 ENSG00000178568 ENSG00000121879 ENSG00000051382 ENSG00000105851 ENSG00000171608 ENSG00000145675 ENSG00000105647 ENSG00000117461 ENSG00000196455	NRG1 ERBB3 ERBB4 PIK3CA PIK3CB PIK3CG PIK3CD PIK3R1 PIK3R2 PIK3R3 PIK3R4
pHE3HE4_PI3K1_PIP2	Cytoplasm	7.95E-42	ENSG00000157168 ENSG00000065361 ENSG00000178568 ENSG00000121879 ENSG00000051382 ENSG00000105851 ENSG00000171608 ENSG00000145675 ENSG00000105647 ENSG00000117461 ENSG00000196455	NRG1 ERBB3 ERBB4 PIK3CA PIK3CB PIK3CG PIK3CD PIK3R1 PIK3R2 PIK3R3 PIK3R4
pE2HE4_PI3K1_PIP2	Cytoplasm	1.17E-27	ENSG00000141736 ENSG00000157168 ENSG00000178568 ENSG00000121879 ENSG00000051382 ENSG00000105851 ENSG00000171608 ENSG00000145675 ENSG00000105647 ENSG00000117461 ENSG00000196455	ERBB2 NRG1 ERBB4 PIK3CA PIK3CB PIK3CG PIK3CD PIK3R1 PIK3R2 PIK3R3 PIK3R4
pHE4Ev3_PI3K1_PIP2	Cytoplasm	9.20E-39	ENSG00000157168 ENSG00000178568 ENSG00000121879 ENSG00000051382 ENSG00000105851 ENSG00000171608 ENSG00000145675 ENSG00000105647 ENSG00000117461 ENSG00000196455	NRG1 ERBB4 PIK3CA PIK3CB PIK3CG PIK3CD PIK3R1 PIK3R2 PIK3R3 PIK3R4
pE1HE4_PI3K1_PIP2	Cytoplasm	8.04E-27	ENSG00000146648 ENSG00000157168 ENSG00000178568 ENSG00000121879 ENSG00000051382 ENSG00000105851 ENSG00000171608 ENSG00000145675 ENSG00000105647 ENSG00000117461 ENSG00000196455	EGFR NRG1 ERBB4 PIK3CA PIK3CB PIK3CG PIK3CD PIK3R1 PIK3R2 PIK3R3 PIK3R4
pE3HE4_PI3K1_PIP2	Cytoplasm	9.09E-27	ENSG00000065361 ENSG00000157168 ENSG00000178568 ENSG00000121879 ENSG00000051382 ENSG00000105851 ENSG00000171608 ENSG00000145675 ENSG00000105647 ENSG00000117461 ENSG00000196455	ERBB3 NRG1 ERBB4 PIK3CA PIK3CB PIK3CG PIK3CD PIK3R1 PIK3R2 PIK3R3 PIK3R4
pHE4E4_PI3K1_PIP2	Cytoplasm	2.93E-39	ENSG00000157168 ENSG00000178568 ENSG00000121879 ENSG00000051382 ENSG00000105851 ENSG00000171608 ENSG00000145675 ENSG00000105647 ENSG00000117461 ENSG00000196455	NRG1 ERBB4 PIK3CA PIK3CB PIK3CG PIK3CD PIK3R1 PIK3R2 PIK3R3 PIK3R4
pHE4HE4_PI3K1_PIP2	Cytoplasm	0.00E+00	ENSG00000157168 ENSG00000178568 ENSG00000121879 ENSG00000051382 ENSG00000105851 ENSG00000171608 ENSG00000145675 ENSG00000105647 ENSG00000117461 ENSG00000196455	NRG1 ERBB4 PIK3CA PIK3CB PIK3CG PIK3CD PIK3R1 PIK3R2 PIK3R3 PIK3R4
pHGF_Met_Met_PI3K1_PIP2	Cytoplasm	9.58E-13	ENSG00000019991 ENSG00000105976 ENSG00000121879 ENSG00000051382 ENSG00000105851 ENSG00000171608 ENSG00000145675 ENSG00000105647 ENSG00000117461 ENSG00000196455	HGF MET PIK3CA PIK3CB PIK3CG PIK3CD PIK3R1 PIK3R2 PIK3R3 PIK3R4
pHGF_Met_HGF_Met_PI3K1_PIP2	Cytoplasm	1.67E-26	ENSG00000019991 ENSG00000105976 ENSG00000121879 ENSG00000051382 ENSG00000105851 ENSG00000171608 ENSG00000145675 ENSG00000105647 ENSG00000117461 ENSG00000196455	HGF MET PIK3CA PIK3CB PIK3CG PIK3CD PIK3R1 PIK3R2 PIK3R3 PIK3R4
pPPrPPr_PI3K1_PIP2	Cytoplasm	2.83E-30	ENSG00000100311 ENSG00000134853 ENSG00000113721 ENSG00000121879 ENSG00000051382 ENSG00000105851 ENSG00000171608 ENSG00000145675 ENSG00000105647 ENSG00000117461 ENSG00000196455	PDGFB PDGFRA PDGFRB PIK3CA PIK3CB PIK3CG PIK3CD PIK3R1 PIK3R2 PIK3R3 PIK3R4
pPPrPr_PI3K1_PIP2	Cytoplasm	7.89E-24	ENSG00000100311 ENSG00000134853 ENSG00000113721 ENSG00000121879 ENSG00000051382 ENSG00000105851 ENSG00000171608 ENSG00000145675 ENSG00000105647 ENSG00000117461 ENSG00000196455	PDGFB PDGFRA PDGFRB PIK3CA PIK3CB PIK3CG PIK3CD PIK3R1 PIK3R2 PIK3R3 PIK3R4
pFFrFFr_PI3K1_PIP2	Cytoplasm	3.39E-29	ENSG00000113578 ENSG00000138685 ENSG00000077782 ENSG00000066468 ENSG00000121879 ENSG00000051382 ENSG00000105851 ENSG00000171608 ENSG00000145675 ENSG00000105647 ENSG00000117461 ENSG00000196455	FGF1 FGF2 FGFR1 FGFR2 PIK3CA PIK3CB PIK3CG PIK3CD PIK3R1 PIK3R2 PIK3R3 PIK3R4
pFFrFr_PI3K1_PIP2	Cytoplasm	2.24E-15	ENSG00000113578 ENSG00000138685 ENSG00000077782 ENSG00000066468 ENSG00000121879 ENSG00000051382 ENSG00000105851 ENSG00000171608 ENSG00000145675 ENSG00000105647 ENSG00000117461 ENSG00000196455	FGF1 FGF2 FGFR1 FGFR2 PIK3CA PIK3CB PIK3CG PIK3CD PIK3R1 PIK3R2 PIK3R3 PIK3R4
pIIrIr_IRS_PI3K1_PIP2	Cytoplasm	1.11E-18	ENSG00000017427 ENSG00000167244 ENSG00000140443 ENSG00000121879 ENSG00000051382 ENSG00000105851 ENSG00000171608 ENSG00000145675 ENSG00000105647 ENSG00000117461 ENSG00000196455	IGF1 IGF2 IGF1R PIK3CA PIK3CB PIK3CG PIK3CD PIK3R1 PIK3R2 PIK3R3 PIK3R4
pINS_Isr_Isr_IRS_PI3K1_PIP2	Cytoplasm	2.03E-16	ENSG00000254647 ENSG00000171105 ENSG00000121879 ENSG00000051382 ENSG00000105851 ENSG00000171608 ENSG00000145675 ENSG00000105647 ENSG00000117461 ENSG00000196455	INS INSR PIK3CA PIK3CB PIK3CG PIK3CD PIK3R1 PIK3R2 PIK3R3 PIK3R4
pIIrIrI_IRS_PI3K1_PIP2	Cytoplasm	1.78E-37	ENSG00000017427 ENSG00000167244 ENSG00000140443 ENSG00000121879 ENSG00000051382 ENSG00000105851 ENSG00000171608 ENSG00000145675 ENSG00000105647 ENSG00000117461 ENSG00000196455	IGF1 IGF2 IGF1R PIK3CA PIK3CB PIK3CG PIK3CD PIK3R1 PIK3R2 PIK3R3 PIK3R4
pINS_Isr_Isr_INS_IRS_PI3K1_PIP2	Cytoplasm	3.20E-27	ENSG00000254647 ENSG00000171105 ENSG00000121879 ENSG00000051382 ENSG00000105851 ENSG00000171608 ENSG00000145675 ENSG00000105647 ENSG00000117461 ENSG00000196455	INS INSR PIK3CA PIK3CB PIK3CG PIK3CD PIK3R1 PIK3R2 PIK3R3 PIK3R4
pEE1E2_PI3K2_PIP	Cytoplasm	1.40E-44	ENSG00000138798 ENSG00000146648 ENSG00000141736 ENSG00000011405	EGF EGFR ERBB2 PIK3C2A
pEE1Ev3_PI3K2_PIP	Cytoplasm	0.00E+00	ENSG00000138798 ENSG00000146648 ENSG00000011405	EGF EGFR PIK3C2A
pEE1E1_PI3K2_PIP	Cytoplasm	1.75E-44	ENSG00000138798 ENSG00000146648 ENSG00000011405	EGF EGFR PIK3C2A
pEE1EE1_PI3K2_PIP	Cytoplasm	4.55E-55	ENSG00000138798 ENSG00000146648 ENSG00000011405	EGF EGFR PIK3C2A
pEE1E3_PI3K2_PIP	Cytoplasm	1.60E-44	ENSG00000138798 ENSG00000146648 ENSG00000065361 ENSG00000011405	EGF EGFR ERBB3 PIK3C2A
pEE1HE3_PI3K2_PIP	Cytoplasm	8.25E-60	ENSG00000138798 ENSG00000146648 ENSG00000157168 ENSG00000065361 ENSG00000011405	EGF EGFR NRG1 ERBB3 PIK3C2A
pEE1E4_PI3K2_PIP	Cytoplasm	0.00E+00	ENSG00000138798 ENSG00000146648 ENSG00000178568 ENSG00000011405	EGF EGFR ERBB4 PIK3C2A
pEE1HE4_PI3K2_PIP	Cytoplasm	0.00E+00	ENSG00000138798 ENSG00000146648 ENSG00000157168 ENSG00000178568 ENSG00000011405	EGF EGFR NRG1 ERBB4 PIK3C2A
pE2HE3_PI3K2_PIP	Cytoplasm	4.40E-32	ENSG00000141736 ENSG00000157168 ENSG00000065361 ENSG00000011405	ERBB2 NRG1 ERBB3 PIK3C2A
pHE3Ev3_PI3K2_PIP	Cytoplasm	1.62E-54	ENSG00000157168 ENSG00000065361 ENSG00000011405	NRG1 ERBB3 PIK3C2A
pE1HE3_PI3K2_PIP	Cytoplasm	1.41E-42	ENSG00000146648 ENSG00000157168 ENSG00000065361 ENSG00000011405	EGFR NRG1 ERBB3 PIK3C2A
pHE3E4_PI3K2_PIP	Cytoplasm	6.86E-54	ENSG00000157168 ENSG00000065361 ENSG00000178568 ENSG00000011405	NRG1 ERBB3 ERBB4 PIK3C2A
pHE3HE4_PI3K2_PIP	Cytoplasm	0.00E+00	ENSG00000157168 ENSG00000065361 ENSG00000178568 ENSG00000011405	NRG1 ERBB3 ERBB4 PIK3C2A
pE2HE4_PI3K2_PIP	Cytoplasm	0.00E+00	ENSG00000141736 ENSG00000157168 ENSG00000178568 ENSG00000011405	ERBB2 NRG1 ERBB4 PIK3C2A
pHE4Ev3_PI3K2_PIP	Cytoplasm	0.00E+00	ENSG00000157168 ENSG00000178568 ENSG00000011405	NRG1 ERBB4 PIK3C2A
pE1HE4_PI3K2_PIP	Cytoplasm	0.00E+00	ENSG00000146648 ENSG00000157168 ENSG00000178568 ENSG00000011405	EGFR NRG1 ERBB4 PIK3C2A
pE3HE4_PI3K2_PIP	Cytoplasm	0.00E+00	ENSG00000065361 ENSG00000157168 ENSG00000178568 ENSG00000011405	ERBB3 NRG1 ERBB4 PIK3C2A
pHE4E4_PI3K2_PIP	Cytoplasm	0.00E+00	ENSG00000157168 ENSG00000178568 ENSG00000011405	NRG1 ERBB4 PIK3C2A
pHE4HE4_PI3K2_PIP	Cytoplasm	0.00E+00	ENSG00000157168 ENSG00000178568 ENSG00000011405	NRG1 ERBB4 PIK3C2A
pHGF_Met_Met_PI3K2_PIP	Cytoplasm	6.83E-41	ENSG00000019991 ENSG00000105976 ENSG00000011405	HGF MET PIK3C2A
pHGF_Met_HGF_Met_PI3K2_PIP	Cytoplasm	7.59E-54	ENSG00000019991 ENSG00000105976 ENSG00000011405	HGF MET PIK3C2A
pPPrPPr_PI3K2_PIP	Cytoplasm	9.14E-57	ENSG00000100311 ENSG00000134853 ENSG00000113721 ENSG00000011405	PDGFB PDGFRA PDGFRB PIK3C2A
pPPrPr_PI3K2_PIP	Cytoplasm	9.38E-51	ENSG00000100311 ENSG00000134853 ENSG00000113721 ENSG00000011405	PDGFB PDGFRA PDGFRB PIK3C2A
pFFrFFr_PI3K2_PIP	Cytoplasm	1.12E-54	ENSG00000113578 ENSG00000138685 ENSG00000077782 ENSG00000066468 ENSG00000011405	FGF1 FGF2 FGFR1 FGFR2 PIK3C2A
pFFrFr_PI3K2_PIP	Cytoplasm	2.48E-42	ENSG00000113578 ENSG00000138685 ENSG00000077782 ENSG00000066468 ENSG00000011405	FGF1 FGF2 FGFR1 FGFR2 PIK3C2A
pIIrIr_IRS_PI3K2_PIP	Cytoplasm	2.34E-32	ENSG00000017427 ENSG00000167244 ENSG00000140443 ENSG00000011405	IGF1 IGF2 IGF1R PIK3C2A
pINS_Isr_Isr_IRS_PI3K2_PIP	Cytoplasm	5.61E-31	ENSG00000254647 ENSG00000171105 ENSG00000011405	INS INSR PIK3C2A
pIIrIrI_IRS_PI3K2_PIP	Cytoplasm	0.00E+00	ENSG00000017427 ENSG00000167244 ENSG00000140443 ENSG00000011405	IGF1 IGF2 IGF1R PIK3C2A
pINS_Isr_Isr_INS_IRS_PI3K2_PIP	Cytoplasm	0.00E+00	ENSG00000254647 ENSG00000171105 ENSG00000011405	INS INSR PIK3C2A
IRS	Cytoplasm	9.35E-01	ENSG00000169047 ENSG00000185950	IRS1 IRS2
Sp	Cytoplasm	1.81E-02	ENSG00000136158	SPRY2
Cbl	Cytoplasm	5.30E+00	ENSG00000110395	CBL
G2	Cytoplasm	6.08E+01	ENSG00000177885	GRB2
G2_SOS	Cytoplasm	2.78E-01	ENSG00000177885 ENSG00000115904	GRB2 SOS1
G2_pSOS	Cytoplasm	2.80E-01	ENSG00000177885 ENSG00000115904	GRB2 SOS1
PLCg	Cytoplasm	2.21E+00	ENSG00000124181 ENSG00000197943	PLCG1 PLCG2
PI3KC1	Cytoplasm	2.37E-02	ENSG00000121879 ENSG00000051382 ENSG00000105851 ENSG00000171608	PIK3CA PIK3CB PIK3CG PIK3CD
PI3KR1	Cytoplasm	8.96E+00	ENSG00000145675 ENSG00000105647 ENSG00000117461 ENSG00000196455	PIK3R1 PIK3R2 PIK3R3 PIK3R4
PI3K1	Cytoplasm	2.01E+00	ENSG00000121879 ENSG00000051382 ENSG00000105851 ENSG00000171608 ENSG00000145675 ENSG00000105647 ENSG00000117461 ENSG00000196455	PIK3CA PIK3CB PIK3CG PIK3CD PIK3R1 PIK3R2 PIK3R3 PIK3R4
pPI3K1	Cytoplasm	3.39E-01	ENSG00000121879 ENSG00000051382 ENSG00000105851 ENSG00000171608 ENSG00000145675 ENSG00000105647 ENSG00000117461 ENSG00000196455	PIK3CA PIK3CB PIK3CG PIK3CD PIK3R1 PIK3R2 PIK3R3 PIK3R4
PI3K2	Cytoplasm	1.72E+00	ENSG00000011405	PIK3C2A
mTORC1	Cytoplasm	2.74E+00	ENSG00000198793	MTOR
mTORC1active	Cytoplasm	1.86E-01	ENSG00000198793	MTOR
PIP	Cytoplasm	9.32E-25
PI3P	Cytoplasm	3.07E-27
DAG	Cytoplasm	8.31E-12	ENSG00000173402	DAG1
GRP	Cytoplasm	9.68E+00	ENSG00000172575 ENSG00000152689	RASGRP1 RASGRP3
DAG_GRP	Cytoplasm	8.04E-13	ENSG00000173402 ENSG00000172575 ENSG00000152689	DAG1 RASGRP1 RASGRP3
RasT	Cytoplasm	2.80E+00	ENSG00000213281 ENSG00000133703 ENSG00000174775	NRAS KRAS HRAS
RasD	Cytoplasm	1.61E+02	ENSG00000213281 ENSG00000133703 ENSG00000174775	NRAS KRAS HRAS
NF1	Cytoplasm	7.81E-01	ENSG00000196712	NF1
pNF1	Cytoplasm	0.00E+00	ENSG00000196712	NF1
pCRaf	Cytoplasm	3.27E+00	ENSG00000132155	RAF1
CRaf	Cytoplasm	3.24E+00	ENSG00000132155	RAF1
RasT_CRaf	Cytoplasm	9.05E-01	ENSG00000213281 ENSG00000133703 ENSG00000174775 ENSG00000132155	NRAS KRAS HRAS RAF1
BRaf	Cytoplasm	4.17E-01	ENSG00000157764	BRAF
RasT_CRaf_BRaf	Cytoplasm	1.05E-01	ENSG00000213281 ENSG00000133703 ENSG00000174775 ENSG00000132155 ENSG00000157764	NRAS KRAS HRAS RAF1 BRAF
MEK	Cytoplasm	1.25E+02	ENSG00000169032 ENSG00000126934	MAP2K1 MAP2K2
pMEK	Cytoplasm	1.63E+01	ENSG00000169032 ENSG00000126934	MAP2K1 MAP2K2
ppMEK	Cytoplasm	2.11E+01	ENSG00000169032 ENSG00000126934	MAP2K1 MAP2K2
MKP3	Cytoplasm	1.99E-03	ENSG00000139318	DUSP6
ERKnuc	Nucleus	4.07E-01	ENSG00000100030 ENSG00000102882	MAPK1 MAPK3
ppERKnuc	Nucleus	7.33E+00	ENSG00000100030 ENSG00000102882	MAPK1 MAPK3
RSK	Cytoplasm	6.95E+01	ENSG00000117676 ENSG00000071242 ENSG00000177189 ENSG00000162302	RPS6KA1 RPS6KA2 RPS6KA3 RPS6KA4
pRSK	Cytoplasm	7.02E-01	ENSG00000117676 ENSG00000071242 ENSG00000177189 ENSG00000162302	RPS6KA1 RPS6KA2 RPS6KA3 RPS6KA4
pRSKnuc	Nucleus	1.78E+00	ENSG00000117676 ENSG00000071242 ENSG00000177189 ENSG00000162302	RPS6KA1 RPS6KA2 RPS6KA3 RPS6KA4
MKP1	Nucleus	2.02E-03	ENSG00000120129	DUSP1
pMKP1	Nucleus	1.59E-02	ENSG00000120129	DUSP1
cFos	Nucleus	2.98E+00	ENSG00000170345	FOS
pcFos	Nucleus	2.47E-01	ENSG00000170345	FOS
cJun	Nucleus	2.87E+00	ENSG00000177606	JUN
pcFos_cJun	Nucleus	7.05E-02	ENSG00000170345 ENSG00000177606	FOS JUN
cMyc	Nucleus	4.54E+01	ENSG00000136997	MYC
bCATENINnuc	Nucleus	3.55E+01	ENSG00000168036	CTNNB1
bCATENIN	Cytoplasm	1.78E+01	ENSG00000168036	CTNNB1
pbCATENIN	Cytoplasm	1.80E+02	ENSG00000168036	CTNNB1
IP3	Cytoplasm	1.11E-12	ENSG00000137825 ENSG00000143772 ENSG00000086544	ITPKA ITPKB ITPKC
PIP2	Cytoplasm	1.00E+04
PIP3	Cytoplasm	1.61E+00
PTEN	Cytoplasm	2.32E+00	ENSG00000171862	PTEN
PIP3_AKT	Cytoplasm	7.35E-01	ENSG00000142208 ENSG00000105221	AKT1 AKT2
AKT	Cytoplasm	4.82E+01	ENSG00000142208 ENSG00000105221	AKT1 AKT2
pAKT	Cytoplasm	3.89E-02	ENSG00000142208 ENSG00000105221	AKT1 AKT2
ppAKT	Cytoplasm	3.89E-01	ENSG00000142208 ENSG00000105221	AKT1 AKT2
PDK1	Cytoplasm	1.15E+01	ENSG00000140992	PDPK1
PIP3_PDK1	Cytoplasm	1.85E-01	ENSG00000140992	PDPK1
PIP3_pAKT	Cytoplasm	6.36E-02	ENSG00000142208 ENSG00000105221	AKT1 AKT2
Rictor	Cytoplasm	1.67E-01	ENSG00000164327	RICTOR
mTOR	Cytoplasm	1.18E+00	ENSG00000198793	MTOR
mTORC2	Cytoplasm	1.84E+00	ENSG00000198793	MTOR
PIP3_ppAKT	Cytoplasm	3.96E-03	ENSG00000142208 ENSG00000105221	AKT1 AKT2
GSK3b	Cytoplasm	4.08E+01	ENSG00000082701	GSK3B
pGSK3b	Cytoplasm	1.44E+00	ENSG00000082701	GSK3B
TSC1	Cytoplasm	5.64E-02	ENSG00000165699	TSC1
TSC2	Cytoplasm	3.48E-01	ENSG00000103197	TSC2
pTSC2	Cytoplasm	8.71E-02	ENSG00000103197	TSC2
TSC	Cytoplasm	1.97E-01	ENSG00000165699 ENSG00000103197	TSC1 TSC2
PKC	Cytoplasm	2.02E+01	ENSG00000154229 ENSG00000166501 ENSG00000126583 ENSG00000163932	PRKCA PRKCB PRKCG PRKCD
DAG_PKC	Cytoplasm	1.68E-12	ENSG00000173402 ENSG00000154229 ENSG00000166501 ENSG00000126583 ENSG00000163932	DAG1 PRKCA PRKCB PRKCG PRKCD
pRKIP	Cytoplasm	1.58E-09	ENSG00000089220	PEBP1
RKIP	Cytoplasm	1.04E+03	ENSG00000089220	PEBP1
RKIP_CRaf	Cytoplasm	0.00E+00	ENSG00000089220 ENSG00000132155	PEBP1 RAF1
ERK	Cytoplasm	2.21E+02	ENSG00000100030 ENSG00000102882	MAPK1 MAPK3
pERK	Cytoplasm	2.21E+01	ENSG00000100030 ENSG00000102882	MAPK1 MAPK3
ppERK	Cytoplasm	1.11E+01	ENSG00000100030 ENSG00000102882	MAPK1 MAPK3
FOXO	Cytoplasm	3.01E-01	ENSG00000118689	FOXO3
pFOXO	Cytoplasm	5.12E-01	ENSG00000118689	FOXO3
RhebD	Cytoplasm	1.05E+02	ENSG00000106615	RHEB
RhebT	Cytoplasm	0.00E+00	ENSG00000106615	RHEB
Raptor	Cytoplasm	2.96E-01	ENSG00000141564	RPTOR
S6K	Cytoplasm	1.84E+01	ENSG00000108443	S6K
pS6K	Cytoplasm	1.04E+00	ENSG00000108443	S6K
EIF4EBP1	Cytoplasm	6.52E-01	ENSG00000187840	EIF4EBP1
pEIF4EBP1	Cytoplasm	1.10E+00	ENSG00000187840	EIF4EBP1
SOS	Cytoplasm	5.60E-04	ENSG00000115904	SOS1
G2_SOS_ppERK	Cytoplasm	2.81E-03	ENSG00000177885 ENSG00000115904 ENSG00000100030 ENSG00000102882	GRB2 SOS1 MAPK1 MAPK3
CRaf_ppERK	Cytoplasm	3.27E-02	ENSG00000132155 ENSG00000100030 ENSG00000102882	RAF1 MAPK1 MAPK3
RasD_DAG_GRP	Cytoplasm	1.18E-13	ENSG00000213281 ENSG00000133703 ENSG00000174775 ENSG00000172575 ENSG00000152689	NRAS KRAS HRAS RASGRP1 RASGRP3
RasT_NF1	Cytoplasm	3.65E-03	ENSG00000213281 ENSG00000133703 ENSG00000174775 ENSG00000196712	NRAS KRAS HRAS NF1
NF1_ppERK	Cytoplasm	0.00E+00	ENSG00000196712 ENSG00000102882 ENSG00000100030 ENSG00000069956 ENSG00000141639 ENSG00000166484 ENSG00000188130 ENSG00000181085	NF1 MAPK3 MAPK1 MAPK6 MAPK4 MAPK7 MAPK12 MAPK15
MEK_RasT_CRaf_BRaf	Cytoplasm	2.20E-01	ENSG00000169032 ENSG00000126934 ENSG00000213281 ENSG00000133703 ENSG00000174775 ENSG00000196712 ENSG00000132155 ENSG00000157764	MAP2K1 MAP2K2 NRAS KRAS HRAS NF1 RAF1 BRAF
pMEK_RasT_CRaf_BRaf	Cytoplasm	2.86E-02	ENSG00000169032 ENSG00000126934 ENSG00000213281 ENSG00000133703 ENSG00000174775 ENSG00000196712 ENSG00000132155 ENSG00000157764	MAP2K1 MAP2K2 NRAS KRAS HRAS NF1 RAF1 BRAF
ERK_ppMEK	Cytoplasm	2.33E+00	ENSG00000100030 ENSG00000102882 ENSG00000169032 ENSG00000126934	MAPK1 MAPK3 MAP2K1 MAP2K2
pERK_ppMEK	Cytoplasm	2.33E-01	ENSG00000100030 ENSG00000102882 ENSG00000169032 ENSG00000126934	MAPK1 MAPK3 MAP2K1 MAP2K2
RSK_ppERK	Cytoplasm	7.02E-01	ENSG00000117676 ENSG00000071242 ENSG00000177189 ENSG00000162302 ENSG00000100030 ENSG00000102882	RPS6KA1 RPS6KA2 RPS6KA3 RPS6KA4 MAPK1 MAPK3
pRSKnuc_MKP1	Nucleus	3.27E-06	ENSG00000117676 ENSG00000071242 ENSG00000177189 ENSG00000162302 ENSG00000120129	RPS6KA1 RPS6KA2 RPS6KA3 RPS6KA4 DUSP1
ppERKnuc_MKP1	Nucleus	1.34E-05	ENSG00000100030 ENSG00000102882 ENSG00000120129	MAPK1 MAPK3 DUSP1
cFos_pRSKnuc	Nucleus	4.83E-03	ENSG00000170345 ENSG00000117676 ENSG00000071242 ENSG00000177189 ENSG00000162302	FOS RPS6KA1 RPS6KA2 RPS6KA3 RPS6KA4
cFos_ppERKnuc	Nucleus	1.99E-02	ENSG00000170345 ENSG00000100030 ENSG00000102882	FOS MAPK1 MAPK3
RKIP_DAG_PKC	Cytoplasm	1.58E-12	ENSG00000089220 ENSG00000173402 ENSG00000154229 ENSG00000166501 ENSG00000126583 ENSG00000163932	PEBP1 DAG1 PRKCA PRKCB PRKCG PRKCD
PIP3_PTEN	Cytoplasm	3.38E-03	ENSG00000171862	PTEN
PIP3_AKT_PIP3_PDK1	Cytoplasm	4.53E-04	ENSG00000142208 ENSG00000105221 ENSG00000140992	AKT1 AKT2 PDPK1
PIP3_pAKT_mTORC2	Cytoplasm	3.90E-04	ENSG00000142208 ENSG00000105221 ENSG00000198793	AKT1 AKT2 MTOR
GSK3b_ppAKT	Cytoplasm	1.44E-02	ENSG00000082701 ENSG00000142208 ENSG00000105221	GSK3B AKT1 AKT2
TSC2_ppAKT	Cytoplasm	6.78E-04	ENSG00000103197 ENSG00000142208 ENSG00000105221	TSC2 AKT1 AKT2
TSC2_ppERK	Cytoplasm	1.94E-03	ENSG00000103197 ENSG00000100030 ENSG00000102882	TSC2 MAPK1 MAPK3
RhebT_TSC	Cytoplasm	0.00E+00	ENSG00000106615 ENSG00000165699 ENSG00000103197	RHEB TSC1 TSC2
EIF4EBP1_mTORC1active	Cytoplasm	1.10E-03	ENSG00000187840 ENSG00000198793	EIF4EBP1 MTOR
S6K_mTORC1active	Cytoplasm	3.12E-03	ENSG00000108443 ENSG00000198793	S6K MTOR
FOXO_ppAKT	Cytoplasm	5.33E-04	ENSG00000118689 ENSG00000142208 ENSG00000105221	FOXO3 AKT1 AKT2
PI3K1_mTORC1active	Cytoplasm	3.40E-04	ENSG00000121879 ENSG00000051382 ENSG00000105851 ENSG00000171608 ENSG00000145675 ENSG00000105647 ENSG00000117461 ENSG00000196455 ENSG00000198793	PIK3CA PIK3CB PIK3CG PIK3CD PIK3R1 PIK3R2 PIK3R3 PIK3R4 MTOR
pERK_MKP3	Cytoplasm	3.98E-05	ENSG00000100030 ENSG00000102882 ENSG00000139318	MAPK1 MAPK3 DUSP6
ppERK_MKP3	Cytoplasm	0.00E+00	ENSG00000100030 ENSG00000102882 ENSG00000139318	MAPK1 MAPK3 DUSP6
ppERKnuc_pMKP1	Cytoplasm	1.06E-04	ENSG00000100030 ENSG00000102882 ENSG00000120129	MAPK1 MAPK3 DUSP1
RasT_BRaf	Cytoplasm	1.16E-01	ENSG00000213281 ENSG00000133703 ENSG00000174775 ENSG00000157764	NRAS KRAS HRAS BRAF
RasT_BRaf_BRaf	Cytoplasm	1.35E-03	ENSG00000213281 ENSG00000133703 ENSG00000174775 ENSG00000157764	NRAS KRAS HRAS BRAF
MEK_RasT_BRaf_BRaf	Cytoplasm	1.54E-03	ENSG00000169032 ENSG00000126934 ENSG00000213281 ENSG00000133703 ENSG00000174775 ENSG00000157764	MAP2K1 MAP2K2 NRAS KRAS HRAS BRAF
pMEK_RasT_BRaf_BRaf	Cytoplasm	2.00E-04	ENSG00000169032 ENSG00000126934 ENSG00000213281 ENSG00000133703 ENSG00000174775 ENSG00000157764	MAP2K1 MAP2K2 NRAS KRAS HRAS BRAF
EIF4E	Cytoplasm	2.36E+02	ENSG00000151247	EIF4E
EIF4EBP1_EIF4E	Cytoplasm	1.53E+01	ENSG00000187840 ENSG00000151247	EIF4EBP1 EIF4E
RasT_CRaf_CRaf	Cytoplasm	8.19E-02	ENSG00000213281 ENSG00000133703 ENSG00000174775 ENSG00000132155	NRAS KRAS HRAS RAF1
MEK_RasT_CRaf_CRaf	Cytoplasm	5.13E-01	ENSG00000169032 ENSG00000126934 ENSG00000213281 ENSG00000133703 ENSG00000174775 ENSG00000132155	MAP2K1 MAP2K2 NRAS KRAS HRAS RAF1
pMEK_RasT_CRaf_CRaf	Cytoplasm	6.66E-02	ENSG00000169032 ENSG00000126934 ENSG00000213281 ENSG00000133703 ENSG00000174775 ENSG00000132155	MAP2K1 MAP2K2 NRAS KRAS HRAS RAF1
FOXOnuc	Nucleus	9.03E+00	ENSG00000118689	FOXO3
MEKi	Cytoplasm	0.00E+00
MEKi_ppMEK	Cytoplasm	0.00E+00		MEK1 MEK2
AKTi	Cytoplasm	0.00E+00
AKTi_AKT	Cytoplasm	0.00E+00		AKT1 AKT2
mT	Cytoplasm	3.77E+01
EIF4E_mT	Cytoplasm	8.88E+01	ENSG00000151247	EIF4E
m_TP53	Cytoplasm	2.53E-03	ENSG00000141510	TP53
m_MDM2	Cytoplasm	1.58E-02	ENSG00000135679	MDM2
m_PPM1D	Cytoplasm	6.32E-04	ENSG00000170836	PPM1D
m_ATM	Cytoplasm	9.49E-04	ENSG00000149311	ATM
m_ATR	Cytoplasm	6.32E-04	ENSG00000175054	ATR
m_RB1	Cytoplasm	5.38E-03	ENSG00000139687	RB1
m_E2F1	Cytoplasm	5.38E-03	ENSG00000101412	E2F1
m_E2F2	Cytoplasm	5.38E-03	ENSG00000007968	E2F2
m_E2F3	Cytoplasm	5.38E-03	ENSG00000112242	E2F3
m_CCND1	Cytoplasm	1.90E-03	ENSG00000110092	CCND1
m_CCND2	Cytoplasm	3.16E-04	ENSG00000118971	CCND2
m_CCND3	Cytoplasm	6.32E-04	ENSG00000112576	CCND3
m_CCNE1	Cytoplasm	5.38E-03	ENSG00000105173	CCNE1
m_CCNE2	Cytoplasm	5.38E-03	ENSG00000175305	CCNE2
m_SKP2	Cytoplasm	5.38E-03	ENSG00000145604	SKP2
m_CDC25A	Cytoplasm	5.38E-03	ENSG00000164045	CDC25A
m_CDC25B	Cytoplasm	5.38E-03	ENSG00000101224	CDC25B
m_CDC25C	Cytoplasm	5.38E-03	ENSG00000158402	CDC25C
m_CCNA2	Cytoplasm	5.38E-03	ENSG00000145386	CCNA2
m_CDKN1B	Cytoplasm	5.38E-03	ENSG00000111276	CDKN1B
m_CDH1	Cytoplasm	5.38E-03	ENSG00000039068	CDH1
m_CCNB1	Cytoplasm	5.38E-03	ENSG00000134057	CCNB1
m_CDC20	Cytoplasm	5.38E-03	ENSG00000117399	CDC20
m_WEE1	Cytoplasm	5.38E-03	ENSG00000166483	WEE1
m_CHEK1	Cytoplasm	5.38E-03	ENSG00000149554	CHEK1
m_CDKN1A	Cytoplasm	3.79E-03	ENSG00000124762	CDKN1A
m_CDK1	Cytoplasm	1.39E-02	ENSG00000170312	CDK1
m_CDK2	Cytoplasm	6.32E-04	ENSG00000123374	CDK2
m_CDK4	Cytoplasm	3.48E-03	ENSG00000135446	CDK4
m_CDK6	Cytoplasm	2.21E-03	ENSG00000124762	CDK6
m_TNFSF10	Cytoplasm	0.00E+00	ENSG00000121858	TNFSF10
m_TNFRSF10A	Cytoplasm	3.16E-04	ENSG00000104689	TNFRSF10A
m_TNFRSF10B	Cytoplasm	4.11E-03	ENSG00000120889	TNFRSF10B
m_CFLAR	Cytoplasm	3.16E-03	ENSG00000003402	CFLAR
m_CASP8	Cytoplasm	2.53E-03	ENSG00000064012	CASP8
m_CASP10	Cytoplasm	1.58E-03	ENSG00000003400	CASP10
m_BFAR	Cytoplasm	1.14E-02	ENSG00000103429	BFAR
m_CASP3	Cytoplasm	4.11E-03	ENSG00000164305	CASP3
m_CASP7	Cytoplasm	7.27E-03	ENSG00000165806	CASP7
m_CASP6	Cytoplasm	8.54E-03	ENSG00000138794	CASP6
m_XIAP	Cytoplasm	1.58E-03	ENSG00000101966	XIAP
m_PARP1	Cytoplasm	6.64E-03	ENSG00000143799	PARP1
m_BID	Cytoplasm	4.74E-03	ENSG00000015475	BID
m_BCL2	Cytoplasm	0.00E+00	ENSG00000171791	BCL2
m_BCL2L1	Cytoplasm	9.49E-04	ENSG00000171552	BCL2L1
m_MCL1	Cytoplasm	6.64E-03	ENSG00000143384	MCL1
m_BAX	Cytoplasm	9.49E-04	ENSG00000087088	BAX
m_CYCS	Cytoplasm	2.91E-02	ENSG00000172115	CYCS
m_DIABLO	Cytoplasm	2.85E-03	ENSG00000184047	DIABLO
m_APAF1	Cytoplasm	6.32E-04	ENSG00000120868	APAF1
m_CASP9	Cytoplasm	6.32E-04	ENSG00000132906	CASP9
m_BAD	Cytoplasm	4.11E-03	ENSG00000002330	BAD
m_BBC3	Cytoplasm	3.16E-04	ENSG00000105327	BBC3
m_PMAIP1	Cytoplasm	1.26E-03	ENSG00000141682	PMAIP1
m_BCL2L11	Cytoplasm	9.49E-04	ENSG00000153094	BCL2L11
m_EGF	Cytoplasm	0.00E+00	ENSG00000138798	EGF
m_NRG1	Cytoplasm	0.00E+00	ENSG00000157168	NRG1
m_EGFR	Cytoplasm	2.53E-03	ENSG00000146648	EGFR
m_ERBB2	Cytoplasm	1.26E-03	ENSG00000141736	ERBB2
m_ERBB3	Cytoplasm	5.38E-03	ENSG00000065361	ERBB3
m_ERBB4	Cytoplasm	0.00E+00	ENSG00000178568	ERBB4
m_EGFRvIII	Cytoplasm	0.00E+00	ENSG00000146648	EGFRvIII
m_MET	Cytoplasm	5.69E-03	ENSG00000105976	MET
m_HGF	Cytoplasm	0.00E+00	ENSG00000019991	HGF
m_PDGFRA	Cytoplasm	3.16E-04	ENSG00000134853	PDGFRA
m_PDGFRB	Cytoplasm	3.16E-04	ENSG00000113721	PDGFRB
m_PDGFB	Cytoplasm	0.00E+00	ENSG00000100311	PDGFB
m_SPRY2	Cytoplasm	6.32E-04	ENSG00000136158	SPRY2
m_CBL	Cytoplasm	9.49E-04	ENSG00000110395	CBL
m_GRB2	Cytoplasm	1.58E-03	ENSG00000177885	GRB2
m_PLCG1	Cytoplasm	3.16E-04	ENSG00000124181	PLCG1
m_PLCG2	Cytoplasm	3.16E-04	ENSG00000197943	PLCG2
m_PIK3CA	Cytoplasm	6.32E-04	ENSG00000121879	PIK3CA
m_PIK3CB	Cytoplasm	6.32E-04	ENSG00000051382	PIK3CB
m_PIK3CG	Cytoplasm	0.00E+00	ENSG00000105851	PIK3CG
m_PIK3CD	Cytoplasm	0.00E+00	ENSG00000171608	PIK3CD
m_PIK3R1	Cytoplasm	6.32E-04	ENSG00000145675	PIK3R1
m_PIK3R2	Cytoplasm	3.16E-04	ENSG00000105647	PIK3R2
m_PIK3R3	Cytoplasm	2.85E-03	ENSG00000117461	PIK3R3
m_PIK3R4	Cytoplasm	3.16E-04	ENSG00000196455	PIK3R4
m_PIK3C2A	Cytoplasm	1.58E-03	ENSG00000011405	PIK3C2A
m_RASGRP1	Cytoplasm	0.00E+00	ENSG00000172575	RASGRP1
m_RASGRP3	Cytoplasm	3.16E-04	ENSG00000152689	RASGRP3
m_NRAS	Cytoplasm	4.43E-03	ENSG00000213281	NRAS
m_KRAS	Cytoplasm	2.53E-03	ENSG00000133703	KRAS
m_HRAS	Cytoplasm	9.49E-04	ENSG00000174775	HRAS
m_NF1	Cytoplasm	1.26E-03	ENSG00000196712	NF1
m_RAF1	Cytoplasm	1.90E-03	ENSG00000132155	RAF1
m_BRAF	Cytoplasm	3.16E-04	ENSG00000157764	BRAF
m_MAP2K1	Cytoplasm	6.32E-04	ENSG00000169032	MAP2K1
m_MAP2K2	Cytoplasm	9.49E-04	ENSG00000126934	MAP2K2
m_DUSP6	Cytoplasm	3.16E-04	ENSG00000139318	DUSP6
m_RPS6KA1	Cytoplasm	3.16E-04	ENSG00000117676	RPS6KA1
m_RPS6KA2	Cytoplasm	6.32E-04	ENSG00000071242	RPS6KA2
m_RPS6KA3	Cytoplasm	1.26E-03	ENSG00000177189	RPS6KA3
m_RPS6KA4	Cytoplasm	3.16E-04	ENSG00000162302	RPS6KA4
m_DUSP1	Cytoplasm	9.49E-04	ENSG00000120129	DUSP1
m_FOS	Cytoplasm	9.49E-04	ENSG00000170345	FOS
m_JUN	Cytoplasm	2.21E-03	ENSG00000177606	JUN
m_MYC	Cytoplasm	6.32E-04	ENSG00000136997	MYC
m_CTNNB1	Cytoplasm	1.04E-02	ENSG00000168036	CTNNB1
m_PTEN	Cytoplasm	7.27E-03	ENSG00000171862	PTEN
m_AKT1	Cytoplasm	3.16E-04	ENSG00000142208	AKT1
m_AKT2	Cytoplasm	9.49E-04	ENSG00000105221	AKT2
m_PDPK1	Cytoplasm	9.49E-04	ENSG00000140992	PDPK1
m_RICTOR	Cytoplasm	1.26E-03	ENSG00000164327	RICTOR
m_MTOR	Cytoplasm	3.16E-04	ENSG00000198793	MTOR
m_GSK3B	Cytoplasm	9.49E-04	ENSG00000082701	GSK3B
m_TSC1	Cytoplasm	1.26E-03	ENSG00000165699	TSC1
m_TSC2	Cytoplasm	3.16E-04	ENSG00000103197	TSC2
m_PRKCA	Cytoplasm	6.32E-04	ENSG00000154229	PRKCA
m_PRKCB	Cytoplasm	3.16E-04	ENSG00000166501	PRKCB
m_PRKCG	Cytoplasm	0.00E+00	ENSG00000126583	PRKCG
m_PRKCD	Cytoplasm	9.49E-04	ENSG00000163932	PRKCD
m_PEBP1	Cytoplasm	1.17E-02	ENSG00000089220	PEBP1
m_MAPK1	Cytoplasm	1.90E-03	ENSG00000100030	MAPK1
m_MAPK3	Cytoplasm	6.32E-04	ENSG00000102882	MAPK3
m_FOXO3	Cytoplasm	1.26E-03	ENSG00000118689	FOXO3
m_RHEB	Cytoplasm	9.80E-03	ENSG00000106615	RHEB
m_RPTOR	Cytoplasm	3.16E-04	ENSG00000141564	RPTOR
m_RPS6KB1	Cytoplasm	9.49E-04	ENSG00000108443	RPS6KB1
m_RPS6KB2	Cytoplasm	6.32E-04	ENSG00000175634	RPS6KB2
m_EIF4EBP1	Cytoplasm	1.20E-02	ENSG00000187840	EIF4EBP1
m_SOS1	Cytoplasm	9.49E-04	ENSG00000115904	SOS1
m_CDKN2A	Cytoplasm	0.00E+00	ENSG00000147889	CDKN2A
m_MDM4	Cytoplasm	2.21E-03	ENSG00000198625	MDM4
m_FGFR1	Cytoplasm	3.16E-04	ENSG00000077782	FGFR1
m_FGFR2	Cytoplasm	6.32E-04	ENSG00000066468	FGFR2
m_FGF1	Cytoplasm	0.00E+00	ENSG00000113578	FGF1
m_FGF2	Cytoplasm	0.00E+00	ENSG00000138685	FGF2
m_EIF4E	Cytoplasm	1.20E-02	ENSG00000151247	EIF4E
m_IRS1	Cytoplasm	9.49E-04	ENSG00000169047	IRS1
m_IRS2	Cytoplasm	6.32E-04	ENSG00000185950	IRS2
m_IGF1	Cytoplasm	0.00E+00	ENSG00000017427	IGF1
m_IGF2	Cytoplasm	0.00E+00	ENSG00000167244	IGF2
m_IGF1R	Cytoplasm	9.49E-04	ENSG00000140443	IGF1R
m_MSH6	Cytoplasm	1.58E-03	ENSG00000116062	MSH6
m_BRCA2	Cytoplasm	6.32E-04	ENSG00000139618	BRCA2
m_MGMT	Cytoplasm	1.58E-03	ENSG00000170430	MGMT
m_INSR	Cytoplasm	1.90E-03	ENSG00000171105	INSR
m_INS	Cytoplasm	0.00E+00	ENSG00000254647	INS
