# Supplementary material for: A scalable, open-source implementation of a large-scale mechanistic model for single cell proliferation and death signaling
Source: Nat Commun. 2022 Jun 21;13:3555. doi: 10.1038/s41467-022-31138-1 (PMC9213456; doi:10.1038/s41467-022-31138-1)
Supplement: Supplementary file 9 — Supplementary Data 6 [file 41467_2022_31138_MOESM9_ESM.txt]

compartments	volume	GOterms
Cytoplasm	5.2500E-12	GO:0005737
Extracellular	5.0000E-05	GO:0005576
Nucleus	1.7500E-12	GO:0005634
Mitochondrion	3.6750E-13	GO:0005739
