# Supplementary material for: A scalable, open-source implementation of a large-scale mechanistic model for single cell proliferation and death signaling
Source: Nat Commun. 2022 Jun 21;13:3555. doi: 10.1038/s41467-022-31138-1 (PMC9213456; doi:10.1038/s41467-022-31138-1)
Supplement: Supplementary file 24 — Supplementary Data 21 [file 41467_2022_31138_MOESM24_ESM.xml]

<?xml version="1.0" encoding="UTF-8"?>
<sbml xmlns="http://www.sbml.org/sbml/level3/version1/core" level="3" version="1">
  <model metaid="SPARCEDI" id="SPARCEDI" substanceUnits="substance" timeUnits="time_unit" volumeUnits="volume">
    <listOfUnitDefinitions>
      <unitDefinition id="volume">
        <listOfUnits>
          <unit kind="litre" exponent="1" scale="0" multiplier="1"/>
        </listOfUnits>
      </unitDefinition>
      <unitDefinition id="time_unit">
        <listOfUnits>
          <unit kind="second" exponent="1" scale="0" multiplier="1"/>
        </listOfUnits>
      </unitDefinition>
      <unitDefinition id="substance">
        <listOfUnits>
          <unit kind="mole" exponent="1" scale="-9" multiplier="1"/>
        </listOfUnits>
      </unitDefinition>
      <unitDefinition id="nM">
        <listOfUnits>
          <unit kind="mole" exponent="1" scale="-9" multiplier="1"/>
          <unit kind="litre" exponent="-1" scale="0" multiplier="1"/>
        </listOfUnits>
      </unitDefinition>
    </listOfUnitDefinitions>
    <listOfCompartments>
      <compartment id="Cytoplasm" spatialDimensions="3" size="5.25e-12" units="volume" constant="true">
        <annotation>GO:0005737</annotation>
      </compartment>
      <compartment id="Extracellular" spatialDimensions="3" size="5e-05" units="volume" constant="true">
        <annotation>GO:0005576</annotation>
      </compartment>
      <compartment id="Nucleus" spatialDimensions="3" size="1.75e-12" units="volume" constant="true">
        <annotation>GO:0005634</annotation>
      </compartment>
      <compartment id="Mitochondrion" spatialDimensions="3" size="3.675e-13" units="volume" constant="true">
        <annotation>GO:0005739</annotation>
      </compartment>
    </listOfCompartments>
    <listOfSpecies>
      <species id="Ribosome" compartment="Cytoplasm" initialConcentration="1897.372" hasOnlySubstanceUnits="false" boundaryCondition="false" constant="false">
        <annotation> GO:0005840</annotation>
      </species>
      <species id="p53inac" compartment="Nucleus" initialConcentration="296.6187" hasOnlySubstanceUnits="false" boundaryCondition="false" constant="false">
        <annotation> ENSG00000141510</annotation>
      </species>
      <species id="p53ac" compartment="Nucleus" initialConcentration="6.246134" hasOnlySubstanceUnits="false" boundaryCondition="false" constant="false">
        <annotation> ENSG00000141510</annotation>
      </species>
      <species id="MDM2" compartment="Nucleus" initialConcentration="205.6185" hasOnlySubstanceUnits="false" boundaryCondition="false" constant="false">
        <annotation> ENSG00000135679</annotation>
      </species>
      <species id="Wip1" compartment="Nucleus" initialConcentration="2.23073" hasOnlySubstanceUnits="false" boundaryCondition="false" constant="false">
        <annotation> ENSG00000170836</annotation>
      </species>
      <species id="ATMP" compartment="Nucleus" initialConcentration="7.085653e-76" hasOnlySubstanceUnits="false" boundaryCondition="false" constant="false">
        <annotation> ENSG00000149311</annotation>
      </species>
      <species id="ATRac" compartment="Nucleus" initialConcentration="2.447631e-108" hasOnlySubstanceUnits="false" boundaryCondition="false" constant="false">
        <annotation> ENSG00000175054</annotation>
      </species>
      <species id="MDM2product1" compartment="Nucleus" initialConcentration="6.246134" hasOnlySubstanceUnits="false" boundaryCondition="false" constant="false"/>
      <species id="MDM2product2" compartment="Nucleus" initialConcentration="6.246134" hasOnlySubstanceUnits="false" boundaryCondition="false" constant="false"/>
      <species id="MDM2product3" compartment="Nucleus" initialConcentration="6.246134" hasOnlySubstanceUnits="false" boundaryCondition="false" constant="false"/>
      <species id="MDM2product4" compartment="Nucleus" initialConcentration="6.246134" hasOnlySubstanceUnits="false" boundaryCondition="false" constant="false"/>
      <species id="MDM2product5" compartment="Nucleus" initialConcentration="6.246134" hasOnlySubstanceUnits="false" boundaryCondition="false" constant="false"/>
      <species id="MDM2product6" compartment="Nucleus" initialConcentration="6.246134" hasOnlySubstanceUnits="false" boundaryCondition="false" constant="false"/>
      <species id="MDM2product7" compartment="Nucleus" initialConcentration="6.246134" hasOnlySubstanceUnits="false" boundaryCondition="false" constant="false"/>
      <species id="MDM2product8" compartment="Nucleus" initialConcentration="6.246134" hasOnlySubstanceUnits="false" boundaryCondition="false" constant="false"/>
      <species id="MDM2product9" compartment="Nucleus" initialConcentration="6.246134" hasOnlySubstanceUnits="false" boundaryCondition="false" constant="false"/>
      <species id="MDM2pro" compartment="Nucleus" initialConcentration="6.246134" hasOnlySubstanceUnits="false" boundaryCondition="false" constant="false"/>
      <species id="Wip1product1" compartment="Nucleus" initialConcentration="6.246134" hasOnlySubstanceUnits="false" boundaryCondition="false" constant="false"/>
      <species id="Wip1product2" compartment="Nucleus" initialConcentration="6.246134" hasOnlySubstanceUnits="false" boundaryCondition="false" constant="false"/>
      <species id="Wip1product3" compartment="Nucleus" initialConcentration="6.246134" hasOnlySubstanceUnits="false" boundaryCondition="false" constant="false"/>
      <species id="Wip1product4" compartment="Nucleus" initialConcentration="6.246134" hasOnlySubstanceUnits="false" boundaryCondition="false" constant="false"/>
      <species id="Wip1product5" compartment="Nucleus" initialConcentration="6.246134" hasOnlySubstanceUnits="false" boundaryCondition="false" constant="false"/>
      <species id="Wip1product6" compartment="Nucleus" initialConcentration="6.246134" hasOnlySubstanceUnits="false" boundaryCondition="false" constant="false"/>
      <species id="Wip1product7" compartment="Nucleus" initialConcentration="6.246134" hasOnlySubstanceUnits="false" boundaryCondition="false" constant="false"/>
      <species id="Wip1product8" compartment="Nucleus" initialConcentration="6.246134" hasOnlySubstanceUnits="false" boundaryCondition="false" constant="false"/>
      <species id="Wip1product9" compartment="Nucleus" initialConcentration="6.246134" hasOnlySubstanceUnits="false" boundaryCondition="false" constant="false"/>
      <species id="Wip1pro" compartment="Nucleus" initialConcentration="6.246134" hasOnlySubstanceUnits="false" boundaryCondition="false" constant="false"/>
      <species id="BRCA2" compartment="Nucleus" initialConcentration="0.8217966" hasOnlySubstanceUnits="false" boundaryCondition="false" constant="false">
        <annotation> ENSG00000139618</annotation>
      </species>
      <species id="MSH6" compartment="Nucleus" initialConcentration="45.50366" hasOnlySubstanceUnits="false" boundaryCondition="false" constant="false">
        <annotation> ENSG00000116062</annotation>
      </species>
      <species id="MGMT" compartment="Nucleus" initialConcentration="120.2552" hasOnlySubstanceUnits="false" boundaryCondition="false" constant="false">
        <annotation> ENSG00000170430</annotation>
      </species>
      <species id="damageDSB" compartment="Nucleus" initialConcentration="0.0002439507" hasOnlySubstanceUnits="false" boundaryCondition="false" constant="false"/>
      <species id="damageSSB" compartment="Nucleus" initialConcentration="6.047275e-06" hasOnlySubstanceUnits="false" boundaryCondition="false" constant="false"/>
      <species id="ppAKT_MDM2" compartment="Nucleus" initialConcentration="0" hasOnlySubstanceUnits="false" boundaryCondition="false" constant="false">
        <annotation> ENSG00000142208 ENSG00000105221 ENSG00000135679</annotation>
      </species>
      <species id="pMDM2" compartment="Nucleus" initialConcentration="0" hasOnlySubstanceUnits="false" boundaryCondition="false" constant="false">
        <annotation> ENSG00000135679</annotation>
      </species>
      <species id="ARF" compartment="Nucleus" initialConcentration="0" hasOnlySubstanceUnits="false" boundaryCondition="false" constant="false">
        <annotation> ENSG00000147889</annotation>
      </species>
      <species id="MDM4" compartment="Nucleus" initialConcentration="0.02721569" hasOnlySubstanceUnits="false" boundaryCondition="false" constant="false">
        <annotation> ENSG00000198625</annotation>
      </species>
      <species id="p53ac_MDM4" compartment="Nucleus" initialConcentration="0" hasOnlySubstanceUnits="false" boundaryCondition="false" constant="false">
        <annotation> ENSG00000141510 ENSG00000198625</annotation>
      </species>
      <species id="ATMinac" compartment="Nucleus" initialConcentration="1.50376" hasOnlySubstanceUnits="false" boundaryCondition="false" constant="false">
        <annotation> ENSG00000149311</annotation>
      </species>
      <species id="ATRinac" compartment="Nucleus" initialConcentration="2.400324" hasOnlySubstanceUnits="false" boundaryCondition="false" constant="false">
        <annotation> ENSG00000175054</annotation>
      </species>
      <species id="pRB" compartment="Nucleus" initialConcentration="7983.14" hasOnlySubstanceUnits="false" boundaryCondition="false" constant="false">
        <annotation> ENSG00000139687</annotation>
      </species>
      <species id="pRBp" compartment="Nucleus" initialConcentration="0.5354929" hasOnlySubstanceUnits="false" boundaryCondition="false" constant="false">
        <annotation> ENSG00000139687</annotation>
      </species>
      <species id="pRBpp" compartment="Nucleus" initialConcentration="0.006971196" hasOnlySubstanceUnits="false" boundaryCondition="false" constant="false">
        <annotation> ENSG00000139687</annotation>
      </species>
      <species id="E2F" compartment="Nucleus" initialConcentration="1117.208" hasOnlySubstanceUnits="false" boundaryCondition="false" constant="false">
        <annotation> ENSG00000101412 ENSG00000007968 ENSG00000112242</annotation>
      </species>
      <species id="Cd" compartment="Nucleus" initialConcentration="0.2333116" hasOnlySubstanceUnits="false" boundaryCondition="false" constant="false">
        <annotation> ENSG00000110092 ENSG00000118971 ENSG00000112576</annotation>
      </species>
      <species id="Mdi" compartment="Nucleus" initialConcentration="0.5891172" hasOnlySubstanceUnits="false" boundaryCondition="false" constant="false">
        <annotation> ENSG00000110092 ENSG00000118971 ENSG00000112576 ENSG00000135446 ENSG00000105810</annotation>
      </species>
      <species id="Md" compartment="Nucleus" initialConcentration="3.853698" hasOnlySubstanceUnits="false" boundaryCondition="false" constant="false">
        <annotation> ENSG00000110092 ENSG00000118971 ENSG00000112576 ENSG00000135446 ENSG00000105810</annotation>
      </species>
      <species id="Mdp27" compartment="Nucleus" initialConcentration="0.7875221" hasOnlySubstanceUnits="false" boundaryCondition="false" constant="false">
        <annotation> ENSG00000110092 ENSG00000118971 ENSG00000112576 ENSG00000135446 ENSG00000105810 ENSG00000111276</annotation>
      </species>
      <species id="Ce" compartment="Nucleus" initialConcentration="0.2553392" hasOnlySubstanceUnits="false" boundaryCondition="false" constant="false">
        <annotation> ENSG00000105173 ENSG00000175305</annotation>
      </species>
      <species id="Mei" compartment="Nucleus" initialConcentration="0.8895689" hasOnlySubstanceUnits="false" boundaryCondition="false" constant="false">
        <annotation> ENSG00000105173 ENSG00000175305 ENSG00000123374</annotation>
      </species>
      <species id="Me" compartment="Nucleus" initialConcentration="2.746655" hasOnlySubstanceUnits="false" boundaryCondition="false" constant="false">
        <annotation> ENSG00000105173 ENSG00000175305 ENSG00000123374</annotation>
      </species>
      <species id="Skp2" compartment="Nucleus" initialConcentration="11.40896" hasOnlySubstanceUnits="false" boundaryCondition="false" constant="false">
        <annotation> ENSG00000145604</annotation>
      </species>
      <species id="Mep27" compartment="Nucleus" initialConcentration="1.122585" hasOnlySubstanceUnits="false" boundaryCondition="false" constant="false">
        <annotation> ENSG00000105173 ENSG00000175305 ENSG00000123374 ENSG00000111276</annotation>
      </species>
      <species id="Pe" compartment="Nucleus" initialConcentration="141.2881" hasOnlySubstanceUnits="false" boundaryCondition="false" constant="false">
        <annotation> ENSG00000164045</annotation>
      </species>
      <species id="Pai" compartment="Nucleus" initialConcentration="49.175" hasOnlySubstanceUnits="false" boundaryCondition="false" constant="false">
        <annotation> ENSG00000101224</annotation>
      </species>
      <species id="Pei" compartment="Nucleus" initialConcentration="16.02257" hasOnlySubstanceUnits="false" boundaryCondition="false" constant="false">
        <annotation> ENSG00000164045</annotation>
      </species>
      <species id="Pbi" compartment="Nucleus" initialConcentration="55.29821" hasOnlySubstanceUnits="false" boundaryCondition="false" constant="false">
        <annotation> ENSG00000158402</annotation>
      </species>
      <species id="Ca" compartment="Nucleus" initialConcentration="4.029093" hasOnlySubstanceUnits="false" boundaryCondition="false" constant="false">
        <annotation> ENSG00000145386</annotation>
      </species>
      <species id="Mai" compartment="Nucleus" initialConcentration="14.03684" hasOnlySubstanceUnits="false" boundaryCondition="false" constant="false">
        <annotation> ENSG00000145386 ENSG00000123374</annotation>
      </species>
      <species id="Ma" compartment="Nucleus" initialConcentration="5.235356" hasOnlySubstanceUnits="false" boundaryCondition="false" constant="false">
        <annotation> ENSG00000145386 ENSG00000123374</annotation>
      </species>
      <species id="Map27" compartment="Nucleus" initialConcentration="1.283845" hasOnlySubstanceUnits="false" boundaryCondition="false" constant="false">
        <annotation> ENSG00000145386 ENSG00000123374 ENSG00000111276 ENSG00000111276</annotation>
      </species>
      <species id="p27" compartment="Nucleus" initialConcentration="20.43549" hasOnlySubstanceUnits="false" boundaryCondition="false" constant="false">
        <annotation> ENSG00000111276</annotation>
      </species>
      <species id="Cdh1i" compartment="Nucleus" initialConcentration="0.5985885" hasOnlySubstanceUnits="false" boundaryCondition="false" constant="false">
        <annotation> ENSG00000039068</annotation>
      </species>
      <species id="Cdh1a" compartment="Nucleus" initialConcentration="108.8029" hasOnlySubstanceUnits="false" boundaryCondition="false" constant="false">
        <annotation> ENSG00000039068</annotation>
      </species>
      <species id="E2Fp" compartment="Nucleus" initialConcentration="11.60508" hasOnlySubstanceUnits="false" boundaryCondition="false" constant="false">
        <annotation> ENSG00000101412 ENSG00000007968 ENSG00000112242</annotation>
      </species>
      <species id="p27p" compartment="Nucleus" initialConcentration="4.204626" hasOnlySubstanceUnits="false" boundaryCondition="false" constant="false">
        <annotation> ENSG00000111276</annotation>
      </species>
      <species id="Pa" compartment="Nucleus" initialConcentration="41.64972" hasOnlySubstanceUnits="false" boundaryCondition="false" constant="false">
        <annotation> ENSG00000101224</annotation>
      </species>
      <species id="Cb" compartment="Nucleus" initialConcentration="3.443669" hasOnlySubstanceUnits="false" boundaryCondition="false" constant="false">
        <annotation> ENSG00000134057</annotation>
      </species>
      <species id="Mbi" compartment="Nucleus" initialConcentration="3.901125" hasOnlySubstanceUnits="false" boundaryCondition="false" constant="false">
        <annotation> ENSG00000134057 ENSG00000170312</annotation>
      </species>
      <species id="Mb" compartment="Nucleus" initialConcentration="0.684272" hasOnlySubstanceUnits="false" boundaryCondition="false" constant="false">
        <annotation> ENSG00000134057 ENSG00000170312</annotation>
      </species>
      <species id="Cdc20i" compartment="Nucleus" initialConcentration="71.16747" hasOnlySubstanceUnits="false" boundaryCondition="false" constant="false">
        <annotation> ENSG00000117399</annotation>
      </species>
      <species id="Cdc20a" compartment="Nucleus" initialConcentration="0.7301463" hasOnlySubstanceUnits="false" boundaryCondition="false" constant="false">
        <annotation> ENSG00000117399</annotation>
      </species>
      <species id="Pb" compartment="Nucleus" initialConcentration="9.403017" hasOnlySubstanceUnits="false" boundaryCondition="false" constant="false">
        <annotation> ENSG00000158402</annotation>
      </species>
      <species id="Wee1" compartment="Nucleus" initialConcentration="26.51889" hasOnlySubstanceUnits="false" boundaryCondition="false" constant="false">
        <annotation> ENSG00000166483</annotation>
      </species>
      <species id="Wee1p" compartment="Nucleus" initialConcentration="16.74042" hasOnlySubstanceUnits="false" boundaryCondition="false" constant="false">
        <annotation> ENSG00000166483</annotation>
      </species>
      <species id="Mbp27" compartment="Nucleus" initialConcentration="0.08390062" hasOnlySubstanceUnits="false" boundaryCondition="false" constant="false">
        <annotation> ENSG00000134057 ENSG00000170312 ENSG00000111276</annotation>
      </species>
      <species id="Chk1" compartment="Nucleus" initialConcentration="0.149772" hasOnlySubstanceUnits="false" boundaryCondition="false" constant="false">
        <annotation> ENSG00000149554</annotation>
      </species>
      <species id="pRBc1" compartment="Nucleus" initialConcentration="8918.824" hasOnlySubstanceUnits="false" boundaryCondition="false" constant="false">
        <annotation> ENSG00000139687 ENSG00000101412 ENSG00000007968 ENSG00000112242</annotation>
      </species>
      <species id="pRBc2" compartment="Nucleus" initialConcentration="0.2991285" hasOnlySubstanceUnits="false" boundaryCondition="false" constant="false">
        <annotation> ENSG00000139687 ENSG00000101412 ENSG00000007968 ENSG00000112242</annotation>
      </species>
      <species id="p21" compartment="Nucleus" initialConcentration="20.87341" hasOnlySubstanceUnits="false" boundaryCondition="false" constant="false">
        <annotation> ENSG00000124762</annotation>
      </species>
      <species id="Mdp21" compartment="Nucleus" initialConcentration="0.482639" hasOnlySubstanceUnits="false" boundaryCondition="false" constant="false">
        <annotation> ENSG00000110092 ENSG00000118971 ENSG00000112576 ENSG00000135446 ENSG00000124762</annotation>
      </species>
      <species id="Mep21" compartment="Nucleus" initialConcentration="0.2293283" hasOnlySubstanceUnits="false" boundaryCondition="false" constant="false">
        <annotation> ENSG00000105173 ENSG00000175305 ENSG00000123374 ENSG00000124762</annotation>
      </species>
      <species id="Map21" compartment="Nucleus" initialConcentration="0.2622714" hasOnlySubstanceUnits="false" boundaryCondition="false" constant="false">
        <annotation> ENSG00000145386 ENSG00000123374 ENSG00000124762</annotation>
      </species>
      <species id="Mbp21" compartment="Nucleus" initialConcentration="0.0171397" hasOnlySubstanceUnits="false" boundaryCondition="false" constant="false">
        <annotation> ENSG00000134057 ENSG00000170312 ENSG00000124762</annotation>
      </species>
      <species id="L" compartment="Extracellular" initialConcentration="2.209657e-17" hasOnlySubstanceUnits="false" boundaryCondition="false" constant="false">
        <annotation> ENSG00000121858</annotation>
      </species>
      <species id="R" compartment="Cytoplasm" initialConcentration="8.031118" hasOnlySubstanceUnits="false" boundaryCondition="false" constant="false">
        <annotation> ENSG00000104689 ENSG00000120889</annotation>
      </species>
      <species id="L_R" compartment="Cytoplasm" initialConcentration="2.236321e-16" hasOnlySubstanceUnits="false" boundaryCondition="false" constant="false">
        <annotation> ENSG00000121858 ENSG00000104689 ENSG00000120889</annotation>
      </species>
      <species id="Ractive" compartment="Cytoplasm" initialConcentration="7.562567e-20" hasOnlySubstanceUnits="false" boundaryCondition="false" constant="false">
        <annotation> ENSG00000104689 ENSG00000120889</annotation>
      </species>
      <species id="flip" compartment="Cytoplasm" initialConcentration="0.5259204" hasOnlySubstanceUnits="false" boundaryCondition="false" constant="false">
        <annotation> ENSG00000003402</annotation>
      </species>
      <species id="Ractive_flip" compartment="Cytoplasm" initialConcentration="1.054601e-19" hasOnlySubstanceUnits="false" boundaryCondition="false" constant="false">
        <annotation> ENSG00000104689 ENSG00000120889 ENSG00000003402</annotation>
      </species>
      <species id="pC8" compartment="Cytoplasm" initialConcentration="26.52638" hasOnlySubstanceUnits="false" boundaryCondition="false" constant="false">
        <annotation> ENSG00000064012 ENSG00000003400</annotation>
      </species>
      <species id="Ractive_pC8" compartment="Cytoplasm" initialConcentration="6.337007e-21" hasOnlySubstanceUnits="false" boundaryCondition="false" constant="false">
        <annotation> ENSG00000104689 ENSG00000120889 ENSG00000064012 ENSG00000003400</annotation>
      </species>
      <species id="C8" compartment="Cytoplasm" initialConcentration="0.0005051866" hasOnlySubstanceUnits="false" boundaryCondition="false" constant="false">
        <annotation> ENSG00000064012 ENSG00000003400</annotation>
      </species>
      <species id="Bar" compartment="Cytoplasm" initialConcentration="0.841154" hasOnlySubstanceUnits="false" boundaryCondition="false" constant="false">
        <annotation> ENSG00000103429</annotation>
      </species>
      <species id="C8_Bar" compartment="Cytoplasm" initialConcentration="0.001306372" hasOnlySubstanceUnits="false" boundaryCondition="false" constant="false">
        <annotation> ENSG00000103429 ENSG00000064012 ENSG00000003400</annotation>
      </species>
      <species id="pC3" compartment="Cytoplasm" initialConcentration="79.93287" hasOnlySubstanceUnits="false" boundaryCondition="false" constant="false">
        <annotation> ENSG00000164305 ENSG00000165806</annotation>
      </species>
      <species id="C8_pC3" compartment="Cytoplasm" initialConcentration="0.00637693" hasOnlySubstanceUnits="false" boundaryCondition="false" constant="false">
        <annotation> ENSG00000064012 ENSG00000003400 ENSG00000164305 ENSG00000165806</annotation>
      </species>
      <species id="C3" compartment="Cytoplasm" initialConcentration="0.0002025658" hasOnlySubstanceUnits="false" boundaryCondition="false" constant="false">
        <annotation> ENSG00000164305 ENSG00000165806</annotation>
      </species>
      <species id="pC6" compartment="Cytoplasm" initialConcentration="47.67663" hasOnlySubstanceUnits="false" boundaryCondition="false" constant="false">
        <annotation> ENSG00000138794</annotation>
      </species>
      <species id="C3_pC6" compartment="Cytoplasm" initialConcentration="3.050765e-08" hasOnlySubstanceUnits="false" boundaryCondition="false" constant="false">
        <annotation> ENSG00000164305 ENSG00000165806 ENSG00000138794</annotation>
      </species>
      <species id="C6" compartment="Cytoplasm" initialConcentration="0.0005733206" hasOnlySubstanceUnits="false" boundaryCondition="false" constant="false">
        <annotation> ENSG00000138794</annotation>
      </species>
      <species id="C6_C8" compartment="Cytoplasm" initialConcentration="1.441232e-07" hasOnlySubstanceUnits="false" boundaryCondition="false" constant="false">
        <annotation> ENSG00000138794 ENSG00000064012 ENSG00000003400</annotation>
      </species>
      <species id="XIAP" compartment="Cytoplasm" initialConcentration="5.269689" hasOnlySubstanceUnits="false" boundaryCondition="false" constant="false">
        <annotation> ENSG00000101966</annotation>
      </species>
      <species id="C3_XIAP" compartment="Cytoplasm" initialConcentration="6.682041e-05" hasOnlySubstanceUnits="false" boundaryCondition="false" constant="false">
        <annotation> ENSG00000164305 ENSG00000165806 ENSG00000101966</annotation>
      </species>
      <species id="PARP" compartment="Cytoplasm" initialConcentration="639.6158" hasOnlySubstanceUnits="false" boundaryCondition="false" constant="false">
        <annotation> ENSG00000143799</annotation>
      </species>
      <species id="C3_PARP" compartment="Cytoplasm" initialConcentration="4.056346e-06" hasOnlySubstanceUnits="false" boundaryCondition="false" constant="false">
        <annotation> ENSG00000164305 ENSG00000165806 ENSG00000143799</annotation>
      </species>
      <species id="cPARP" compartment="Cytoplasm" initialConcentration="1.619666" hasOnlySubstanceUnits="false" boundaryCondition="false" constant="false">
        <annotation> ENSG00000143799</annotation>
      </species>
      <species id="Bid" compartment="Cytoplasm" initialConcentration="50.47541" hasOnlySubstanceUnits="false" boundaryCondition="false" constant="false">
        <annotation> ENSG00000015475</annotation>
      </species>
      <species id="C8_Bid" compartment="Cytoplasm" initialConcentration="7.311294e-05" hasOnlySubstanceUnits="false" boundaryCondition="false" constant="false">
        <annotation> ENSG00000064012 ENSG00000003400 ENSG00000015475</annotation>
      </species>
      <species id="tBid" compartment="Cytoplasm" initialConcentration="1.598674e-06" hasOnlySubstanceUnits="false" boundaryCondition="false" constant="false">
        <annotation> ENSG00000015475</annotation>
      </species>
      <species id="Bcl2c" compartment="Cytoplasm" initialConcentration="12.48062" hasOnlySubstanceUnits="false" boundaryCondition="false" constant="false">
        <annotation> ENSG00000171791 ENSG00000171552 ENSG00000143384</annotation>
      </species>
      <species id="tBid_Bcl2c" compartment="Cytoplasm" initialConcentration="5.623282e-05" hasOnlySubstanceUnits="false" boundaryCondition="false" constant="false">
        <annotation> ENSG00000015475 ENSG00000171791 ENSG00000171552 ENSG00000143384</annotation>
      </species>
      <species id="Bax" compartment="Cytoplasm" initialConcentration="88.22686" hasOnlySubstanceUnits="false" boundaryCondition="false" constant="false">
        <annotation> ENSG00000087088</annotation>
      </species>
      <species id="tBid_Bax" compartment="Cytoplasm" initialConcentration="4.455511e-08" hasOnlySubstanceUnits="false" boundaryCondition="false" constant="false">
        <annotation> ENSG00000015475 ENSG00000087088</annotation>
      </species>
      <species id="Baxactive" compartment="Cytoplasm" initialConcentration="0.0001441807" hasOnlySubstanceUnits="false" boundaryCondition="false" constant="false">
        <annotation> ENSG00000087088</annotation>
      </species>
      <species id="Baxm" compartment="Mitochondrion" initialConcentration="0.001926774" hasOnlySubstanceUnits="false" boundaryCondition="false" constant="false">
        <annotation> ENSG00000087088</annotation>
      </species>
      <species id="Bcl2" compartment="Mitochondrion" initialConcentration="1.780762" hasOnlySubstanceUnits="false" boundaryCondition="false" constant="false">
        <annotation> ENSG00000171791 ENSG00000171552 ENSG00000143384</annotation>
      </species>
      <species id="Baxm_Bcl2" compartment="Mitochondrion" initialConcentration="0.009670088" hasOnlySubstanceUnits="false" boundaryCondition="false" constant="false">
        <annotation> ENSG00000087088 ENSG00000171791 ENSG00000171552 ENSG00000143384</annotation>
      </species>
      <species id="Bax2" compartment="Mitochondrion" initialConcentration="0.0001173835" hasOnlySubstanceUnits="false" boundaryCondition="false" constant="false">
        <annotation> ENSG00000087088</annotation>
      </species>
      <species id="Bax2_Bcl2" compartment="Mitochondrion" initialConcentration="0.0005891238" hasOnlySubstanceUnits="false" boundaryCondition="false" constant="false">
        <annotation> ENSG00000087088 ENSG00000171791 ENSG00000171552 ENSG00000143384</annotation>
      </species>
      <species id="Bax4" compartment="Mitochondrion" initialConcentration="4.356718e-07" hasOnlySubstanceUnits="false" boundaryCondition="false" constant="false">
        <annotation> ENSG00000087088</annotation>
      </species>
      <species id="Bax4_Bcl2" compartment="Mitochondrion" initialConcentration="2.186548e-06" hasOnlySubstanceUnits="false" boundaryCondition="false" constant="false">
        <annotation> ENSG00000087088 ENSG00000171791 ENSG00000171552 ENSG00000143384</annotation>
      </species>
      <species id="M" compartment="Mitochondrion" initialConcentration="2259.969" hasOnlySubstanceUnits="false" boundaryCondition="false" constant="false">
        <annotation> GO:0005739</annotation>
      </species>
      <species id="Bax4_M" compartment="Mitochondrion" initialConcentration="3.110284e-06" hasOnlySubstanceUnits="false" boundaryCondition="false" constant="false">
        <annotation> ENSG00000087088</annotation>
      </species>
      <species id="Mactive" compartment="Mitochondrion" initialConcentration="0.0003110284" hasOnlySubstanceUnits="false" boundaryCondition="false" constant="false">
        <annotation> GO:0005739</annotation>
      </species>
      <species id="CytoCm" compartment="Mitochondrion" initialConcentration="15542.59" hasOnlySubstanceUnits="false" boundaryCondition="false" constant="false">
        <annotation> ENSG00000179091</annotation>
      </species>
      <species id="Mactive_CytoCm" compartment="Mitochondrion" initialConcentration="0.02779284" hasOnlySubstanceUnits="false" boundaryCondition="false" constant="false">
        <annotation> GO:0005739 ENSG00000179091</annotation>
      </species>
      <species id="CytoCr" compartment="Mitochondrion" initialConcentration="0.277855" hasOnlySubstanceUnits="false" boundaryCondition="false" constant="false">
        <annotation> ENSG00000179091</annotation>
      </species>
      <species id="Smacm" compartment="Mitochondrion" initialConcentration="1450.94" hasOnlySubstanceUnits="false" boundaryCondition="false" constant="false">
        <annotation> ENSG00000184047</annotation>
      </species>
      <species id="Mactive_Smacm" compartment="Mitochondrion" initialConcentration="0.002594532" hasOnlySubstanceUnits="false" boundaryCondition="false" constant="false">
        <annotation> ENSG00000184047</annotation>
      </species>
      <species id="Smacr" compartment="Mitochondrion" initialConcentration="0.02083932" hasOnlySubstanceUnits="false" boundaryCondition="false" constant="false">
        <annotation> ENSG00000184047</annotation>
      </species>
      <species id="CytoC" compartment="Cytoplasm" initialConcentration="0.01944728" hasOnlySubstanceUnits="false" boundaryCondition="false" constant="false">
        <annotation> ENSG00000179091</annotation>
      </species>
      <species id="Apaf" compartment="Cytoplasm" initialConcentration="0.09689042" hasOnlySubstanceUnits="false" boundaryCondition="false" constant="false">
        <annotation> ENSG00000120868</annotation>
      </species>
      <species id="CytoC_Apaf" compartment="Cytoplasm" initialConcentration="2.976083e-06" hasOnlySubstanceUnits="false" boundaryCondition="false" constant="false">
        <annotation> ENSG00000179091 ENSG00000120868</annotation>
      </species>
      <species id="Apafactive" compartment="Cytoplasm" initialConcentration="0.01099339" hasOnlySubstanceUnits="false" boundaryCondition="false" constant="false">
        <annotation> ENSG00000120868</annotation>
      </species>
      <species id="pC9" compartment="Cytoplasm" initialConcentration="3.457424" hasOnlySubstanceUnits="false" boundaryCondition="false" constant="false">
        <annotation> ENSG00000169174</annotation>
      </species>
      <species id="Apop" compartment="Cytoplasm" initialConcentration="0.003099874" hasOnlySubstanceUnits="false" boundaryCondition="false" constant="false">
        <annotation> ENSG00000169174 ENSG00000120868</annotation>
      </species>
      <species id="Apop_C3" compartment="Cytoplasm" initialConcentration="0.003541869" hasOnlySubstanceUnits="false" boundaryCondition="false" constant="false">
        <annotation> ENSG00000169174 ENSG00000120868 ENSG00000164305 ENSG00000165806</annotation>
      </species>
      <species id="Smac" compartment="Cytoplasm" initialConcentration="0.001101639" hasOnlySubstanceUnits="false" boundaryCondition="false" constant="false">
        <annotation> ENSG00000184047</annotation>
      </species>
      <species id="Apop_XIAP" compartment="Cytoplasm" initialConcentration="0.1004381" hasOnlySubstanceUnits="false" boundaryCondition="false" constant="false">
        <annotation> ENSG00000169174 ENSG00000120868 ENSG00000101966</annotation>
      </species>
      <species id="Smac_XIAP" compartment="Cytoplasm" initialConcentration="0.1249286" hasOnlySubstanceUnits="false" boundaryCondition="false" constant="false">
        <annotation> ENSG00000184047 ENSG00000101966</annotation>
      </species>
      <species id="C3_Ub" compartment="Cytoplasm" initialConcentration="2.870305" hasOnlySubstanceUnits="false" boundaryCondition="false" constant="false">
        <annotation> ENSG00000164305 ENSG00000165806</annotation>
      </species>
      <species id="BAD" compartment="Cytoplasm" initialConcentration="0.0950796" hasOnlySubstanceUnits="false" boundaryCondition="false" constant="false">
        <annotation> ENSG00000002330</annotation>
      </species>
      <species id="PUMA" compartment="Cytoplasm" initialConcentration="0.02909907" hasOnlySubstanceUnits="false" boundaryCondition="false" constant="false">
        <annotation> ENSG00000105327</annotation>
      </species>
      <species id="NOXA" compartment="Cytoplasm" initialConcentration="0.00555714" hasOnlySubstanceUnits="false" boundaryCondition="false" constant="false">
        <annotation> ENSG00000141682</annotation>
      </species>
      <species id="Bcl2c_BAD" compartment="Cytoplasm" initialConcentration="3.344393" hasOnlySubstanceUnits="false" boundaryCondition="false" constant="false">
        <annotation> ENSG00000171791 ENSG00000171552 ENSG00000143384 ENSG00000002330</annotation>
      </species>
      <species id="Bcl2c_PUMA" compartment="Cytoplasm" initialConcentration="1.02355" hasOnlySubstanceUnits="false" boundaryCondition="false" constant="false">
        <annotation> ENSG00000171791 ENSG00000171552 ENSG00000143384 ENSG00000105327</annotation>
      </species>
      <species id="Bcl2c_NOXA" compartment="Cytoplasm" initialConcentration="0.1943622" hasOnlySubstanceUnits="false" boundaryCondition="false" constant="false">
        <annotation> ENSG00000171791 ENSG00000171552 ENSG00000143384 ENSG00000141682</annotation>
      </species>
      <species id="BIM" compartment="Cytoplasm" initialConcentration="0.06038535" hasOnlySubstanceUnits="false" boundaryCondition="false" constant="false">
        <annotation> ENSG00000153094</annotation>
      </species>
      <species id="BIM_Bax" compartment="Cytoplasm" initialConcentration="8.414199e-08" hasOnlySubstanceUnits="false" boundaryCondition="false" constant="false">
        <annotation> ENSG00000153094 ENSG00000087088</annotation>
      </species>
      <species id="Bcl2c_BIM" compartment="Cytoplasm" initialConcentration="2.124035" hasOnlySubstanceUnits="false" boundaryCondition="false" constant="false">
        <annotation> ENSG00000171791 ENSG00000171552 ENSG00000143384 ENSG00000153094</annotation>
      </species>
      <species id="ppERK_BIM" compartment="Cytoplasm" initialConcentration="0.0005970032" hasOnlySubstanceUnits="false" boundaryCondition="false" constant="false">
        <annotation> ENSG00000100030 ENSG00000102882 ENSG00000153094</annotation>
      </species>
      <species id="pBIM" compartment="Cytoplasm" initialConcentration="0.1058178" hasOnlySubstanceUnits="false" boundaryCondition="false" constant="false">
        <annotation> ENSG00000153094</annotation>
      </species>
      <species id="ppAKT_BAD" compartment="Cytoplasm" initialConcentration="3.364855e-05" hasOnlySubstanceUnits="false" boundaryCondition="false" constant="false">
        <annotation> ENSG00000142208 ENSG00000105221 ENSG00000002330</annotation>
      </species>
      <species id="pBAD" compartment="Cytoplasm" initialConcentration="0.8912809" hasOnlySubstanceUnits="false" boundaryCondition="false" constant="false">
        <annotation> ENSG00000002330</annotation>
      </species>
      <species id="ppERK_BAD" compartment="Cytoplasm" initialConcentration="0.0009400569" hasOnlySubstanceUnits="false" boundaryCondition="false" constant="false">
        <annotation> ENSG00000100030 ENSG00000102882 ENSG00000002330</annotation>
      </species>
      <species id="E" compartment="Extracellular" initialConcentration="8.400907e-17" hasOnlySubstanceUnits="false" boundaryCondition="false" constant="false">
        <annotation> ENSG00000138798</annotation>
      </species>
      <species id="H" compartment="Extracellular" initialConcentration="9.325667e-15" hasOnlySubstanceUnits="false" boundaryCondition="false" constant="false">
        <annotation> ENSG00000157168</annotation>
      </species>
      <species id="HGF" compartment="Extracellular" initialConcentration="2.296386e-15" hasOnlySubstanceUnits="false" boundaryCondition="false" constant="false">
        <annotation> ENSG00000019991</annotation>
      </species>
      <species id="P" compartment="Extracellular" initialConcentration="2.859467e-19" hasOnlySubstanceUnits="false" boundaryCondition="false" constant="false">
        <annotation> ENSG00000100311</annotation>
      </species>
      <species id="F" compartment="Extracellular" initialConcentration="4.130648e-16" hasOnlySubstanceUnits="false" boundaryCondition="false" constant="false">
        <annotation> ENSG00000113578 ENSG00000138685</annotation>
      </species>
      <species id="I" compartment="Extracellular" initialConcentration="1.255695e-18" hasOnlySubstanceUnits="false" boundaryCondition="false" constant="false">
        <annotation> ENSG00000017427 ENSG00000167244</annotation>
      </species>
      <species id="INS" compartment="Extracellular" initialConcentration="8.952718e-15" hasOnlySubstanceUnits="false" boundaryCondition="false" constant="false">
        <annotation> ENSG00000254647</annotation>
      </species>
      <species id="E1" compartment="Cytoplasm" initialConcentration="50.12196" hasOnlySubstanceUnits="false" boundaryCondition="false" constant="false">
        <annotation> ENSG00000146648</annotation>
      </species>
      <species id="pE1" compartment="Cytoplasm" initialConcentration="4.954807" hasOnlySubstanceUnits="false" boundaryCondition="false" constant="false">
        <annotation> ENSG00000146648</annotation>
      </species>
      <species id="E2" compartment="Cytoplasm" initialConcentration="3.80508" hasOnlySubstanceUnits="false" boundaryCondition="false" constant="false">
        <annotation> ENSG00000141736</annotation>
      </species>
      <species id="pE2" compartment="Cytoplasm" initialConcentration="0.3761707" hasOnlySubstanceUnits="false" boundaryCondition="false" constant="false">
        <annotation> ENSG00000141736</annotation>
      </species>
      <species id="E3" compartment="Cytoplasm" initialConcentration="1.739751" hasOnlySubstanceUnits="false" boundaryCondition="false" constant="false">
        <annotation> ENSG00000065361</annotation>
      </species>
      <species id="E4" compartment="Cytoplasm" initialConcentration="7.26647e-28" hasOnlySubstanceUnits="false" boundaryCondition="false" constant="false">
        <annotation> ENSG00000178568</annotation>
      </species>
      <species id="pE4" compartment="Cytoplasm" initialConcentration="7.184492e-29" hasOnlySubstanceUnits="false" boundaryCondition="false" constant="false">
        <annotation> ENSG00000178568</annotation>
      </species>
      <species id="Ev3" compartment="Cytoplasm" initialConcentration="4.652001e-11" hasOnlySubstanceUnits="false" boundaryCondition="false" constant="false"/>
      <species id="Met" compartment="Cytoplasm" initialConcentration="8.573223" hasOnlySubstanceUnits="false" boundaryCondition="false" constant="false">
        <annotation> ENSG00000105976</annotation>
      </species>
      <species id="Pr" compartment="Cytoplasm" initialConcentration="0.229676" hasOnlySubstanceUnits="false" boundaryCondition="false" constant="false">
        <annotation> ENSG00000134853 ENSG00000113721</annotation>
      </species>
      <species id="Fr" compartment="Cytoplasm" initialConcentration="0.186713" hasOnlySubstanceUnits="false" boundaryCondition="false" constant="false">
        <annotation> ENSG00000077782 ENSG00000066468</annotation>
      </species>
      <species id="Ir" compartment="Cytoplasm" initialConcentration="0.02181479" hasOnlySubstanceUnits="false" boundaryCondition="false" constant="false">
        <annotation> ENSG00000140443</annotation>
      </species>
      <species id="Isr" compartment="Cytoplasm" initialConcentration="0.02979621" hasOnlySubstanceUnits="false" boundaryCondition="false" constant="false">
        <annotation> ENSG00000171105</annotation>
      </species>
      <species id="E1E1" compartment="Cytoplasm" initialConcentration="2.512173" hasOnlySubstanceUnits="false" boundaryCondition="false" constant="false">
        <annotation> ENSG00000146648</annotation>
      </species>
      <species id="E1E2" compartment="Cytoplasm" initialConcentration="0.1907152" hasOnlySubstanceUnits="false" boundaryCondition="false" constant="false">
        <annotation> ENSG00000146648 ENSG00000141736</annotation>
      </species>
      <species id="E1E3" compartment="Cytoplasm" initialConcentration="0.08719839" hasOnlySubstanceUnits="false" boundaryCondition="false" constant="false">
        <annotation> ENSG00000146648 ENSG00000065361</annotation>
      </species>
      <species id="E1E4" compartment="Cytoplasm" initialConcentration="3.642044e-29" hasOnlySubstanceUnits="false" boundaryCondition="false" constant="false">
        <annotation> ENSG00000146648 ENSG00000178568</annotation>
      </species>
      <species id="E2E2" compartment="Cytoplasm" initialConcentration="0.01447848" hasOnlySubstanceUnits="false" boundaryCondition="false" constant="false">
        <annotation> ENSG00000141736</annotation>
      </species>
      <species id="E2E3" compartment="Cytoplasm" initialConcentration="0.006619809" hasOnlySubstanceUnits="false" boundaryCondition="false" constant="false">
        <annotation> ENSG00000141736 ENSG00000065361</annotation>
      </species>
      <species id="E2E4" compartment="Cytoplasm" initialConcentration="2.764923e-30" hasOnlySubstanceUnits="false" boundaryCondition="false" constant="false">
        <annotation> ENSG00000141736 ENSG00000178568</annotation>
      </species>
      <species id="E3E4" compartment="Cytoplasm" initialConcentration="1.26417e-30" hasOnlySubstanceUnits="false" boundaryCondition="false" constant="false">
        <annotation> ENSG00000065361 ENSG00000178568</annotation>
      </species>
      <species id="E4E4" compartment="Cytoplasm" initialConcentration="5.280166e-58" hasOnlySubstanceUnits="false" boundaryCondition="false" constant="false">
        <annotation> ENSG00000178568</annotation>
      </species>
      <species id="Met_Met" compartment="Cytoplasm" initialConcentration="0.07349968" hasOnlySubstanceUnits="false" boundaryCondition="false" constant="false">
        <annotation> ENSG00000105976</annotation>
      </species>
      <species id="FrFr" compartment="Cytoplasm" initialConcentration="3.48615e-05" hasOnlySubstanceUnits="false" boundaryCondition="false" constant="false">
        <annotation> ENSG00000113578 ENSG00000138685</annotation>
      </species>
      <species id="IrIr" compartment="Cytoplasm" initialConcentration="0.7268991" hasOnlySubstanceUnits="false" boundaryCondition="false" constant="false">
        <annotation> ENSG00000140443</annotation>
      </species>
      <species id="Isr_Isr" compartment="Cytoplasm" initialConcentration="0.3089399" hasOnlySubstanceUnits="false" boundaryCondition="false" constant="false">
        <annotation> ENSG00000171105</annotation>
      </species>
      <species id="EE1" compartment="Cytoplasm" initialConcentration="1.570108e-17" hasOnlySubstanceUnits="false" boundaryCondition="false" constant="false">
        <annotation> ENSG00000138798 ENSG00000146648</annotation>
      </species>
      <species id="HE3" compartment="Cytoplasm" initialConcentration="1.558779e-16" hasOnlySubstanceUnits="false" boundaryCondition="false" constant="false">
        <annotation> ENSG00000157168 ENSG00000065361</annotation>
      </species>
      <species id="HE4" compartment="Cytoplasm" initialConcentration="6.501745e-44" hasOnlySubstanceUnits="false" boundaryCondition="false" constant="false">
        <annotation> ENSG00000157168 ENSG00000178568</annotation>
      </species>
      <species id="HGF_Met" compartment="Cytoplasm" initialConcentration="7.112401e-14" hasOnlySubstanceUnits="false" boundaryCondition="false" constant="false">
        <annotation> ENSG00000019991 ENSG00000105976</annotation>
      </species>
      <species id="PPr" compartment="Cytoplasm" initialConcentration="6.559089e-20" hasOnlySubstanceUnits="false" boundaryCondition="false" constant="false">
        <annotation> ENSG00000100311 ENSG00000134853 ENSG00000113721</annotation>
      </species>
      <species id="FFr" compartment="Cytoplasm" initialConcentration="3.01367e-16" hasOnlySubstanceUnits="false" boundaryCondition="false" constant="false">
        <annotation> ENSG00000113578 ENSG00000138685 ENSG00000077782 ENSG00000066468</annotation>
      </species>
      <species id="EE1E2" compartment="Cytoplasm" initialConcentration="1.715091e-16" hasOnlySubstanceUnits="false" boundaryCondition="false" constant="false">
        <annotation> ENSG00000138798 ENSG00000146648 ENSG00000141736</annotation>
      </species>
      <species id="EE1Ev3" compartment="Cytoplasm" initialConcentration="6.314761e-28" hasOnlySubstanceUnits="false" boundaryCondition="false" constant="false">
        <annotation> ENSG00000138798 ENSG00000146648</annotation>
      </species>
      <species id="EE1E1" compartment="Cytoplasm" initialConcentration="4.296245e-16" hasOnlySubstanceUnits="false" boundaryCondition="false" constant="false">
        <annotation> ENSG00000138798 ENSG00000146648</annotation>
      </species>
      <species id="EE1E3" compartment="Cytoplasm" initialConcentration="7.777151e-17" hasOnlySubstanceUnits="false" boundaryCondition="false" constant="false">
        <annotation> ENSG00000138798 ENSG00000146648 ENSG00000065361</annotation>
      </species>
      <species id="EE1E4" compartment="Cytoplasm" initialConcentration="9.319684e-45" hasOnlySubstanceUnits="false" boundaryCondition="false" constant="false">
        <annotation> ENSG00000138798 ENSG00000146648 ENSG00000178568</annotation>
      </species>
      <species id="E2HE3" compartment="Cytoplasm" initialConcentration="5.377248e-16" hasOnlySubstanceUnits="false" boundaryCondition="false" constant="false">
        <annotation> ENSG00000141736 ENSG00000157168 ENSG00000065361</annotation>
      </species>
      <species id="E1HE3" compartment="Cytoplasm" initialConcentration="6.261987e-15" hasOnlySubstanceUnits="false" boundaryCondition="false" constant="false">
        <annotation> ENSG00000146648 ENSG00000157168 ENSG00000065361</annotation>
      </species>
      <species id="HE3E3" compartment="Cytoplasm" initialConcentration="2.708546e-16" hasOnlySubstanceUnits="false" boundaryCondition="false" constant="false">
        <annotation> ENSG00000157168 ENSG00000065361</annotation>
      </species>
      <species id="HE3Ev3" compartment="Cytoplasm" initialConcentration="7.153552e-27" hasOnlySubstanceUnits="false" boundaryCondition="false" constant="false">
        <annotation> ENSG00000157168 ENSG00000065361</annotation>
      </species>
      <species id="HE3E4" compartment="Cytoplasm" initialConcentration="1.117087e-43" hasOnlySubstanceUnits="false" boundaryCondition="false" constant="false">
        <annotation> ENSG00000157168 ENSG00000065361 ENSG00000178568</annotation>
      </species>
      <species id="E2HE4" compartment="Cytoplasm" initialConcentration="2.250273e-43" hasOnlySubstanceUnits="false" boundaryCondition="false" constant="false">
        <annotation> ENSG00000141736 ENSG00000157168 ENSG00000178568</annotation>
      </species>
      <species id="HE4Ev3" compartment="Cytoplasm" initialConcentration="3.002481e-54" hasOnlySubstanceUnits="false" boundaryCondition="false" constant="false">
        <annotation> ENSG00000157168 ENSG00000178568</annotation>
      </species>
      <species id="E1HE4" compartment="Cytoplasm" initialConcentration="2.619477e-42" hasOnlySubstanceUnits="false" boundaryCondition="false" constant="false">
        <annotation> ENSG00000146648 ENSG00000157168 ENSG00000178568</annotation>
      </species>
      <species id="E3HE4" compartment="Cytoplasm" initialConcentration="1.03659e-43" hasOnlySubstanceUnits="false" boundaryCondition="false" constant="false">
        <annotation> ENSG00000065361 ENSG00000157168 ENSG00000178568</annotation>
      </species>
      <species id="HE4E4" compartment="Cytoplasm" initialConcentration="4.355639e-71" hasOnlySubstanceUnits="false" boundaryCondition="false" constant="false">
        <annotation> ENSG00000157168 ENSG00000178568</annotation>
      </species>
      <species id="HGF_Met_Met" compartment="Cytoplasm" initialConcentration="5.227512e-13" hasOnlySubstanceUnits="false" boundaryCondition="false" constant="false">
        <annotation> ENSG00000019991 ENSG00000105976</annotation>
      </species>
      <species id="PPrPr" compartment="Cytoplasm" initialConcentration="3.209831e-38" hasOnlySubstanceUnits="false" boundaryCondition="false" constant="false">
        <annotation> ENSG00000100311 ENSG00000134853 ENSG00000113721</annotation>
      </species>
      <species id="FFrFr" compartment="Cytoplasm" initialConcentration="4.935671e-16" hasOnlySubstanceUnits="false" boundaryCondition="false" constant="false">
        <annotation> ENSG00000113578 ENSG00000138685 ENSG00000077782 ENSG00000066468</annotation>
      </species>
      <species id="IIrIr" compartment="Cytoplasm" initialConcentration="5.144905e-19" hasOnlySubstanceUnits="false" boundaryCondition="false" constant="false">
        <annotation> ENSG00000017427 ENSG00000167244 ENSG00000140443</annotation>
      </species>
      <species id="INS_Isr_Isr" compartment="Cytoplasm" initialConcentration="6.865822e-17" hasOnlySubstanceUnits="false" boundaryCondition="false" constant="false">
        <annotation> ENSG00000254647 ENSG00000171105</annotation>
      </species>
      <species id="EE1EE1" compartment="Cytoplasm" initialConcentration="1.006725e-33" hasOnlySubstanceUnits="false" boundaryCondition="false" constant="false">
        <annotation> ENSG00000138798 ENSG00000146648</annotation>
      </species>
      <species id="EE1HE3" compartment="Cytoplasm" initialConcentration="4.036538e-32" hasOnlySubstanceUnits="false" boundaryCondition="false" constant="false">
        <annotation> ENSG00000138798 ENSG00000146648 ENSG00000157168 ENSG00000065361</annotation>
      </species>
      <species id="EE1HE4" compartment="Cytoplasm" initialConcentration="1.004681e-59" hasOnlySubstanceUnits="false" boundaryCondition="false" constant="false">
        <annotation> ENSG00000138798 ENSG00000146648 ENSG00000157168 ENSG00000178568</annotation>
      </species>
      <species id="HE3HE3" compartment="Cytoplasm" initialConcentration="9.225805e-32" hasOnlySubstanceUnits="false" boundaryCondition="false" constant="false">
        <annotation> ENSG00000157168 ENSG00000065361</annotation>
      </species>
      <species id="HE3HE4" compartment="Cytoplasm" initialConcentration="7.000073e-59" hasOnlySubstanceUnits="false" boundaryCondition="false" constant="false">
        <annotation> ENSG00000157168 ENSG00000065361 ENSG00000178568</annotation>
      </species>
      <species id="HE4HE4" compartment="Cytoplasm" initialConcentration="1.49126e-86" hasOnlySubstanceUnits="false" boundaryCondition="false" constant="false">
        <annotation> ENSG00000157168 ENSG00000178568</annotation>
      </species>
      <species id="HGF_Met_HGF_Met" compartment="Cytoplasm" initialConcentration="8.318435e-27" hasOnlySubstanceUnits="false" boundaryCondition="false" constant="false">
        <annotation> ENSG00000019991 ENSG00000105976</annotation>
      </species>
      <species id="PPrPPr" compartment="Cytoplasm" initialConcentration="2.150609e-41" hasOnlySubstanceUnits="false" boundaryCondition="false" constant="false">
        <annotation> ENSG00000100311 ENSG00000134853 ENSG00000113721</annotation>
      </species>
      <species id="FFrFFr" compartment="Cytoplasm" initialConcentration="2.174429e-31" hasOnlySubstanceUnits="false" boundaryCondition="false" constant="false">
        <annotation> ENSG00000113578 ENSG00000138685 ENSG00000077782 ENSG00000066468</annotation>
      </species>
      <species id="IIrIrI" compartment="Cytoplasm" initialConcentration="6.084464e-38" hasOnlySubstanceUnits="false" boundaryCondition="false" constant="false">
        <annotation> ENSG00000017427 ENSG00000167244 ENSG00000140443</annotation>
      </species>
      <species id="INS_Isr_Isr_INS" compartment="Cytoplasm" initialConcentration="3.161821e-34" hasOnlySubstanceUnits="false" boundaryCondition="false" constant="false">
        <annotation> ENSG00000254647 ENSG00000171105</annotation>
      </species>
      <species id="E1_ppERK" compartment="Cytoplasm" initialConcentration="0.4955558" hasOnlySubstanceUnits="false" boundaryCondition="false" constant="false">
        <annotation> ENSG00000146648 ENSG00000100030 ENSG00000102882</annotation>
      </species>
      <species id="E2_ppERK" compartment="Cytoplasm" initialConcentration="0.03762099" hasOnlySubstanceUnits="false" boundaryCondition="false" constant="false">
        <annotation> ENSG00000141736 ENSG00000100030 ENSG00000102882</annotation>
      </species>
      <species id="E4_ppERK" compartment="Cytoplasm" initialConcentration="7.184439e-30" hasOnlySubstanceUnits="false" boundaryCondition="false" constant="false">
        <annotation> ENSG00000178568 ENSG00000100030 ENSG00000102882</annotation>
      </species>
      <species id="pEE1E2" compartment="Cytoplasm" initialConcentration="1.7072e-16" hasOnlySubstanceUnits="false" boundaryCondition="false" constant="false">
        <annotation> ENSG00000138798 ENSG00000146648 ENSG00000141736</annotation>
      </species>
      <species id="pEE1Ev3" compartment="Cytoplasm" initialConcentration="6.285772e-28" hasOnlySubstanceUnits="false" boundaryCondition="false" constant="false">
        <annotation> ENSG00000138798 ENSG00000146648</annotation>
      </species>
      <species id="pEE1E1" compartment="Cytoplasm" initialConcentration="4.24295e-16" hasOnlySubstanceUnits="false" boundaryCondition="false" constant="false">
        <annotation> ENSG00000138798 ENSG00000146648</annotation>
      </species>
      <species id="pEE1EE1" compartment="Cytoplasm" initialConcentration="9.942365e-34" hasOnlySubstanceUnits="false" boundaryCondition="false" constant="false">
        <annotation> ENSG00000138798 ENSG00000146648</annotation>
      </species>
      <species id="pEE1E3" compartment="Cytoplasm" initialConcentration="7.74114e-17" hasOnlySubstanceUnits="false" boundaryCondition="false" constant="false">
        <annotation> ENSG00000138798 ENSG00000146648 ENSG00000065361</annotation>
      </species>
      <species id="pEE1HE3" compartment="Cytoplasm" initialConcentration="4.017847e-32" hasOnlySubstanceUnits="false" boundaryCondition="false" constant="false">
        <annotation> ENSG00000138798 ENSG00000146648 ENSG00000157168 ENSG00000065361</annotation>
      </species>
      <species id="pEE1E4" compartment="Cytoplasm" initialConcentration="9.276829e-45" hasOnlySubstanceUnits="false" boundaryCondition="false" constant="false">
        <annotation> ENSG00000138798 ENSG00000146648 ENSG00000178568</annotation>
      </species>
      <species id="pEE1HE4" compartment="Cytoplasm" initialConcentration="1.000061e-59" hasOnlySubstanceUnits="false" boundaryCondition="false" constant="false">
        <annotation> ENSG00000138798 ENSG00000146648 ENSG00000157168 ENSG00000178568</annotation>
      </species>
      <species id="pE2HE3" compartment="Cytoplasm" initialConcentration="5.373636e-16" hasOnlySubstanceUnits="false" boundaryCondition="false" constant="false">
        <annotation> ENSG00000141736 ENSG00000157168 ENSG00000065361</annotation>
      </species>
      <species id="pHE3Ev3" compartment="Cytoplasm" initialConcentration="7.148806e-27" hasOnlySubstanceUnits="false" boundaryCondition="false" constant="false">
        <annotation> ENSG00000157168 ENSG00000065361</annotation>
      </species>
      <species id="pE1HE3" compartment="Cytoplasm" initialConcentration="6.232991e-15" hasOnlySubstanceUnits="false" boundaryCondition="false" constant="false">
        <annotation> ENSG00000146648 ENSG00000157168 ENSG00000065361</annotation>
      </species>
      <species id="pHE3E4" compartment="Cytoplasm" initialConcentration="1.116341e-43" hasOnlySubstanceUnits="false" boundaryCondition="false" constant="false">
        <annotation> ENSG00000157168 ENSG00000065361 ENSG00000178568</annotation>
      </species>
      <species id="pHE3HE4" compartment="Cytoplasm" initialConcentration="6.995401e-59" hasOnlySubstanceUnits="false" boundaryCondition="false" constant="false">
        <annotation> ENSG00000157168 ENSG00000065361 ENSG00000178568</annotation>
      </species>
      <species id="pE2HE4" compartment="Cytoplasm" initialConcentration="2.248836e-43" hasOnlySubstanceUnits="false" boundaryCondition="false" constant="false">
        <annotation> ENSG00000141736 ENSG00000157168 ENSG00000178568</annotation>
      </species>
      <species id="pHE4Ev3" compartment="Cytoplasm" initialConcentration="3.000638e-54" hasOnlySubstanceUnits="false" boundaryCondition="false" constant="false">
        <annotation> ENSG00000157168 ENSG00000178568</annotation>
      </species>
      <species id="pE1HE4" compartment="Cytoplasm" initialConcentration="2.607432e-42" hasOnlySubstanceUnits="false" boundaryCondition="false" constant="false">
        <annotation> ENSG00000146648 ENSG00000157168 ENSG00000178568</annotation>
      </species>
      <species id="pE3HE4" compartment="Cytoplasm" initialConcentration="1.035898e-43" hasOnlySubstanceUnits="false" boundaryCondition="false" constant="false">
        <annotation> ENSG00000065361 ENSG00000157168 ENSG00000178568</annotation>
      </species>
      <species id="pHE4E4" compartment="Cytoplasm" initialConcentration="4.352963e-71" hasOnlySubstanceUnits="false" boundaryCondition="false" constant="false">
        <annotation> ENSG00000157168 ENSG00000178568</annotation>
      </species>
      <species id="pHE4HE4" compartment="Cytoplasm" initialConcentration="1.490344e-86" hasOnlySubstanceUnits="false" boundaryCondition="false" constant="false">
        <annotation> ENSG00000157168 ENSG00000178568</annotation>
      </species>
      <species id="pHGF_Met_Met" compartment="Cytoplasm" initialConcentration="5.224223e-13" hasOnlySubstanceUnits="false" boundaryCondition="false" constant="false">
        <annotation> ENSG00000019991 ENSG00000105976</annotation>
      </species>
      <species id="pHGF_Met_HGF_Met" compartment="Cytoplasm" initialConcentration="8.313201e-27" hasOnlySubstanceUnits="false" boundaryCondition="false" constant="false">
        <annotation> ENSG00000019991 ENSG00000105976</annotation>
      </species>
      <species id="pPPrPPr" compartment="Cytoplasm" initialConcentration="2.148857e-41" hasOnlySubstanceUnits="false" boundaryCondition="false" constant="false">
        <annotation> ENSG00000100311 ENSG00000134853 ENSG00000113721</annotation>
      </species>
      <species id="pPPrPr" compartment="Cytoplasm" initialConcentration="3.207216e-38" hasOnlySubstanceUnits="false" boundaryCondition="false" constant="false">
        <annotation> ENSG00000100311 ENSG00000134853 ENSG00000113721</annotation>
      </species>
      <species id="pFFrFFr" compartment="Cytoplasm" initialConcentration="2.173022e-31" hasOnlySubstanceUnits="false" boundaryCondition="false" constant="false">
        <annotation> ENSG00000113578 ENSG00000138685 ENSG00000077782 ENSG00000066468</annotation>
      </species>
      <species id="pFFrFr" compartment="Cytoplasm" initialConcentration="4.93245e-16" hasOnlySubstanceUnits="false" boundaryCondition="false" constant="false">
        <annotation> ENSG00000113578 ENSG00000138685 ENSG00000077782 ENSG00000066468</annotation>
      </species>
      <species id="pIIrIr" compartment="Cytoplasm" initialConcentration="5.141934e-19" hasOnlySubstanceUnits="false" boundaryCondition="false" constant="false">
        <annotation> ENSG00000017427 ENSG00000167244 ENSG00000140443</annotation>
      </species>
      <species id="pINS_Isr_Isr" compartment="Cytoplasm" initialConcentration="6.859716e-17" hasOnlySubstanceUnits="false" boundaryCondition="false" constant="false">
        <annotation> ENSG00000254647 ENSG00000171105</annotation>
      </species>
      <species id="pIIrIrI" compartment="Cytoplasm" initialConcentration="6.08095e-38" hasOnlySubstanceUnits="false" boundaryCondition="false" constant="false">
        <annotation> ENSG00000017427 ENSG00000167244 ENSG00000140443</annotation>
      </species>
      <species id="pINS_Isr_Isr_INS" compartment="Cytoplasm" initialConcentration="3.15901e-34" hasOnlySubstanceUnits="false" boundaryCondition="false" constant="false">
        <annotation> ENSG00000254647 ENSG00000171105</annotation>
      </species>
      <species id="pIIrIr_IRS" compartment="Cytoplasm" initialConcentration="3.748072e-19" hasOnlySubstanceUnits="false" boundaryCondition="false" constant="false">
        <annotation> ENSG00000017427 ENSG00000167244 ENSG00000140443 ENSG00000169047 ENSG00000185950</annotation>
      </species>
      <species id="pINS_Isr_Isr_IRS" compartment="Cytoplasm" initialConcentration="4.960049e-17" hasOnlySubstanceUnits="false" boundaryCondition="false" constant="false">
        <annotation> ENSG00000254647 ENSG00000171105 ENSG00000169047 ENSG00000185950</annotation>
      </species>
      <species id="pIIrIrI_IRS" compartment="Cytoplasm" initialConcentration="4.432542e-38" hasOnlySubstanceUnits="false" boundaryCondition="false" constant="false">
        <annotation> ENSG00000017427 ENSG00000167244 ENSG00000140443 ENSG00000197081 ENSG00000169047 ENSG00000185950</annotation>
      </species>
      <species id="pINS_Isr_Isr_INS_IRS" compartment="Cytoplasm" initialConcentration="2.284182e-34" hasOnlySubstanceUnits="false" boundaryCondition="false" constant="false">
        <annotation> ENSG00000254647 ENSG00000171105 ENSG00000169047 ENSG00000185950</annotation>
      </species>
      <species id="Sp_EE1E2" compartment="Cytoplasm" initialConcentration="2.829485e-18" hasOnlySubstanceUnits="false" boundaryCondition="false" constant="false">
        <annotation> ENSG00000136158 ENSG00000138798 ENSG00000146648 ENSG00000141736</annotation>
      </species>
      <species id="Sp_EE1Ev3" compartment="Cytoplasm" initialConcentration="1.041783e-29" hasOnlySubstanceUnits="false" boundaryCondition="false" constant="false">
        <annotation> ENSG00000136158 ENSG00000138798 ENSG00000146648</annotation>
      </species>
      <species id="Sp_EE1E1" compartment="Cytoplasm" initialConcentration="7.087766e-18" hasOnlySubstanceUnits="false" boundaryCondition="false" constant="false">
        <annotation> ENSG00000136158 ENSG00000138798 ENSG00000146648</annotation>
      </species>
      <species id="Sp_EE1EE1" compartment="Cytoplasm" initialConcentration="1.66086e-35" hasOnlySubstanceUnits="false" boundaryCondition="false" constant="false">
        <annotation> ENSG00000136158 ENSG00000138798 ENSG00000146648</annotation>
      </species>
      <species id="Sp_EE1E3" compartment="Cytoplasm" initialConcentration="1.283042e-18" hasOnlySubstanceUnits="false" boundaryCondition="false" constant="false">
        <annotation> ENSG00000136158 ENSG00000138798 ENSG00000146648 ENSG00000065361</annotation>
      </species>
      <species id="Sp_EE1HE3" compartment="Cytoplasm" initialConcentration="6.659313e-34" hasOnlySubstanceUnits="false" boundaryCondition="false" constant="false">
        <annotation> ENSG00000136158 ENSG00000138798 ENSG00000146648 ENSG00000157168 ENSG00000065361</annotation>
      </species>
      <species id="Sp_EE1E4" compartment="Cytoplasm" initialConcentration="1.538552e-46" hasOnlySubstanceUnits="false" boundaryCondition="false" constant="false">
        <annotation> ENSG00000136158 ENSG00000138798 ENSG00000146648 ENSG00000178568</annotation>
      </species>
      <species id="Sp_EE1HE4" compartment="Cytoplasm" initialConcentration="1.65859e-61" hasOnlySubstanceUnits="false" boundaryCondition="false" constant="false">
        <annotation> ENSG00000136158 ENSG00000138798 ENSG00000146648 ENSG00000157168 ENSG00000178568</annotation>
      </species>
      <species id="Sp_E2HE3" compartment="Cytoplasm" initialConcentration="8.871121e-18" hasOnlySubstanceUnits="false" boundaryCondition="false" constant="false">
        <annotation> ENSG00000136158 ENSG00000141736 ENSG00000157168 ENSG00000065361</annotation>
      </species>
      <species id="Sp_HE3Ev3" compartment="Cytoplasm" initialConcentration="1.180158e-28" hasOnlySubstanceUnits="false" boundaryCondition="false" constant="false">
        <annotation> ENSG00000136158 ENSG00000157168 ENSG00000065361 ENSG00000178568</annotation>
      </species>
      <species id="Sp_E1HE3" compartment="Cytoplasm" initialConcentration="1.033072e-16" hasOnlySubstanceUnits="false" boundaryCondition="false" constant="false">
        <annotation> ENSG00000136158 ENSG00000146648 ENSG00000157168 ENSG00000065361</annotation>
      </species>
      <species id="Sp_HE3E4" compartment="Cytoplasm" initialConcentration="1.844149e-45" hasOnlySubstanceUnits="false" boundaryCondition="false" constant="false">
        <annotation> ENSG00000136158 ENSG00000157168 ENSG00000065361 ENSG00000178568</annotation>
      </species>
      <species id="Sp_HE3HE4" compartment="Cytoplasm" initialConcentration="1.155611e-60" hasOnlySubstanceUnits="false" boundaryCondition="false" constant="false">
        <annotation> ENSG00000136158 ENSG00000157168 ENSG00000065361 ENSG00000178568</annotation>
      </species>
      <species id="Sp_E2HE4" compartment="Cytoplasm" initialConcentration="3.714876e-45" hasOnlySubstanceUnits="false" boundaryCondition="false" constant="false">
        <annotation> ENSG00000136158 ENSG00000141736 ENSG00000157168 ENSG00000178568</annotation>
      </species>
      <species id="Sp_HE4Ev3" compartment="Cytoplasm" initialConcentration="4.956663e-56" hasOnlySubstanceUnits="false" boundaryCondition="false" constant="false">
        <annotation> ENSG00000136158 ENSG00000157168 ENSG00000178568</annotation>
      </species>
      <species id="Sp_E1HE4" compartment="Cytoplasm" initialConcentration="4.324378e-44" hasOnlySubstanceUnits="false" boundaryCondition="false" constant="false">
        <annotation> ENSG00000136158 ENSG00000146648 ENSG00000157168 ENSG00000178568</annotation>
      </species>
      <species id="Sp_E3HE4" compartment="Cytoplasm" initialConcentration="1.71126e-45" hasOnlySubstanceUnits="false" boundaryCondition="false" constant="false">
        <annotation> ENSG00000136158 ENSG00000065361 ENSG00000157168 ENSG00000178568</annotation>
      </species>
      <species id="Sp_HE4E4" compartment="Cytoplasm" initialConcentration="7.19535e-73" hasOnlySubstanceUnits="false" boundaryCondition="false" constant="false">
        <annotation> ENSG00000136158 ENSG00000157168 ENSG00000178568</annotation>
      </species>
      <species id="Sp_HE4HE4" compartment="Cytoplasm" initialConcentration="2.463505e-88" hasOnlySubstanceUnits="false" boundaryCondition="false" constant="false">
        <annotation> ENSG00000136158 ENSG00000157168 ENSG00000178568</annotation>
      </species>
      <species id="Sp_HGF_Met_Met" compartment="Cytoplasm" initialConcentration="8.624111e-15" hasOnlySubstanceUnits="false" boundaryCondition="false" constant="false">
        <annotation> ENSG00000136158 ENSG00000019991 ENSG00000105976</annotation>
      </species>
      <species id="Sp_HGF_Met_HGF_Met" compartment="Cytoplasm" initialConcentration="1.37234e-28" hasOnlySubstanceUnits="false" boundaryCondition="false" constant="false">
        <annotation> ENSG00000136158 ENSG00000019991 ENSG00000105976</annotation>
      </species>
      <species id="Sp_PPrPPr" compartment="Cytoplasm" initialConcentration="3.54797e-43" hasOnlySubstanceUnits="false" boundaryCondition="false" constant="false">
        <annotation> ENSG00000136158 ENSG00000100311 ENSG00000134853 ENSG00000113721</annotation>
      </species>
      <species id="Sp_PPrPr" compartment="Cytoplasm" initialConcentration="5.295421e-40" hasOnlySubstanceUnits="false" boundaryCondition="false" constant="false">
        <annotation> ENSG00000136158 ENSG00000100311 ENSG00000134853 ENSG00000113721</annotation>
      </species>
      <species id="Sp_FFrFFr" compartment="Cytoplasm" initialConcentration="3.587266e-33" hasOnlySubstanceUnits="false" boundaryCondition="false" constant="false">
        <annotation> ENSG00000136158 ENSG00000113578 ENSG00000138685 ENSG00000077782 ENSG00000066468</annotation>
      </species>
      <species id="Sp_FFrFr" compartment="Cytoplasm" initialConcentration="8.142627e-18" hasOnlySubstanceUnits="false" boundaryCondition="false" constant="false">
        <annotation> ENSG00000136158 ENSG00000113578 ENSG00000138685 ENSG00000077782 ENSG00000066468</annotation>
      </species>
      <species id="Sp_IIrIr" compartment="Cytoplasm" initialConcentration="8.487811e-21" hasOnlySubstanceUnits="false" boundaryCondition="false" constant="false">
        <annotation> ENSG00000136158 ENSG00000017427 ENSG00000167244 ENSG00000140443</annotation>
      </species>
      <species id="Sp_INS_Isr_Isr" compartment="Cytoplasm" initialConcentration="1.13269e-18" hasOnlySubstanceUnits="false" boundaryCondition="false" constant="false">
        <annotation> ENSG00000136158 ENSG00000254647 ENSG00000171105</annotation>
      </species>
      <species id="Sp_IIrIrI" compartment="Cytoplasm" initialConcentration="1.003785e-39" hasOnlySubstanceUnits="false" boundaryCondition="false" constant="false">
        <annotation> ENSG00000136158 ENSG00000017427 ENSG00000167244 ENSG00000140443</annotation>
      </species>
      <species id="Sp_INS_Isr_Isr_INS" compartment="Cytoplasm" initialConcentration="5.216217e-36" hasOnlySubstanceUnits="false" boundaryCondition="false" constant="false">
        <annotation> ENSG00000136158 ENSG00000254647 ENSG00000171105</annotation>
      </species>
      <species id="EE1E2int" compartment="Cytoplasm" initialConcentration="6.120542e-16" hasOnlySubstanceUnits="false" boundaryCondition="false" constant="false">
        <annotation> ENSG00000138798 ENSG00000146648 ENSG00000141736</annotation>
      </species>
      <species id="EE1Ev3int" compartment="Cytoplasm" initialConcentration="2.253487e-27" hasOnlySubstanceUnits="false" boundaryCondition="false" constant="false">
        <annotation> ENSG00000138798 ENSG00000146648</annotation>
      </species>
      <species id="EE1E1int" compartment="Cytoplasm" initialConcentration="2.115379e-15" hasOnlySubstanceUnits="false" boundaryCondition="false" constant="false">
        <annotation> ENSG00000138798 ENSG00000146648</annotation>
      </species>
      <species id="EE1EE1int" compartment="Cytoplasm" initialConcentration="4.956918e-33" hasOnlySubstanceUnits="false" boundaryCondition="false" constant="false">
        <annotation> ENSG00000138798 ENSG00000146648</annotation>
      </species>
      <species id="EE1E3int" compartment="Cytoplasm" initialConcentration="2.775361e-16" hasOnlySubstanceUnits="false" boundaryCondition="false" constant="false">
        <annotation> ENSG00000138798 ENSG00000146648 ENSG00000065361</annotation>
      </species>
      <species id="EE1HE3int" compartment="Cytoplasm" initialConcentration="1.440483e-31" hasOnlySubstanceUnits="false" boundaryCondition="false" constant="false">
        <annotation> ENSG00000138798 ENSG00000146648 ENSG00000157168 ENSG00000065361</annotation>
      </species>
      <species id="EE1E4int" compartment="Cytoplasm" initialConcentration="3.329555e-44" hasOnlySubstanceUnits="false" boundaryCondition="false" constant="false">
        <annotation> ENSG00000138798 ENSG00000146648 ENSG00000178568</annotation>
      </species>
      <species id="EE1HE4int" compartment="Cytoplasm" initialConcentration="3.589328e-59" hasOnlySubstanceUnits="false" boundaryCondition="false" constant="false">
        <annotation> ENSG00000138798 ENSG00000146648 ENSG00000157168 ENSG00000178568</annotation>
      </species>
      <species id="E2HE3int" compartment="Cytoplasm" initialConcentration="2.076161e-16" hasOnlySubstanceUnits="false" boundaryCondition="false" constant="false">
        <annotation> ENSG00000141736 ENSG00000157168 ENSG00000065361</annotation>
      </species>
      <species id="HE3Ev3int" compartment="Cytoplasm" initialConcentration="2.761997e-27" hasOnlySubstanceUnits="false" boundaryCondition="false" constant="false">
        <annotation> ENSG00000157168 ENSG00000065361</annotation>
      </species>
      <species id="E1HE3int" compartment="Cytoplasm" initialConcentration="2.234641e-14" hasOnlySubstanceUnits="false" boundaryCondition="false" constant="false">
        <annotation> ENSG00000146648 ENSG00000157168 ENSG00000065361</annotation>
      </species>
      <species id="HE3E4int" compartment="Cytoplasm" initialConcentration="4.317069e-44" hasOnlySubstanceUnits="false" boundaryCondition="false" constant="false">
        <annotation> ENSG00000157168 ENSG00000065361 ENSG00000178568</annotation>
      </species>
      <species id="HE3HE4int" compartment="Cytoplasm" initialConcentration="2.705234e-59" hasOnlySubstanceUnits="false" boundaryCondition="false" constant="false">
        <annotation> ENSG00000157168 ENSG00000065361 ENSG00000178568</annotation>
      </species>
      <species id="E2HE4int" compartment="Cytoplasm" initialConcentration="8.69655e-44" hasOnlySubstanceUnits="false" boundaryCondition="false" constant="false">
        <annotation> ENSG00000141736 ENSG00000157168 ENSG00000178568</annotation>
      </species>
      <species id="HE4Ev3int" compartment="Cytoplasm" initialConcentration="1.160379e-54" hasOnlySubstanceUnits="false" boundaryCondition="false" constant="false">
        <annotation> ENSG00000157168 ENSG00000178568</annotation>
      </species>
      <species id="E1HE4int" compartment="Cytoplasm" initialConcentration="9.358286e-42" hasOnlySubstanceUnits="false" boundaryCondition="false" constant="false">
        <annotation> ENSG00000146648 ENSG00000157168 ENSG00000178568</annotation>
      </species>
      <species id="E3HE4int" compartment="Cytoplasm" initialConcentration="4.005982e-44" hasOnlySubstanceUnits="false" boundaryCondition="false" constant="false">
        <annotation> ENSG00000065361 ENSG00000157168 ENSG00000178568</annotation>
      </species>
      <species id="HE4E4int" compartment="Cytoplasm" initialConcentration="1.6849e-71" hasOnlySubstanceUnits="false" boundaryCondition="false" constant="false">
        <annotation> ENSG00000157168 ENSG00000178568</annotation>
      </species>
      <species id="HE4HE4int" compartment="Cytoplasm" initialConcentration="5.768669e-87" hasOnlySubstanceUnits="false" boundaryCondition="false" constant="false">
        <annotation> ENSG00000157168 ENSG00000178568</annotation>
      </species>
      <species id="HGF_Met_Metint" compartment="Cytoplasm" initialConcentration="2.018509e-13" hasOnlySubstanceUnits="false" boundaryCondition="false" constant="false">
        <annotation> ENSG00000019991 ENSG00000105976</annotation>
      </species>
      <species id="HGF_Met_HGF_Metint" compartment="Cytoplasm" initialConcentration="3.212023e-27" hasOnlySubstanceUnits="false" boundaryCondition="false" constant="false">
        <annotation> ENSG00000019991 ENSG00000105976</annotation>
      </species>
      <species id="PPrPPrint" compartment="Cytoplasm" initialConcentration="8.302681e-42" hasOnlySubstanceUnits="false" boundaryCondition="false" constant="false">
        <annotation> ENSG00000100311 ENSG00000134853 ENSG00000113721</annotation>
      </species>
      <species id="PPrPrint" compartment="Cytoplasm" initialConcentration="1.239193e-38" hasOnlySubstanceUnits="false" boundaryCondition="false" constant="false">
        <annotation> ENSG00000100311 ENSG00000134853 ENSG00000113721</annotation>
      </species>
      <species id="FFrFFrint" compartment="Cytoplasm" initialConcentration="8.395641e-32" hasOnlySubstanceUnits="false" boundaryCondition="false" constant="false">
        <annotation> ENSG00000113578 ENSG00000138685 ENSG00000077782 ENSG00000066468</annotation>
      </species>
      <species id="FFrFrint" compartment="Cytoplasm" initialConcentration="1.905691e-16" hasOnlySubstanceUnits="false" boundaryCondition="false" constant="false">
        <annotation> ENSG00000113578 ENSG00000138685 ENSG00000077782 ENSG00000066468</annotation>
      </species>
      <species id="IIrIr_int" compartment="Cytoplasm" initialConcentration="8.084587e-19" hasOnlySubstanceUnits="false" boundaryCondition="false" constant="false">
        <annotation> ENSG00000017427 ENSG00000167244 ENSG00000140443</annotation>
      </species>
      <species id="INS_Isr_Isr_int" compartment="Cytoplasm" initialConcentration="1.540511e-16" hasOnlySubstanceUnits="false" boundaryCondition="false" constant="false">
        <annotation> ENSG00000254647 ENSG00000171105</annotation>
      </species>
      <species id="IIrIrI_int" compartment="Cytoplasm" initialConcentration="9.560992e-38" hasOnlySubstanceUnits="false" boundaryCondition="false" constant="false">
        <annotation> ENSG00000017427 ENSG00000167244 ENSG00000140443</annotation>
      </species>
      <species id="INS_Isr_Isr_INS_int" compartment="Cytoplasm" initialConcentration="7.0943e-34" hasOnlySubstanceUnits="false" boundaryCondition="false" constant="false">
        <annotation> ENSG00000254647 ENSG00000171105</annotation>
      </species>
      <species id="pEE1E2int" compartment="Cytoplasm" initialConcentration="6.127061e-16" hasOnlySubstanceUnits="false" boundaryCondition="false" constant="false">
        <annotation> ENSG00000138798 ENSG00000146648 ENSG00000141736</annotation>
      </species>
      <species id="pEE1Ev3int" compartment="Cytoplasm" initialConcentration="2.255887e-27" hasOnlySubstanceUnits="false" boundaryCondition="false" constant="false">
        <annotation> ENSG00000138798 ENSG00000146648</annotation>
      </species>
      <species id="pEE1E1int" compartment="Cytoplasm" initialConcentration="2.118921e-15" hasOnlySubstanceUnits="false" boundaryCondition="false" constant="false">
        <annotation> ENSG00000138798 ENSG00000146648</annotation>
      </species>
      <species id="pEE1EE1int" compartment="Cytoplasm" initialConcentration="4.965217e-33" hasOnlySubstanceUnits="false" boundaryCondition="false" constant="false">
        <annotation> ENSG00000138798 ENSG00000146648</annotation>
      </species>
      <species id="pEE1E3int" compartment="Cytoplasm" initialConcentration="2.778317e-16" hasOnlySubstanceUnits="false" boundaryCondition="false" constant="false">
        <annotation> ENSG00000138798 ENSG00000146648 ENSG00000065361</annotation>
      </species>
      <species id="pEE1HE3int" compartment="Cytoplasm" initialConcentration="1.442017e-31" hasOnlySubstanceUnits="false" boundaryCondition="false" constant="false">
        <annotation> ENSG00000138798 ENSG00000146648 ENSG00000157168 ENSG00000065361</annotation>
      </species>
      <species id="pEE1E4int" compartment="Cytoplasm" initialConcentration="3.333099e-44" hasOnlySubstanceUnits="false" boundaryCondition="false" constant="false">
        <annotation> ENSG00000138798 ENSG00000146648 ENSG00000178568</annotation>
      </species>
      <species id="pEE1HE4int" compartment="Cytoplasm" initialConcentration="3.593148e-59" hasOnlySubstanceUnits="false" boundaryCondition="false" constant="false">
        <annotation> ENSG00000138798 ENSG00000146648 ENSG00000157168 ENSG00000178568</annotation>
      </species>
      <species id="pE2HE3int" compartment="Cytoplasm" initialConcentration="2.079248e-16" hasOnlySubstanceUnits="false" boundaryCondition="false" constant="false">
        <annotation> ENSG00000141736 ENSG00000157168 ENSG00000065361</annotation>
      </species>
      <species id="pHE3Ev3int" compartment="Cytoplasm" initialConcentration="2.766105e-27" hasOnlySubstanceUnits="false" boundaryCondition="false" constant="false">
        <annotation> ENSG00000157168 ENSG00000065361</annotation>
      </species>
      <species id="pE1HE3int" compartment="Cytoplasm" initialConcentration="2.237021e-14" hasOnlySubstanceUnits="false" boundaryCondition="false" constant="false">
        <annotation> ENSG00000146648 ENSG00000157168 ENSG00000065361</annotation>
      </species>
      <species id="pHE3E4int" compartment="Cytoplasm" initialConcentration="4.323486e-44" hasOnlySubstanceUnits="false" boundaryCondition="false" constant="false">
        <annotation> ENSG00000157168 ENSG00000065361 ENSG00000178568</annotation>
      </species>
      <species id="pHE3HE4int" compartment="Cytoplasm" initialConcentration="2.709255e-59" hasOnlySubstanceUnits="false" boundaryCondition="false" constant="false">
        <annotation> ENSG00000157168 ENSG00000065361 ENSG00000178568</annotation>
      </species>
      <species id="pE2HE4int" compartment="Cytoplasm" initialConcentration="8.709476e-44" hasOnlySubstanceUnits="false" boundaryCondition="false" constant="false">
        <annotation> ENSG00000141736 ENSG00000157168 ENSG00000178568</annotation>
      </species>
      <species id="pHE4Ev3int" compartment="Cytoplasm" initialConcentration="1.162103e-54" hasOnlySubstanceUnits="false" boundaryCondition="false" constant="false">
        <annotation> ENSG00000157168 ENSG00000178568</annotation>
      </species>
      <species id="pE1HE4int" compartment="Cytoplasm" initialConcentration="9.368246e-42" hasOnlySubstanceUnits="false" boundaryCondition="false" constant="false">
        <annotation> ENSG00000146648 ENSG00000157168 ENSG00000178568</annotation>
      </species>
      <species id="pE3HE4int" compartment="Cytoplasm" initialConcentration="4.011937e-44" hasOnlySubstanceUnits="false" boundaryCondition="false" constant="false">
        <annotation> ENSG00000065361 ENSG00000157168 ENSG00000178568</annotation>
      </species>
      <species id="pHE4E4int" compartment="Cytoplasm" initialConcentration="1.687403e-71" hasOnlySubstanceUnits="false" boundaryCondition="false" constant="false">
        <annotation> ENSG00000157168 ENSG00000178568</annotation>
      </species>
      <species id="pHE4HE4int" compartment="Cytoplasm" initialConcentration="5.777239e-87" hasOnlySubstanceUnits="false" boundaryCondition="false" constant="false">
        <annotation> ENSG00000157168 ENSG00000178568</annotation>
      </species>
      <species id="pHGF_Met_Metint" compartment="Cytoplasm" initialConcentration="2.021511e-13" hasOnlySubstanceUnits="false" boundaryCondition="false" constant="false">
        <annotation> ENSG00000019991 ENSG00000105976</annotation>
      </species>
      <species id="pHGF_Met_HGF_Metint" compartment="Cytoplasm" initialConcentration="3.216799e-27" hasOnlySubstanceUnits="false" boundaryCondition="false" constant="false">
        <annotation> ENSG00000019991 ENSG00000105976</annotation>
      </species>
      <species id="pPPrPPrint" compartment="Cytoplasm" initialConcentration="8.315028e-42" hasOnlySubstanceUnits="false" boundaryCondition="false" constant="false">
        <annotation> ENSG00000100311 ENSG00000134853 ENSG00000113721</annotation>
      </species>
      <species id="pPPrPrint" compartment="Cytoplasm" initialConcentration="1.241036e-38" hasOnlySubstanceUnits="false" boundaryCondition="false" constant="false">
        <annotation> ENSG00000100311 ENSG00000134853 ENSG00000113721</annotation>
      </species>
      <species id="pFFrFFrint" compartment="Cytoplasm" initialConcentration="8.408126e-32" hasOnlySubstanceUnits="false" boundaryCondition="false" constant="false">
        <annotation> ENSG00000113578 ENSG00000138685 ENSG00000077782 ENSG00000066468</annotation>
      </species>
      <species id="pFFrFrint" compartment="Cytoplasm" initialConcentration="1.908525e-16" hasOnlySubstanceUnits="false" boundaryCondition="false" constant="false">
        <annotation> ENSG00000113578 ENSG00000138685 ENSG00000077782 ENSG00000066468</annotation>
      </species>
      <species id="pIIrIr_int" compartment="Cytoplasm" initialConcentration="8.085297e-19" hasOnlySubstanceUnits="false" boundaryCondition="false" constant="false">
        <annotation> ENSG00000017427 ENSG00000167244 ENSG00000140443</annotation>
      </species>
      <species id="pINS_Isr_Isr_int" compartment="Cytoplasm" initialConcentration="1.540694e-16" hasOnlySubstanceUnits="false" boundaryCondition="false" constant="false">
        <annotation> ENSG00000254647 ENSG00000171105</annotation>
      </species>
      <species id="pIIrIrI_int" compartment="Cytoplasm" initialConcentration="9.561832e-38" hasOnlySubstanceUnits="false" boundaryCondition="false" constant="false">
        <annotation> ENSG00000017427 ENSG00000167244 ENSG00000140443</annotation>
      </species>
      <species id="pINS_Isr_Isr_INS_int" compartment="Cytoplasm" initialConcentration="7.095144e-34" hasOnlySubstanceUnits="false" boundaryCondition="false" constant="false">
        <annotation> ENSG00000254647 ENSG00000171105</annotation>
      </species>
      <species id="pIIrIr_int_IRS" compartment="Cytoplasm" initialConcentration="5.998504e-19" hasOnlySubstanceUnits="false" boundaryCondition="false" constant="false">
        <annotation> ENSG00000017427 ENSG00000167244 ENSG00000140443 ENSG00000169047 ENSG00000185950</annotation>
      </species>
      <species id="pINS_Isr_Isr_int_IRS" compartment="Cytoplasm" initialConcentration="1.143043e-16" hasOnlySubstanceUnits="false" boundaryCondition="false" constant="false">
        <annotation> ENSG00000254647 ENSG00000171105 ENSG00000169047 ENSG00000185950</annotation>
      </species>
      <species id="pIIrIrI_int_IRS" compartment="Cytoplasm" initialConcentration="7.093949e-38" hasOnlySubstanceUnits="false" boundaryCondition="false" constant="false">
        <annotation> ENSG00000017427 ENSG00000167244 ENSG00000140443 ENSG00000197081 ENSG00000169047 ENSG00000185950</annotation>
      </species>
      <species id="pINS_Isr_Isr_INS_int_IRS" compartment="Cytoplasm" initialConcentration="5.263895e-34" hasOnlySubstanceUnits="false" boundaryCondition="false" constant="false">
        <annotation> ENSG00000254647 ENSG00000171105 ENSG00000169047 ENSG00000185950</annotation>
      </species>
      <species id="pEE1E2_G2_SOS" compartment="Cytoplasm" initialConcentration="1.660613e-19" hasOnlySubstanceUnits="false" boundaryCondition="false" constant="false">
        <annotation> ENSG00000138798 ENSG00000146648 ENSG00000141736 ENSG00000177885 ENSG00000115904</annotation>
      </species>
      <species id="pEE1Ev3_G2_SOS" compartment="Cytoplasm" initialConcentration="6.793604e-31" hasOnlySubstanceUnits="false" boundaryCondition="false" constant="false">
        <annotation> ENSG00000138798 ENSG00000146648 ENSG00000177885 ENSG00000115904</annotation>
      </species>
      <species id="pEE1E1_G2_SOS" compartment="Cytoplasm" initialConcentration="4.585741e-19" hasOnlySubstanceUnits="false" boundaryCondition="false" constant="false">
        <annotation> ENSG00000138798 ENSG00000146648 ENSG00000177885 ENSG00000115904</annotation>
      </species>
      <species id="pEE1EE1_G2_SOS" compartment="Cytoplasm" initialConcentration="1.074562e-36" hasOnlySubstanceUnits="false" boundaryCondition="false" constant="false">
        <annotation> ENSG00000138798 ENSG00000146648 ENSG00000177885 ENSG00000115904</annotation>
      </species>
      <species id="pEE1E3_G2_SOS" compartment="Cytoplasm" initialConcentration="6.693241e-20" hasOnlySubstanceUnits="false" boundaryCondition="false" constant="false">
        <annotation> ENSG00000138798 ENSG00000146648 ENSG00000065361 ENSG00000177885 ENSG00000115904</annotation>
      </species>
      <species id="pEE1HE3_G2_SOS" compartment="Cytoplasm" initialConcentration="3.473961e-35" hasOnlySubstanceUnits="false" boundaryCondition="false" constant="false">
        <annotation> ENSG00000138798 ENSG00000146648 ENSG00000157168 ENSG00000065361 ENSG00000177885 ENSG00000115904</annotation>
      </species>
      <species id="pEE1E4_G2_SOS" compartment="Cytoplasm" initialConcentration="1.102897e-47" hasOnlySubstanceUnits="false" boundaryCondition="false" constant="false">
        <annotation> ENSG00000138798 ENSG00000146648 ENSG00000178568 ENSG00000177885 ENSG00000115904</annotation>
      </species>
      <species id="pEE1HE4_G2_SOS" compartment="Cytoplasm" initialConcentration="1.188945e-62" hasOnlySubstanceUnits="false" boundaryCondition="false" constant="false">
        <annotation> ENSG00000138798 ENSG00000146648 ENSG00000157168 ENSG00000178568 ENSG00000177885 ENSG00000115904</annotation>
      </species>
      <species id="pE2HE3_G2_SOS" compartment="Cytoplasm" initialConcentration="4.065483e-19" hasOnlySubstanceUnits="false" boundaryCondition="false" constant="false">
        <annotation> ENSG00000141736 ENSG00000157168 ENSG00000065361 ENSG00000177885 ENSG00000115904</annotation>
      </species>
      <species id="pHE3Ev3_G2_SOS" compartment="Cytoplasm" initialConcentration="6.181151e-30" hasOnlySubstanceUnits="false" boundaryCondition="false" constant="false">
        <annotation> ENSG00000157168 ENSG00000065361 ENSG00000177885 ENSG00000115904</annotation>
      </species>
      <species id="pE1HE3_G2_SOS" compartment="Cytoplasm" initialConcentration="5.389247e-18" hasOnlySubstanceUnits="false" boundaryCondition="false" constant="false">
        <annotation> ENSG00000146648 ENSG00000157168 ENSG00000065361 ENSG00000177885 ENSG00000115904</annotation>
      </species>
      <species id="pHE3E4_G2_SOS" compartment="Cytoplasm" initialConcentration="1.085891e-46" hasOnlySubstanceUnits="false" boundaryCondition="false" constant="false">
        <annotation> ENSG00000157168 ENSG00000065361 ENSG00000178568 ENSG00000177885 ENSG00000115904</annotation>
      </species>
      <species id="pHE3HE4_G2_SOS" compartment="Cytoplasm" initialConcentration="6.804592e-62" hasOnlySubstanceUnits="false" boundaryCondition="false" constant="false">
        <annotation> ENSG00000157168 ENSG00000065361 ENSG00000178568 ENSG00000177885 ENSG00000115904</annotation>
      </species>
      <species id="pE2HE4_G2_SOS" compartment="Cytoplasm" initialConcentration="2.430561e-46" hasOnlySubstanceUnits="false" boundaryCondition="false" constant="false">
        <annotation> ENSG00000141736 ENSG00000157168 ENSG00000178568 ENSG00000177885 ENSG00000115904</annotation>
      </species>
      <species id="pHE4Ev3_G2_SOS" compartment="Cytoplasm" initialConcentration="3.567426e-57" hasOnlySubstanceUnits="false" boundaryCondition="false" constant="false">
        <annotation> ENSG00000157168 ENSG00000178568 ENSG00000177885 ENSG00000115904</annotation>
      </species>
      <species id="pE1HE4_G2_SOS" compartment="Cytoplasm" initialConcentration="3.099904e-45" hasOnlySubstanceUnits="false" boundaryCondition="false" constant="false">
        <annotation> ENSG00000146648 ENSG00000157168 ENSG00000178568 ENSG00000177885 ENSG00000115904</annotation>
      </species>
      <species id="pE3HE4_G2_SOS" compartment="Cytoplasm" initialConcentration="1.007642e-46" hasOnlySubstanceUnits="false" boundaryCondition="false" constant="false">
        <annotation> ENSG00000065361 ENSG00000157168 ENSG00000178568 ENSG00000177885 ENSG00000115904</annotation>
      </species>
      <species id="pHE4E4_G2_SOS" compartment="Cytoplasm" initialConcentration="5.645678e-74" hasOnlySubstanceUnits="false" boundaryCondition="false" constant="false">
        <annotation> ENSG00000157168 ENSG00000178568 ENSG00000177885 ENSG00000115904</annotation>
      </species>
      <species id="pHE4HE4_G2_SOS" compartment="Cytoplasm" initialConcentration="1.932936e-89" hasOnlySubstanceUnits="false" boundaryCondition="false" constant="false">
        <annotation> ENSG00000157168 ENSG00000178568 ENSG00000177885 ENSG00000115904</annotation>
      </species>
      <species id="pHGF_Met_Met_G2_SOS" compartment="Cytoplasm" initialConcentration="1.129274e-16" hasOnlySubstanceUnits="false" boundaryCondition="false" constant="false">
        <annotation> ENSG00000019991 ENSG00000105976 ENSG00000177885 ENSG00000115904</annotation>
      </species>
      <species id="pHGF_Met_HGF_Met_G2_SOS" compartment="Cytoplasm" initialConcentration="1.796991e-30" hasOnlySubstanceUnits="false" boundaryCondition="false" constant="false">
        <annotation> ENSG00000019991 ENSG00000105976 ENSG00000177885 ENSG00000115904</annotation>
      </species>
      <species id="pPPrPPr_G2_SOS" compartment="Cytoplasm" initialConcentration="2.322068e-45" hasOnlySubstanceUnits="false" boundaryCondition="false" constant="false">
        <annotation> ENSG00000100311 ENSG00000134853 ENSG00000113721 ENSG00000177885 ENSG00000115904</annotation>
      </species>
      <species id="pPPrPr_G2_SOS" compartment="Cytoplasm" initialConcentration="3.465737e-42" hasOnlySubstanceUnits="false" boundaryCondition="false" constant="false">
        <annotation> ENSG00000100311 ENSG00000134853 ENSG00000113721 ENSG00000177885 ENSG00000115904</annotation>
      </species>
      <species id="pFFrFFr_G2_SOS" compartment="Cytoplasm" initialConcentration="1.878892e-34" hasOnlySubstanceUnits="false" boundaryCondition="false" constant="false">
        <annotation> ENSG00000113578 ENSG00000138685 ENSG00000077782 ENSG00000066468 ENSG00000177885 ENSG00000115904</annotation>
      </species>
      <species id="pFFrFr_G2_SOS" compartment="Cytoplasm" initialConcentration="4.264816e-19" hasOnlySubstanceUnits="false" boundaryCondition="false" constant="false">
        <annotation> ENSG00000113578 ENSG00000138685 ENSG00000077782 ENSG00000066468 ENSG00000177885 ENSG00000115904</annotation>
      </species>
      <species id="pIIrIr_IRS_G2_SOS" compartment="Cytoplasm" initialConcentration="2.025137e-22" hasOnlySubstanceUnits="false" boundaryCondition="false" constant="false">
        <annotation> ENSG00000017427 ENSG00000167244 ENSG00000140443 ENSG00000177885 ENSG00000115904</annotation>
      </species>
      <species id="pINS_Isr_Isr_IRS_G2_SOS" compartment="Cytoplasm" initialConcentration="3.75198e-20" hasOnlySubstanceUnits="false" boundaryCondition="false" constant="false">
        <annotation> ENSG00000254647 ENSG00000171105 ENSG00000177885 ENSG00000115904</annotation>
      </species>
      <species id="pIIrIrI_IRS_G2_SOS" compartment="Cytoplasm" initialConcentration="2.394966e-41" hasOnlySubstanceUnits="false" boundaryCondition="false" constant="false">
        <annotation> ENSG00000017427 ENSG00000167244 ENSG00000140443 ENSG00000177885 ENSG00000115904</annotation>
      </species>
      <species id="pINS_Isr_Isr_INS_IRS_G2_SOS" compartment="Cytoplasm" initialConcentration="1.727847e-37" hasOnlySubstanceUnits="false" boundaryCondition="false" constant="false">
        <annotation> ENSG00000254647 ENSG00000171105 ENSG00000177885 ENSG00000115904</annotation>
      </species>
      <species id="pEE1E2int_G2_SOS" compartment="Cytoplasm" initialConcentration="5.959612e-19" hasOnlySubstanceUnits="false" boundaryCondition="false" constant="false">
        <annotation> ENSG00000138798 ENSG00000146648 ENSG00000141736 ENSG00000177885 ENSG00000115904</annotation>
      </species>
      <species id="pEE1Ev3int_G2_SOS" compartment="Cytoplasm" initialConcentration="2.438039e-30" hasOnlySubstanceUnits="false" boundaryCondition="false" constant="false">
        <annotation> ENSG00000138798 ENSG00000146648 ENSG00000177885 ENSG00000115904</annotation>
      </species>
      <species id="pEE1E1int_G2_SOS" compartment="Cytoplasm" initialConcentration="2.289376e-18" hasOnlySubstanceUnits="false" boundaryCondition="false" constant="false">
        <annotation> ENSG00000138798 ENSG00000146648 ENSG00000177885 ENSG00000115904</annotation>
      </species>
      <species id="pEE1EE1int_G2_SOS" compartment="Cytoplasm" initialConcentration="5.364641e-36" hasOnlySubstanceUnits="false" boundaryCondition="false" constant="false">
        <annotation> ENSG00000138798 ENSG00000146648 ENSG00000177885 ENSG00000115904</annotation>
      </species>
      <species id="pEE1E3int_G2_SOS" compartment="Cytoplasm" initialConcentration="2.402122e-19" hasOnlySubstanceUnits="false" boundaryCondition="false" constant="false">
        <annotation> ENSG00000138798 ENSG00000146648 ENSG00000065361 ENSG00000177885 ENSG00000115904</annotation>
      </species>
      <species id="pEE1HE3int_G2_SOS" compartment="Cytoplasm" initialConcentration="1.246762e-34" hasOnlySubstanceUnits="false" boundaryCondition="false" constant="false">
        <annotation> ENSG00000138798 ENSG00000146648 ENSG00000157168 ENSG00000065361 ENSG00000177885 ENSG00000115904</annotation>
      </species>
      <species id="pEE1E4int_G2_SOS" compartment="Cytoplasm" initialConcentration="3.962455e-47" hasOnlySubstanceUnits="false" boundaryCondition="false" constant="false">
        <annotation> ENSG00000138798 ENSG00000146648 ENSG00000178568 ENSG00000177885 ENSG00000115904</annotation>
      </species>
      <species id="pEE1HE4int_G2_SOS" compartment="Cytoplasm" initialConcentration="4.271607e-62" hasOnlySubstanceUnits="false" boundaryCondition="false" constant="false">
        <annotation> ENSG00000138798 ENSG00000146648 ENSG00000157168 ENSG00000178568 ENSG00000177885 ENSG00000115904</annotation>
      </species>
      <species id="pE2HE3int_G2_SOS" compartment="Cytoplasm" initialConcentration="1.573084e-19" hasOnlySubstanceUnits="false" boundaryCondition="false" constant="false">
        <annotation> ENSG00000141736 ENSG00000157168 ENSG00000065361 ENSG00000177885 ENSG00000115904</annotation>
      </species>
      <species id="pHE3Ev3int_G2_SOS" compartment="Cytoplasm" initialConcentration="2.391697e-30" hasOnlySubstanceUnits="false" boundaryCondition="false" constant="false">
        <annotation> ENSG00000157168 ENSG00000065361 ENSG00000177885 ENSG00000115904</annotation>
      </species>
      <species id="pE1HE3int_G2_SOS" compartment="Cytoplasm" initialConcentration="1.93412e-17" hasOnlySubstanceUnits="false" boundaryCondition="false" constant="false">
        <annotation> ENSG00000146648 ENSG00000157168 ENSG00000065361 ENSG00000177885 ENSG00000115904</annotation>
      </species>
      <species id="pHE3E4int_G2_SOS" compartment="Cytoplasm" initialConcentration="4.205565e-47" hasOnlySubstanceUnits="false" boundaryCondition="false" constant="false">
        <annotation> ENSG00000157168 ENSG00000065361 ENSG00000178568 ENSG00000177885 ENSG00000115904</annotation>
      </species>
      <species id="pHE3HE4int_G2_SOS" compartment="Cytoplasm" initialConcentration="2.635361e-62" hasOnlySubstanceUnits="false" boundaryCondition="false" constant="false">
        <annotation> ENSG00000157168 ENSG00000065361 ENSG00000178568 ENSG00000177885 ENSG00000115904</annotation>
      </species>
      <species id="pE2HE4int_G2_SOS" compartment="Cytoplasm" initialConcentration="9.413255e-47" hasOnlySubstanceUnits="false" boundaryCondition="false" constant="false">
        <annotation> ENSG00000141736 ENSG00000157168 ENSG00000178568 ENSG00000177885 ENSG00000115904</annotation>
      </species>
      <species id="pHE4Ev3int_G2_SOS" compartment="Cytoplasm" initialConcentration="1.381609e-57" hasOnlySubstanceUnits="false" boundaryCondition="false" constant="false">
        <annotation> ENSG00000157168 ENSG00000178568 ENSG00000177885 ENSG00000115904</annotation>
      </species>
      <species id="pE1HE4int_G2_SOS" compartment="Cytoplasm" initialConcentration="1.113716e-44" hasOnlySubstanceUnits="false" boundaryCondition="false" constant="false">
        <annotation> ENSG00000146648 ENSG00000157168 ENSG00000178568 ENSG00000177885 ENSG00000115904</annotation>
      </species>
      <species id="pE3HE4int_G2_SOS" compartment="Cytoplasm" initialConcentration="3.902513e-47" hasOnlySubstanceUnits="false" boundaryCondition="false" constant="false">
        <annotation> ENSG00000065361 ENSG00000157168 ENSG00000178568 ENSG00000177885 ENSG00000115904</annotation>
      </species>
      <species id="pHE4E4int_G2_SOS" compartment="Cytoplasm" initialConcentration="2.188507e-74" hasOnlySubstanceUnits="false" boundaryCondition="false" constant="false">
        <annotation> ENSG00000157168 ENSG00000178568 ENSG00000177885 ENSG00000115904</annotation>
      </species>
      <species id="pHE4HE4int_G2_SOS" compartment="Cytoplasm" initialConcentration="7.492892e-90" hasOnlySubstanceUnits="false" boundaryCondition="false" constant="false">
        <annotation> ENSG00000157168 ENSG00000178568 ENSG00000177885 ENSG00000115904</annotation>
      </species>
      <species id="pHGF_Met_Metint_G2_SOS" compartment="Cytoplasm" initialConcentration="4.369721e-17" hasOnlySubstanceUnits="false" boundaryCondition="false" constant="false">
        <annotation> ENSG00000019991 ENSG00000105976 ENSG00000177885 ENSG00000115904</annotation>
      </species>
      <species id="pHGF_Met_HGF_Metint_G2_SOS" compartment="Cytoplasm" initialConcentration="6.95347e-31" hasOnlySubstanceUnits="false" boundaryCondition="false" constant="false">
        <annotation> ENSG00000019991 ENSG00000105976 ENSG00000177885 ENSG00000115904</annotation>
      </species>
      <species id="pPPrPPrint_G2_SOS" compartment="Cytoplasm" initialConcentration="8.98693e-46" hasOnlySubstanceUnits="false" boundaryCondition="false" constant="false">
        <annotation> ENSG00000100311 ENSG00000134853 ENSG00000113721 ENSG00000177885 ENSG00000115904</annotation>
      </species>
      <species id="pPPrPrint_G2_SOS" compartment="Cytoplasm" initialConcentration="1.341319e-42" hasOnlySubstanceUnits="false" boundaryCondition="false" constant="false">
        <annotation> ENSG00000100311 ENSG00000134853 ENSG00000113721 ENSG00000177885 ENSG00000115904</annotation>
      </species>
      <species id="pFFrFFrint_G2_SOS" compartment="Cytoplasm" initialConcentration="7.270041e-35" hasOnlySubstanceUnits="false" boundaryCondition="false" constant="false">
        <annotation> ENSG00000113578 ENSG00000138685 ENSG00000077782 ENSG00000066468 ENSG00000177885 ENSG00000115904</annotation>
      </species>
      <species id="pFFrFrint_G2_SOS" compartment="Cytoplasm" initialConcentration="1.650195e-19" hasOnlySubstanceUnits="false" boundaryCondition="false" constant="false">
        <annotation> ENSG00000113578 ENSG00000138685 ENSG00000077782 ENSG00000066468 ENSG00000177885 ENSG00000115904</annotation>
      </species>
      <species id="pIIrIr_int_IRS_G2_SOS" compartment="Cytoplasm" initialConcentration="3.241609e-22" hasOnlySubstanceUnits="false" boundaryCondition="false" constant="false">
        <annotation> ENSG00000017427 ENSG00000167244 ENSG00000140443 ENSG00000177885 ENSG00000115904</annotation>
      </species>
      <species id="pINS_Isr_Isr_int_IRS_G2_SOS" compartment="Cytoplasm" initialConcentration="8.647849e-20" hasOnlySubstanceUnits="false" boundaryCondition="false" constant="false">
        <annotation> ENSG00000254647 ENSG00000171105 ENSG00000177885 ENSG00000115904</annotation>
      </species>
      <species id="pIIrIrI_int_IRS_G2_SOS" compartment="Cytoplasm" initialConcentration="3.83359e-41" hasOnlySubstanceUnits="false" boundaryCondition="false" constant="false">
        <annotation> ENSG00000017427 ENSG00000167244 ENSG00000140443 ENSG00000177885 ENSG00000115904</annotation>
      </species>
      <species id="pINS_Isr_Isr_INS_int_IRS_G2_SOS" compartment="Cytoplasm" initialConcentration="3.982474e-37" hasOnlySubstanceUnits="false" boundaryCondition="false" constant="false">
        <annotation> ENSG00000254647 ENSG00000171105 ENSG00000177885 ENSG00000115904</annotation>
      </species>
      <species id="pEE1E2_PLCg" compartment="Cytoplasm" initialConcentration="2.963685e-18" hasOnlySubstanceUnits="false" boundaryCondition="false" constant="false">
        <annotation> ENSG00000138798 ENSG00000146648 ENSG00000141736 ENSG00000124181 ENSG00000197943</annotation>
      </species>
      <species id="pEE1Ev3_PLCg" compartment="Cytoplasm" initialConcentration="1.091205e-29" hasOnlySubstanceUnits="false" boundaryCondition="false" constant="false">
        <annotation> ENSG00000138798 ENSG00000146648 ENSG00000124181 ENSG00000197943</annotation>
      </species>
      <species id="pEE1E1_PLCg" compartment="Cytoplasm" initialConcentration="7.365726e-18" hasOnlySubstanceUnits="false" boundaryCondition="false" constant="false">
        <annotation> ENSG00000138798 ENSG00000146648 ENSG00000124181 ENSG00000197943</annotation>
      </species>
      <species id="pEE1EE1_PLCg" compartment="Cytoplasm" initialConcentration="1.725986e-35" hasOnlySubstanceUnits="false" boundaryCondition="false" constant="false">
        <annotation> ENSG00000138798 ENSG00000146648 ENSG00000124181 ENSG00000197943</annotation>
      </species>
      <species id="pEE1E3_PLCg" compartment="Cytoplasm" initialConcentration="1.007892e-18" hasOnlySubstanceUnits="false" boundaryCondition="false" constant="false">
        <annotation> ENSG00000138798 ENSG00000146648 ENSG00000065361 ENSG00000124181 ENSG00000197943</annotation>
      </species>
      <species id="pEE1HE3_PLCg" compartment="Cytoplasm" initialConcentration="5.231212e-34" hasOnlySubstanceUnits="false" boundaryCondition="false" constant="false">
        <annotation> ENSG00000138798 ENSG00000146648 ENSG00000157168 ENSG00000065361 ENSG00000124181 ENSG00000197943</annotation>
      </species>
      <species id="pEE1E4_PLCg" compartment="Cytoplasm" initialConcentration="1.207855e-46" hasOnlySubstanceUnits="false" boundaryCondition="false" constant="false">
        <annotation> ENSG00000138798 ENSG00000146648 ENSG00000178568 ENSG00000124181 ENSG00000197943</annotation>
      </species>
      <species id="pEE1HE4_PLCg" compartment="Cytoplasm" initialConcentration="1.302092e-61" hasOnlySubstanceUnits="false" boundaryCondition="false" constant="false">
        <annotation> ENSG00000138798 ENSG00000146648 ENSG00000157168 ENSG00000178568 ENSG00000124181 ENSG00000197943</annotation>
      </species>
      <species id="pE2HE3_PLCg" compartment="Cytoplasm" initialConcentration="6.99683e-18" hasOnlySubstanceUnits="false" boundaryCondition="false" constant="false">
        <annotation> ENSG00000141736 ENSG00000157168 ENSG00000065361 ENSG00000124181 ENSG00000197943</annotation>
      </species>
      <species id="pHE3Ev3_PLCg" compartment="Cytoplasm" initialConcentration="9.308219e-29" hasOnlySubstanceUnits="false" boundaryCondition="false" constant="false">
        <annotation> ENSG00000157168 ENSG00000065361 ENSG00000124181 ENSG00000197943</annotation>
      </species>
      <species id="pE1HE3_PLCg" compartment="Cytoplasm" initialConcentration="8.115315e-17" hasOnlySubstanceUnits="false" boundaryCondition="false" constant="false">
        <annotation> ENSG00000146648 ENSG00000157168 ENSG00000065361 ENSG00000124181 ENSG00000197943</annotation>
      </species>
      <species id="pHE3E4_PLCg" compartment="Cytoplasm" initialConcentration="9.690472e-46" hasOnlySubstanceUnits="false" boundaryCondition="false" constant="false">
        <annotation> ENSG00000157168 ENSG00000065361 ENSG00000178568 ENSG00000124181 ENSG00000197943</annotation>
      </species>
      <species id="pHE3HE4_PLCg" compartment="Cytoplasm" initialConcentration="6.072405e-61" hasOnlySubstanceUnits="false" boundaryCondition="false" constant="false">
        <annotation> ENSG00000157168 ENSG00000065361 ENSG00000178568 ENSG00000124181 ENSG00000197943</annotation>
      </species>
      <species id="pE2HE4_PLCg" compartment="Cytoplasm" initialConcentration="2.928288e-45" hasOnlySubstanceUnits="false" boundaryCondition="false" constant="false">
        <annotation> ENSG00000141736 ENSG00000157168 ENSG00000178568 ENSG00000124181 ENSG00000197943</annotation>
      </species>
      <species id="pHE4Ev3_PLCg" compartment="Cytoplasm" initialConcentration="3.907558e-56" hasOnlySubstanceUnits="false" boundaryCondition="false" constant="false">
        <annotation> ENSG00000157168 ENSG00000178568 ENSG00000124181 ENSG00000197943</annotation>
      </species>
      <species id="pE1HE4_PLCg" compartment="Cytoplasm" initialConcentration="3.394908e-44" hasOnlySubstanceUnits="false" boundaryCondition="false" constant="false">
        <annotation> ENSG00000146648 ENSG00000157168 ENSG00000178568 ENSG00000124181 ENSG00000197943</annotation>
      </species>
      <species id="pE3HE4_PLCg" compartment="Cytoplasm" initialConcentration="8.99218e-46" hasOnlySubstanceUnits="false" boundaryCondition="false" constant="false">
        <annotation> ENSG00000065361 ENSG00000157168 ENSG00000178568 ENSG00000124181 ENSG00000197943</annotation>
      </species>
      <species id="pHE4E4_PLCg" compartment="Cytoplasm" initialConcentration="3.779131e-73" hasOnlySubstanceUnits="false" boundaryCondition="false" constant="false">
        <annotation> ENSG00000157168 ENSG00000178568 ENSG00000124181 ENSG00000197943</annotation>
      </species>
      <species id="pHE4HE4_PLCg" compartment="Cytoplasm" initialConcentration="1.293878e-88" hasOnlySubstanceUnits="false" boundaryCondition="false" constant="false">
        <annotation> ENSG00000157168 ENSG00000178568 ENSG00000124181 ENSG00000197943</annotation>
      </species>
      <species id="pHGF_Met_Met_PLCg" compartment="Cytoplasm" initialConcentration="9.07075e-15" hasOnlySubstanceUnits="false" boundaryCondition="false" constant="false">
        <annotation> ENSG00000019991 ENSG00000105976 ENSG00000124181 ENSG00000197943</annotation>
      </species>
      <species id="pHGF_Met_HGF_Met_PLCg" compartment="Cytoplasm" initialConcentration="1.44341e-28" hasOnlySubstanceUnits="false" boundaryCondition="false" constant="false">
        <annotation> ENSG00000019991 ENSG00000105976 ENSG00000124181 ENSG00000197943</annotation>
      </species>
      <species id="pPPrPPr_PLCg" compartment="Cytoplasm" initialConcentration="4.65848e-43" hasOnlySubstanceUnits="false" boundaryCondition="false" constant="false">
        <annotation> ENSG00000100311 ENSG00000134853 ENSG00000113721 ENSG00000124181 ENSG00000197943</annotation>
      </species>
      <species id="pPPrPr_PLCg" compartment="Cytoplasm" initialConcentration="6.952882e-40" hasOnlySubstanceUnits="false" boundaryCondition="false" constant="false">
        <annotation> ENSG00000100311 ENSG00000134853 ENSG00000113721 ENSG00000124181 ENSG00000197943</annotation>
      </species>
      <species id="pFFrFFr_PLCg" compartment="Cytoplasm" initialConcentration="1.886495e-33" hasOnlySubstanceUnits="false" boundaryCondition="false" constant="false">
        <annotation> ENSG00000113578 ENSG00000138685 ENSG00000077782 ENSG00000066468 ENSG00000124181 ENSG00000197943</annotation>
      </species>
      <species id="pFFrFr_PLCg" compartment="Cytoplasm" initialConcentration="1.284622e-17" hasOnlySubstanceUnits="false" boundaryCondition="false" constant="false">
        <annotation> ENSG00000113578 ENSG00000138685 ENSG00000077782 ENSG00000066468 ENSG00000124181 ENSG00000197943</annotation>
      </species>
      <species id="pIIrIr_IRS_PLCg" compartment="Cytoplasm" initialConcentration="2.437909e-21" hasOnlySubstanceUnits="false" boundaryCondition="false" constant="false">
        <annotation> ENSG00000017427 ENSG00000167244 ENSG00000140443 ENSG00000124181 ENSG00000197943</annotation>
      </species>
      <species id="pINS_Isr_Isr_IRS_PLCg" compartment="Cytoplasm" initialConcentration="7.527873e-19" hasOnlySubstanceUnits="false" boundaryCondition="false" constant="false">
        <annotation> ENSG00000254647 ENSG00000171105 ENSG00000124181 ENSG00000197943</annotation>
      </species>
      <species id="pIIrIrI_IRS_PLCg" compartment="Cytoplasm" initialConcentration="2.883118e-40" hasOnlySubstanceUnits="false" boundaryCondition="false" constant="false">
        <annotation> ENSG00000017427 ENSG00000167244 ENSG00000140443 ENSG00000124181 ENSG00000197943</annotation>
      </species>
      <species id="pINS_Isr_Isr_INS_IRS_PLCg" compartment="Cytoplasm" initialConcentration="3.466707e-36" hasOnlySubstanceUnits="false" boundaryCondition="false" constant="false">
        <annotation> ENSG00000254647 ENSG00000171105 ENSG00000124181 ENSG00000197943</annotation>
      </species>
      <species id="pEE1E2_PI3K1" compartment="Cytoplasm" initialConcentration="1.956791e-17" hasOnlySubstanceUnits="false" boundaryCondition="false" constant="false">
        <annotation> ENSG00000138798 ENSG00000146648 ENSG00000141736 ENSG00000121879 ENSG00000051382 ENSG00000105851 ENSG00000171608 ENSG00000145675 ENSG00000105647 ENSG00000117461 ENSG00000196455</annotation>
      </species>
      <species id="pEE1Ev3_PI3K1" compartment="Cytoplasm" initialConcentration="3.602374e-29" hasOnlySubstanceUnits="false" boundaryCondition="false" constant="false">
        <annotation> ENSG00000138798 ENSG00000146648 ENSG00000121879 ENSG00000051382 ENSG00000105851 ENSG00000171608 ENSG00000145675 ENSG00000105647 ENSG00000117461 ENSG00000196455</annotation>
      </species>
      <species id="pEE1E1_PI3K1" compartment="Cytoplasm" initialConcentration="2.431633e-17" hasOnlySubstanceUnits="false" boundaryCondition="false" constant="false">
        <annotation> ENSG00000138798 ENSG00000146648 ENSG00000121879 ENSG00000051382 ENSG00000105851 ENSG00000171608 ENSG00000145675 ENSG00000105647 ENSG00000117461 ENSG00000196455</annotation>
      </species>
      <species id="pEE1EE1_PI3K1" compartment="Cytoplasm" initialConcentration="5.69797e-35" hasOnlySubstanceUnits="false" boundaryCondition="false" constant="false">
        <annotation> ENSG00000138798 ENSG00000146648 ENSG00000121879 ENSG00000051382 ENSG00000105851 ENSG00000171608 ENSG00000145675 ENSG00000105647 ENSG00000117461 ENSG00000196455</annotation>
      </species>
      <species id="pEE1E3_PI3K1" compartment="Cytoplasm" initialConcentration="2.218222e-17" hasOnlySubstanceUnits="false" boundaryCondition="false" constant="false">
        <annotation> ENSG00000138798 ENSG00000146648 ENSG00000065361 ENSG00000121879 ENSG00000051382 ENSG00000105851 ENSG00000171608 ENSG00000145675 ENSG00000105647 ENSG00000117461 ENSG00000196455</annotation>
      </species>
      <species id="pEE1HE3_PI3K1" compartment="Cytoplasm" initialConcentration="1.151313e-32" hasOnlySubstanceUnits="false" boundaryCondition="false" constant="false">
        <annotation> ENSG00000138798 ENSG00000146648 ENSG00000157168 ENSG00000065361 ENSG00000121879 ENSG00000051382 ENSG00000105851 ENSG00000171608 ENSG00000145675 ENSG00000105647 ENSG00000117461 ENSG00000196455</annotation>
      </species>
      <species id="pEE1E4_PI3K1" compartment="Cytoplasm" initialConcentration="1.063431e-45" hasOnlySubstanceUnits="false" boundaryCondition="false" constant="false">
        <annotation> ENSG00000138798 ENSG00000146648 ENSG00000178568 ENSG00000121879 ENSG00000051382 ENSG00000105851 ENSG00000171608 ENSG00000145675 ENSG00000105647 ENSG00000117461 ENSG00000196455</annotation>
      </species>
      <species id="pEE1HE4_PI3K1" compartment="Cytoplasm" initialConcentration="1.1464e-60" hasOnlySubstanceUnits="false" boundaryCondition="false" constant="false">
        <annotation> ENSG00000138798 ENSG00000146648 ENSG00000157168 ENSG00000178568 ENSG00000121879 ENSG00000051382 ENSG00000105851 ENSG00000171608 ENSG00000145675 ENSG00000105647 ENSG00000117461 ENSG00000196455</annotation>
      </species>
      <species id="pE2HE3_PI3K1" compartment="Cytoplasm" initialConcentration="1.848585e-16" hasOnlySubstanceUnits="false" boundaryCondition="false" constant="false">
        <annotation> ENSG00000141736 ENSG00000157168 ENSG00000065361 ENSG00000121879 ENSG00000051382 ENSG00000105851 ENSG00000171608 ENSG00000145675 ENSG00000105647 ENSG00000117461 ENSG00000196455</annotation>
      </species>
      <species id="pHE3Ev3_PI3K1" compartment="Cytoplasm" initialConcentration="2.049385e-27" hasOnlySubstanceUnits="false" boundaryCondition="false" constant="false">
        <annotation> ENSG00000157168 ENSG00000065361 ENSG00000121879 ENSG00000051382 ENSG00000105851 ENSG00000171608 ENSG00000145675 ENSG00000105647 ENSG00000117461 ENSG00000196455</annotation>
      </species>
      <species id="pE1HE3_PI3K1" compartment="Cytoplasm" initialConcentration="1.786061e-15" hasOnlySubstanceUnits="false" boundaryCondition="false" constant="false">
        <annotation> ENSG00000146648 ENSG00000157168 ENSG00000065361 ENSG00000121879 ENSG00000051382 ENSG00000105851 ENSG00000171608 ENSG00000145675 ENSG00000105647 ENSG00000117461 ENSG00000196455</annotation>
      </species>
      <species id="pHE3E4_PI3K1" compartment="Cytoplasm" initialConcentration="3.840763e-44" hasOnlySubstanceUnits="false" boundaryCondition="false" constant="false">
        <annotation> ENSG00000157168 ENSG00000065361 ENSG00000178568 ENSG00000121879 ENSG00000051382 ENSG00000105851 ENSG00000171608 ENSG00000145675 ENSG00000105647 ENSG00000117461 ENSG00000196455</annotation>
      </species>
      <species id="pHE3HE4_PI3K1" compartment="Cytoplasm" initialConcentration="2.406763e-59" hasOnlySubstanceUnits="false" boundaryCondition="false" constant="false">
        <annotation> ENSG00000157168 ENSG00000065361 ENSG00000178568 ENSG00000121879 ENSG00000051382 ENSG00000105851 ENSG00000171608 ENSG00000145675 ENSG00000105647 ENSG00000117461 ENSG00000196455</annotation>
      </species>
      <species id="pE2HE4_PI3K1" compartment="Cytoplasm" initialConcentration="3.869716e-44" hasOnlySubstanceUnits="false" boundaryCondition="false" constant="false">
        <annotation> ENSG00000141736 ENSG00000157168 ENSG00000178568 ENSG00000121879 ENSG00000051382 ENSG00000105851 ENSG00000171608 ENSG00000145675 ENSG00000105647 ENSG00000117461 ENSG00000196455</annotation>
      </species>
      <species id="pHE4Ev3_PI3K1" compartment="Cytoplasm" initialConcentration="3.445252e-55" hasOnlySubstanceUnits="false" boundaryCondition="false" constant="false">
        <annotation> ENSG00000157168 ENSG00000178568 ENSG00000121879 ENSG00000051382 ENSG00000105851 ENSG00000171608 ENSG00000145675 ENSG00000105647 ENSG00000117461 ENSG00000196455</annotation>
      </species>
      <species id="pE1HE4_PI3K1" compartment="Cytoplasm" initialConcentration="2.988974e-43" hasOnlySubstanceUnits="false" boundaryCondition="false" constant="false">
        <annotation> ENSG00000146648 ENSG00000157168 ENSG00000178568 ENSG00000121879 ENSG00000051382 ENSG00000105851 ENSG00000171608 ENSG00000145675 ENSG00000105647 ENSG00000117461 ENSG00000196455</annotation>
      </species>
      <species id="pE3HE4_PI3K1" compartment="Cytoplasm" initialConcentration="3.563999e-44" hasOnlySubstanceUnits="false" boundaryCondition="false" constant="false">
        <annotation> ENSG00000065361 ENSG00000157168 ENSG00000178568 ENSG00000121879 ENSG00000051382 ENSG00000105851 ENSG00000171608 ENSG00000145675 ENSG00000105647 ENSG00000117461 ENSG00000196455</annotation>
      </species>
      <species id="pHE4E4_PI3K1" compartment="Cytoplasm" initialConcentration="7.497789e-72" hasOnlySubstanceUnits="false" boundaryCondition="false" constant="false">
        <annotation> ENSG00000157168 ENSG00000178568 ENSG00000121879 ENSG00000051382 ENSG00000105851 ENSG00000171608 ENSG00000145675 ENSG00000105647 ENSG00000117461 ENSG00000196455</annotation>
      </species>
      <species id="pHE4HE4_PI3K1" compartment="Cytoplasm" initialConcentration="2.567052e-87" hasOnlySubstanceUnits="false" boundaryCondition="false" constant="false">
        <annotation> ENSG00000157168 ENSG00000178568 ENSG00000121879 ENSG00000051382 ENSG00000105851 ENSG00000171608 ENSG00000145675 ENSG00000105647 ENSG00000117461 ENSG00000196455</annotation>
      </species>
      <species id="pHGF_Met_Met_PI3K1" compartment="Cytoplasm" initialConcentration="8.994014e-14" hasOnlySubstanceUnits="false" boundaryCondition="false" constant="false">
        <annotation> ENSG00000019991 ENSG00000105976 ENSG00000121879 ENSG00000051382 ENSG00000105851 ENSG00000171608 ENSG00000145675 ENSG00000105647 ENSG00000117461 ENSG00000196455</annotation>
      </species>
      <species id="pHGF_Met_HGF_Met_PI3K1" compartment="Cytoplasm" initialConcentration="1.4312e-27" hasOnlySubstanceUnits="false" boundaryCondition="false" constant="false">
        <annotation> ENSG00000019991 ENSG00000105976 ENSG00000121879 ENSG00000051382 ENSG00000105851 ENSG00000171608 ENSG00000145675 ENSG00000105647 ENSG00000117461 ENSG00000196455</annotation>
      </species>
      <species id="pPPrPPr_PI3K1" compartment="Cytoplasm" initialConcentration="3.6666e-42" hasOnlySubstanceUnits="false" boundaryCondition="false" constant="false">
        <annotation> ENSG00000100311 ENSG00000134853 ENSG00000113721 ENSG00000121879 ENSG00000051382 ENSG00000105851 ENSG00000171608 ENSG00000145675 ENSG00000105647 ENSG00000117461 ENSG00000196455</annotation>
      </species>
      <species id="pPPrPr_PI3K1" compartment="Cytoplasm" initialConcentration="5.47248e-39" hasOnlySubstanceUnits="false" boundaryCondition="false" constant="false">
        <annotation> ENSG00000100311 ENSG00000134853 ENSG00000113721 ENSG00000121879 ENSG00000051382 ENSG00000105851 ENSG00000171608 ENSG00000145675 ENSG00000105647 ENSG00000117461 ENSG00000196455</annotation>
      </species>
      <species id="pFFrFFr_PI3K1" compartment="Cytoplasm" initialConcentration="8.729164e-32" hasOnlySubstanceUnits="false" boundaryCondition="false" constant="false">
        <annotation> ENSG00000113578 ENSG00000138685 ENSG00000077782 ENSG00000066468 ENSG00000121879 ENSG00000051382 ENSG00000105851 ENSG00000171608 ENSG00000145675 ENSG00000105647 ENSG00000117461 ENSG00000196455</annotation>
      </species>
      <species id="pFFrFr_PI3K1" compartment="Cytoplasm" initialConcentration="2.264452e-16" hasOnlySubstanceUnits="false" boundaryCondition="false" constant="false">
        <annotation> ENSG00000113578 ENSG00000138685 ENSG00000077782 ENSG00000066468 ENSG00000121879 ENSG00000051382 ENSG00000105851 ENSG00000171608 ENSG00000145675 ENSG00000105647 ENSG00000117461 ENSG00000196455</annotation>
      </species>
      <species id="pIIrIr_IRS_PI3K1" compartment="Cytoplasm" initialConcentration="1.120223e-19" hasOnlySubstanceUnits="false" boundaryCondition="false" constant="false">
        <annotation> ENSG00000017427 ENSG00000167244 ENSG00000140443 ENSG00000121879 ENSG00000051382 ENSG00000105851 ENSG00000171608 ENSG00000145675 ENSG00000105647 ENSG00000117461 ENSG00000196455</annotation>
      </species>
      <species id="pINS_Isr_Isr_IRS_PI3K1" compartment="Cytoplasm" initialConcentration="2.047204e-17" hasOnlySubstanceUnits="false" boundaryCondition="false" constant="false">
        <annotation> ENSG00000254647 ENSG00000171105 ENSG00000121879 ENSG00000051382 ENSG00000105851 ENSG00000171608 ENSG00000145675 ENSG00000105647 ENSG00000117461 ENSG00000196455</annotation>
      </species>
      <species id="pIIrIrI_IRS_PI3K1" compartment="Cytoplasm" initialConcentration="1.324797e-38" hasOnlySubstanceUnits="false" boundaryCondition="false" constant="false">
        <annotation> ENSG00000017427 ENSG00000167244 ENSG00000140443 ENSG00000121879 ENSG00000051382 ENSG00000105851 ENSG00000171608 ENSG00000145675 ENSG00000105647 ENSG00000117461 ENSG00000196455</annotation>
      </species>
      <species id="pINS_Isr_Isr_INS_IRS_PI3K1" compartment="Cytoplasm" initialConcentration="9.427704e-35" hasOnlySubstanceUnits="false" boundaryCondition="false" constant="false">
        <annotation> ENSG00000254647 ENSG00000171105 ENSG00000121879 ENSG00000051382 ENSG00000105851 ENSG00000171608 ENSG00000145675 ENSG00000105647 ENSG00000117461 ENSG00000196455</annotation>
      </species>
      <species id="pEE1E2_PI3K2" compartment="Cytoplasm" initialConcentration="1.680727e-17" hasOnlySubstanceUnits="false" boundaryCondition="false" constant="false">
        <annotation> ENSG00000138798 ENSG00000146648 ENSG00000141736 ENSG00000011405</annotation>
      </species>
      <species id="pEE1Ev3_PI3K2" compartment="Cytoplasm" initialConcentration="3.09415e-29" hasOnlySubstanceUnits="false" boundaryCondition="false" constant="false">
        <annotation> ENSG00000138798 ENSG00000146648 ENSG00000011405</annotation>
      </species>
      <species id="pEE1E1_PI3K2" compartment="Cytoplasm" initialConcentration="2.088578e-17" hasOnlySubstanceUnits="false" boundaryCondition="false" constant="false">
        <annotation> ENSG00000138798 ENSG00000146648 ENSG00000011405</annotation>
      </species>
      <species id="pEE1EE1_PI3K2" compartment="Cytoplasm" initialConcentration="4.894095e-35" hasOnlySubstanceUnits="false" boundaryCondition="false" constant="false">
        <annotation> ENSG00000138798 ENSG00000146648 ENSG00000011405</annotation>
      </species>
      <species id="pEE1E3_PI3K2" compartment="Cytoplasm" initialConcentration="1.905275e-17" hasOnlySubstanceUnits="false" boundaryCondition="false" constant="false">
        <annotation> ENSG00000138798 ENSG00000146648 ENSG00000065361 ENSG00000011405</annotation>
      </species>
      <species id="pEE1HE3_PI3K2" compartment="Cytoplasm" initialConcentration="9.888857e-33" hasOnlySubstanceUnits="false" boundaryCondition="false" constant="false">
        <annotation> ENSG00000138798 ENSG00000146648 ENSG00000157168 ENSG00000065361 ENSG00000011405</annotation>
      </species>
      <species id="pEE1E4_PI3K2" compartment="Cytoplasm" initialConcentration="9.13307e-46" hasOnlySubstanceUnits="false" boundaryCondition="false" constant="false">
        <annotation> ENSG00000138798 ENSG00000146648 ENSG00000178568 ENSG00000011405</annotation>
      </species>
      <species id="pEE1HE4_PI3K2" compartment="Cytoplasm" initialConcentration="9.845633e-61" hasOnlySubstanceUnits="false" boundaryCondition="false" constant="false">
        <annotation> ENSG00000138798 ENSG00000146648 ENSG00000157168 ENSG00000178568 ENSG00000011405</annotation>
      </species>
      <species id="pE2HE3_PI3K2" compartment="Cytoplasm" initialConcentration="1.587156e-16" hasOnlySubstanceUnits="false" boundaryCondition="false" constant="false">
        <annotation> ENSG00000141736 ENSG00000157168 ENSG00000065361 ENSG00000011405</annotation>
      </species>
      <species id="pHE3Ev3_PI3K2" compartment="Cytoplasm" initialConcentration="1.759558e-27" hasOnlySubstanceUnits="false" boundaryCondition="false" constant="false">
        <annotation> ENSG00000157168 ENSG00000065361 ENSG00000011405</annotation>
      </species>
      <species id="pE1HE3_PI3K2" compartment="Cytoplasm" initialConcentration="1.534084e-15" hasOnlySubstanceUnits="false" boundaryCondition="false" constant="false">
        <annotation> ENSG00000146648 ENSG00000157168 ENSG00000065361 ENSG00000011405</annotation>
      </species>
      <species id="pHE3E4_PI3K2" compartment="Cytoplasm" initialConcentration="3.297257e-44" hasOnlySubstanceUnits="false" boundaryCondition="false" constant="false">
        <annotation> ENSG00000157168 ENSG00000065361 ENSG00000178568 ENSG00000011405</annotation>
      </species>
      <species id="pHE3HE4_PI3K2" compartment="Cytoplasm" initialConcentration="2.066182e-59" hasOnlySubstanceUnits="false" boundaryCondition="false" constant="false">
        <annotation> ENSG00000157168 ENSG00000065361 ENSG00000178568 ENSG00000011405</annotation>
      </species>
      <species id="pE2HE4_PI3K2" compartment="Cytoplasm" initialConcentration="3.321206e-44" hasOnlySubstanceUnits="false" boundaryCondition="false" constant="false">
        <annotation> ENSG00000141736 ENSG00000157168 ENSG00000178568 ENSG00000011405</annotation>
      </species>
      <species id="pHE4Ev3_PI3K2" compartment="Cytoplasm" initialConcentration="2.954398e-55" hasOnlySubstanceUnits="false" boundaryCondition="false" constant="false">
        <annotation> ENSG00000157168 ENSG00000178568 ENSG00000011405</annotation>
      </species>
      <species id="pE1HE4_PI3K2" compartment="Cytoplasm" initialConcentration="2.567025e-43" hasOnlySubstanceUnits="false" boundaryCondition="false" constant="false">
        <annotation> ENSG00000146648 ENSG00000157168 ENSG00000178568 ENSG00000011405</annotation>
      </species>
      <species id="pE3HE4_PI3K2" compartment="Cytoplasm" initialConcentration="3.059657e-44" hasOnlySubstanceUnits="false" boundaryCondition="false" constant="false">
        <annotation> ENSG00000065361 ENSG00000157168 ENSG00000178568 ENSG00000011405</annotation>
      </species>
      <species id="pHE4E4_PI3K2" compartment="Cytoplasm" initialConcentration="6.428893e-72" hasOnlySubstanceUnits="false" boundaryCondition="false" constant="false">
        <annotation> ENSG00000157168 ENSG00000178568 ENSG00000011405</annotation>
      </species>
      <species id="pHE4HE4_PI3K2" compartment="Cytoplasm" initialConcentration="2.201089e-87" hasOnlySubstanceUnits="false" boundaryCondition="false" constant="false">
        <annotation> ENSG00000157168 ENSG00000178568 ENSG00000011405</annotation>
      </species>
      <species id="pHGF_Met_Met_PI3K2" compartment="Cytoplasm" initialConcentration="7.715495e-14" hasOnlySubstanceUnits="false" boundaryCondition="false" constant="false">
        <annotation> ENSG00000019991 ENSG00000105976 ENSG00000011405</annotation>
      </species>
      <species id="pHGF_Met_HGF_Met_PI3K2" compartment="Cytoplasm" initialConcentration="1.227751e-27" hasOnlySubstanceUnits="false" boundaryCondition="false" constant="false">
        <annotation> ENSG00000019991 ENSG00000105976 ENSG00000011405</annotation>
      </species>
      <species id="pPPrPPr_PI3K2" compartment="Cytoplasm" initialConcentration="3.171082e-42" hasOnlySubstanceUnits="false" boundaryCondition="false" constant="false">
        <annotation> ENSG00000100311 ENSG00000134853 ENSG00000113721 ENSG00000011405</annotation>
      </species>
      <species id="pPPrPr_PI3K2" compartment="Cytoplasm" initialConcentration="4.732908e-39" hasOnlySubstanceUnits="false" boundaryCondition="false" constant="false">
        <annotation> ENSG00000100311 ENSG00000134853 ENSG00000113721 ENSG00000011405</annotation>
      </species>
      <species id="pFFrFFr_PI3K2" compartment="Cytoplasm" initialConcentration="7.488297e-32" hasOnlySubstanceUnits="false" boundaryCondition="false" constant="false">
        <annotation> ENSG00000113578 ENSG00000138685 ENSG00000077782 ENSG00000066468 ENSG00000011405</annotation>
      </species>
      <species id="pFFrFr_PI3K2" compartment="Cytoplasm" initialConcentration="1.942556e-16" hasOnlySubstanceUnits="false" boundaryCondition="false" constant="false">
        <annotation> ENSG00000113578 ENSG00000138685 ENSG00000077782 ENSG00000066468 ENSG00000011405</annotation>
      </species>
      <species id="pIIrIr_IRS_PI3K2" compartment="Cytoplasm" initialConcentration="9.680172e-20" hasOnlySubstanceUnits="false" boundaryCondition="false" constant="false">
        <annotation> ENSG00000017427 ENSG00000167244 ENSG00000140443 ENSG00000011405</annotation>
      </species>
      <species id="pINS_Isr_Isr_IRS_PI3K2" compartment="Cytoplasm" initialConcentration="1.769049e-17" hasOnlySubstanceUnits="false" boundaryCondition="false" constant="false">
        <annotation> ENSG00000254647 ENSG00000171105 ENSG00000011405</annotation>
      </species>
      <species id="pIIrIrI_IRS_PI3K2" compartment="Cytoplasm" initialConcentration="1.144796e-38" hasOnlySubstanceUnits="false" boundaryCondition="false" constant="false">
        <annotation> ENSG00000017427 ENSG00000167244 ENSG00000140443 ENSG00000011405</annotation>
      </species>
      <species id="pINS_Isr_Isr_INS_IRS_PI3K2" compartment="Cytoplasm" initialConcentration="8.146755e-35" hasOnlySubstanceUnits="false" boundaryCondition="false" constant="false">
        <annotation> ENSG00000254647 ENSG00000171105 ENSG00000011405</annotation>
      </species>
      <species id="pEE1E2int_G2_SOS_RasD" compartment="Cytoplasm" initialConcentration="9.514355e-20" hasOnlySubstanceUnits="false" boundaryCondition="false" constant="false">
        <annotation> ENSG00000138798 ENSG00000146648 ENSG00000141736 ENSG00000177885 ENSG00000115904 ENSG00000213281 ENSG00000133703 ENSG00000174775</annotation>
      </species>
      <species id="pEE1Ev3int_G2_SOS_RasD" compartment="Cytoplasm" initialConcentration="3.892262e-31" hasOnlySubstanceUnits="false" boundaryCondition="false" constant="false">
        <annotation> ENSG00000138798 ENSG00000146648 ENSG00000177885 ENSG00000115904 ENSG00000213281 ENSG00000133703 ENSG00000174775</annotation>
      </species>
      <species id="pEE1E1int_G2_SOS_RasD" compartment="Cytoplasm" initialConcentration="3.652669e-19" hasOnlySubstanceUnits="false" boundaryCondition="false" constant="false">
        <annotation> ENSG00000138798 ENSG00000146648 ENSG00000177885 ENSG00000115904 ENSG00000213281 ENSG00000133703 ENSG00000174775</annotation>
      </species>
      <species id="pEE1EE1int_G2_SOS_RasD" compartment="Cytoplasm" initialConcentration="8.559213e-37" hasOnlySubstanceUnits="false" boundaryCondition="false" constant="false">
        <annotation> ENSG00000138798 ENSG00000146648 ENSG00000177885 ENSG00000115904 ENSG00000213281 ENSG00000133703 ENSG00000174775</annotation>
      </species>
      <species id="pEE1E3int_G2_SOS_RasD" compartment="Cytoplasm" initialConcentration="3.834921e-20" hasOnlySubstanceUnits="false" boundaryCondition="false" constant="false">
        <annotation> ENSG00000138798 ENSG00000146648 ENSG00000065361 ENSG00000177885 ENSG00000115904 ENSG00000213281 ENSG00000133703 ENSG00000174775</annotation>
      </species>
      <species id="pEE1HE3int_G2_SOS_RasD" compartment="Cytoplasm" initialConcentration="1.990421e-35" hasOnlySubstanceUnits="false" boundaryCondition="false" constant="false">
        <annotation> ENSG00000138798 ENSG00000146648 ENSG00000157168 ENSG00000065361 ENSG00000177885 ENSG00000115904 ENSG00000213281 ENSG00000133703 ENSG00000174775</annotation>
      </species>
      <species id="pEE1E4int_G2_SOS_RasD" compartment="Cytoplasm" initialConcentration="6.325954e-48" hasOnlySubstanceUnits="false" boundaryCondition="false" constant="false">
        <annotation> ENSG00000138798 ENSG00000146648 ENSG00000178568 ENSG00000177885 ENSG00000115904 ENSG00000213281 ENSG00000133703 ENSG00000174775</annotation>
      </species>
      <species id="pEE1HE4int_G2_SOS_RasD" compartment="Cytoplasm" initialConcentration="6.819506e-63" hasOnlySubstanceUnits="false" boundaryCondition="false" constant="false">
        <annotation> ENSG00000138798 ENSG00000146648 ENSG00000157168 ENSG00000178568 ENSG00000177885 ENSG00000115904 ENSG00000213281 ENSG00000133703 ENSG00000174775</annotation>
      </species>
      <species id="pE2HE3int_G2_SOS_RasD" compartment="Cytoplasm" initialConcentration="2.511699e-20" hasOnlySubstanceUnits="false" boundaryCondition="false" constant="false">
        <annotation> ENSG00000141736 ENSG00000157168 ENSG00000065361 ENSG00000177885 ENSG00000115904 ENSG00000213281 ENSG00000133703 ENSG00000174775</annotation>
      </species>
      <species id="pHE3Ev3int_G2_SOS_RasD" compartment="Cytoplasm" initialConcentration="3.818755e-31" hasOnlySubstanceUnits="false" boundaryCondition="false" constant="false">
        <annotation> ENSG00000157168 ENSG00000065361 ENSG00000177885 ENSG00000115904 ENSG00000213281 ENSG00000133703 ENSG00000174775</annotation>
      </species>
      <species id="pE1HE3int_G2_SOS_RasD" compartment="Cytoplasm" initialConcentration="3.087769e-18" hasOnlySubstanceUnits="false" boundaryCondition="false" constant="false">
        <annotation> ENSG00000146648 ENSG00000157168 ENSG00000065361 ENSG00000177885 ENSG00000115904 ENSG00000213281 ENSG00000133703 ENSG00000174775</annotation>
      </species>
      <species id="pHE3E4int_G2_SOS_RasD" compartment="Cytoplasm" initialConcentration="6.714909e-48" hasOnlySubstanceUnits="false" boundaryCondition="false" constant="false">
        <annotation> ENSG00000157168 ENSG00000065361 ENSG00000178568 ENSG00000177885 ENSG00000115904 ENSG00000213281 ENSG00000133703 ENSG00000174775</annotation>
      </species>
      <species id="pHE3HE4int_G2_SOS_RasD" compartment="Cytoplasm" initialConcentration="4.207809e-63" hasOnlySubstanceUnits="false" boundaryCondition="false" constant="false">
        <annotation> ENSG00000157168 ENSG00000065361 ENSG00000178568 ENSG00000177885 ENSG00000115904 ENSG00000213281 ENSG00000133703 ENSG00000174775</annotation>
      </species>
      <species id="pE2HE4int_G2_SOS_RasD" compartment="Cytoplasm" initialConcentration="1.502989e-47" hasOnlySubstanceUnits="false" boundaryCondition="false" constant="false">
        <annotation> ENSG00000141736 ENSG00000157168 ENSG00000178568 ENSG00000177885 ENSG00000115904 ENSG00000213281 ENSG00000133703 ENSG00000174775</annotation>
      </species>
      <species id="pHE4Ev3int_G2_SOS_RasD" compartment="Cytoplasm" initialConcentration="2.205978e-58" hasOnlySubstanceUnits="false" boundaryCondition="false" constant="false">
        <annotation> ENSG00000157168 ENSG00000178568 ENSG00000177885 ENSG00000115904 ENSG00000213281 ENSG00000133703 ENSG00000174775</annotation>
      </species>
      <species id="pE1HE4int_G2_SOS_RasD" compartment="Cytoplasm" initialConcentration="1.778018e-45" hasOnlySubstanceUnits="false" boundaryCondition="false" constant="false">
        <annotation> ENSG00000146648 ENSG00000157168 ENSG00000178568 ENSG00000177885 ENSG00000115904 ENSG00000213281 ENSG00000133703 ENSG00000174775</annotation>
      </species>
      <species id="pE3HE4int_G2_SOS_RasD" compartment="Cytoplasm" initialConcentration="6.231035e-48" hasOnlySubstanceUnits="false" boundaryCondition="false" constant="false">
        <annotation> ENSG00000065361 ENSG00000157168 ENSG00000178568 ENSG00000177885 ENSG00000115904 ENSG00000213281 ENSG00000133703 ENSG00000174775</annotation>
      </species>
      <species id="pHE4E4int_G2_SOS_RasD" compartment="Cytoplasm" initialConcentration="3.494332e-75" hasOnlySubstanceUnits="false" boundaryCondition="false" constant="false">
        <annotation> ENSG00000157168 ENSG00000178568 ENSG00000177885 ENSG00000115904 ENSG00000213281 ENSG00000133703 ENSG00000174775</annotation>
      </species>
      <species id="pHE4HE4int_G2_SOS_RasD" compartment="Cytoplasm" initialConcentration="1.19637e-90" hasOnlySubstanceUnits="false" boundaryCondition="false" constant="false">
        <annotation> ENSG00000157168 ENSG00000178568 ENSG00000177885 ENSG00000115904 ENSG00000213281 ENSG00000133703 ENSG00000174775</annotation>
      </species>
      <species id="pHGF_Met_Metint_G2_SOS_RasD" compartment="Cytoplasm" initialConcentration="6.977009e-18" hasOnlySubstanceUnits="false" boundaryCondition="false" constant="false">
        <annotation> ENSG00000019991 ENSG00000105976 ENSG00000177885 ENSG00000115904 ENSG00000213281 ENSG00000133703 ENSG00000174775</annotation>
      </species>
      <species id="pHGF_Met_HGF_Metint_G2_SOS_RasD" compartment="Cytoplasm" initialConcentration="1.110241e-31" hasOnlySubstanceUnits="false" boundaryCondition="false" constant="false">
        <annotation> ENSG00000019991 ENSG00000105976 ENSG00000177885 ENSG00000115904 ENSG00000213281 ENSG00000133703 ENSG00000174775</annotation>
      </species>
      <species id="pPPrPPrint_G2_SOS_RasD" compartment="Cytoplasm" initialConcentration="1.434917e-46" hasOnlySubstanceUnits="false" boundaryCondition="false" constant="false">
        <annotation> ENSG00000100311 ENSG00000134853 ENSG00000113721 ENSG00000177885 ENSG00000115904 ENSG00000213281 ENSG00000133703 ENSG00000174775</annotation>
      </species>
      <species id="pPPrPrint_G2_SOS_RasD" compartment="Cytoplasm" initialConcentration="2.141645e-43" hasOnlySubstanceUnits="false" boundaryCondition="false" constant="false">
        <annotation> ENSG00000100311 ENSG00000134853 ENSG00000113721 ENSG00000177885 ENSG00000115904 ENSG00000213281 ENSG00000133703 ENSG00000174775</annotation>
      </species>
      <species id="pFFrFFrint_G2_SOS_RasD" compartment="Cytoplasm" initialConcentration="1.160787e-35" hasOnlySubstanceUnits="false" boundaryCondition="false" constant="false">
        <annotation> ENSG00000113578 ENSG00000138685 ENSG00000077782 ENSG00000066468 ENSG00000177885 ENSG00000115904 ENSG00000213281 ENSG00000133703 ENSG00000174775</annotation>
      </species>
      <species id="pFFrFrint_G2_SOS_RasD" compartment="Cytoplasm" initialConcentration="2.63482e-20" hasOnlySubstanceUnits="false" boundaryCondition="false" constant="false">
        <annotation> ENSG00000113578 ENSG00000138685 ENSG00000077782 ENSG00000066468 ENSG00000177885 ENSG00000115904 ENSG00000213281 ENSG00000133703 ENSG00000174775</annotation>
      </species>
      <species id="pIIrIr_int_IRS_G2_SOS_RasD" compartment="Cytoplasm" initialConcentration="5.175783e-23" hasOnlySubstanceUnits="false" boundaryCondition="false" constant="false">
        <annotation> ENSG00000017427 ENSG00000167244 ENSG00000140443 ENSG00000177885 ENSG00000115904 ENSG00000213281 ENSG00000133703 ENSG00000174775</annotation>
      </species>
      <species id="pINS_Isr_Isr_int_IRS_G2_SOS_RasD" compartment="Cytoplasm" initialConcentration="1.380777e-20" hasOnlySubstanceUnits="false" boundaryCondition="false" constant="false">
        <annotation> ENSG00000254647 ENSG00000171105 ENSG00000177885 ENSG00000115904 ENSG00000213281 ENSG00000133703 ENSG00000174775</annotation>
      </species>
      <species id="pIIrIrI_int_IRS_G2_SOS_RasD" compartment="Cytoplasm" initialConcentration="6.120984e-42" hasOnlySubstanceUnits="false" boundaryCondition="false" constant="false">
        <annotation> ENSG00000017427 ENSG00000167244 ENSG00000140443 ENSG00000177885 ENSG00000115904 ENSG00000213281 ENSG00000133703 ENSG00000174775</annotation>
      </species>
      <species id="pINS_Isr_Isr_INS_int_IRS_G2_SOS_RasD" compartment="Cytoplasm" initialConcentration="6.358701e-38" hasOnlySubstanceUnits="false" boundaryCondition="false" constant="false">
        <annotation> ENSG00000254647 ENSG00000171105 ENSG00000177885 ENSG00000115904 ENSG00000213281 ENSG00000133703 ENSG00000174775</annotation>
      </species>
      <species id="pEE1E2_G2_SOS_RasD" compartment="Cytoplasm" initialConcentration="1.339098e-18" hasOnlySubstanceUnits="false" boundaryCondition="false" constant="false">
        <annotation> ENSG00000138798 ENSG00000146648 ENSG00000141736 ENSG00000177885 ENSG00000115904 ENSG00000213281 ENSG00000133703 ENSG00000174775</annotation>
      </species>
      <species id="pEE1Ev3_G2_SOS_RasD" compartment="Cytoplasm" initialConcentration="5.478281e-30" hasOnlySubstanceUnits="false" boundaryCondition="false" constant="false">
        <annotation> ENSG00000138798 ENSG00000146648 ENSG00000177885 ENSG00000115904 ENSG00000213281 ENSG00000133703 ENSG00000174775</annotation>
      </species>
      <species id="pEE1E1_G2_SOS_RasD" compartment="Cytoplasm" initialConcentration="3.697886e-18" hasOnlySubstanceUnits="false" boundaryCondition="false" constant="false">
        <annotation> ENSG00000138798 ENSG00000146648 ENSG00000177885 ENSG00000115904 ENSG00000213281 ENSG00000133703 ENSG00000174775</annotation>
      </species>
      <species id="pEE1EE1_G2_SOS_RasD" compartment="Cytoplasm" initialConcentration="8.665135e-36" hasOnlySubstanceUnits="false" boundaryCondition="false" constant="false">
        <annotation> ENSG00000138798 ENSG00000146648 ENSG00000177885 ENSG00000115904 ENSG00000213281 ENSG00000133703 ENSG00000174775</annotation>
      </species>
      <species id="pEE1E3_G2_SOS_RasD" compartment="Cytoplasm" initialConcentration="5.397349e-19" hasOnlySubstanceUnits="false" boundaryCondition="false" constant="false">
        <annotation> ENSG00000138798 ENSG00000146648 ENSG00000065361 ENSG00000177885 ENSG00000115904 ENSG00000213281 ENSG00000133703 ENSG00000174775</annotation>
      </species>
      <species id="pEE1HE3_G2_SOS_RasD" compartment="Cytoplasm" initialConcentration="2.801361e-34" hasOnlySubstanceUnits="false" boundaryCondition="false" constant="false">
        <annotation> ENSG00000138798 ENSG00000146648 ENSG00000157168 ENSG00000065361 ENSG00000177885 ENSG00000115904 ENSG00000213281 ENSG00000133703 ENSG00000174775</annotation>
      </species>
      <species id="pEE1E4_G2_SOS_RasD" compartment="Cytoplasm" initialConcentration="8.893629e-47" hasOnlySubstanceUnits="false" boundaryCondition="false" constant="false">
        <annotation> ENSG00000138798 ENSG00000146648 ENSG00000178568 ENSG00000177885 ENSG00000115904 ENSG00000213281 ENSG00000133703 ENSG00000174775</annotation>
      </species>
      <species id="pEE1HE4_G2_SOS_RasD" compartment="Cytoplasm" initialConcentration="9.58751e-62" hasOnlySubstanceUnits="false" boundaryCondition="false" constant="false">
        <annotation> ENSG00000138798 ENSG00000146648 ENSG00000157168 ENSG00000178568 ENSG00000177885 ENSG00000115904 ENSG00000213281 ENSG00000133703 ENSG00000174775</annotation>
      </species>
      <species id="pE2HE3_G2_SOS_RasD" compartment="Cytoplasm" initialConcentration="3.278357e-18" hasOnlySubstanceUnits="false" boundaryCondition="false" constant="false">
        <annotation> ENSG00000141736 ENSG00000157168 ENSG00000065361 ENSG00000177885 ENSG00000115904 ENSG00000213281 ENSG00000133703 ENSG00000174775</annotation>
      </species>
      <species id="pHE3Ev3_G2_SOS_RasD" compartment="Cytoplasm" initialConcentration="4.984406e-29" hasOnlySubstanceUnits="false" boundaryCondition="false" constant="false">
        <annotation> ENSG00000157168 ENSG00000065361 ENSG00000177885 ENSG00000115904 ENSG00000213281 ENSG00000133703 ENSG00000174775</annotation>
      </species>
      <species id="pE1HE3_G2_SOS_RasD" compartment="Cytoplasm" initialConcentration="4.345824e-17" hasOnlySubstanceUnits="false" boundaryCondition="false" constant="false">
        <annotation> ENSG00000146648 ENSG00000157168 ENSG00000065361 ENSG00000177885 ENSG00000115904 ENSG00000213281 ENSG00000133703 ENSG00000174775</annotation>
      </species>
      <species id="pHE3E4_G2_SOS_RasD" compartment="Cytoplasm" initialConcentration="8.756497e-46" hasOnlySubstanceUnits="false" boundaryCondition="false" constant="false">
        <annotation> ENSG00000157168 ENSG00000065361 ENSG00000178568 ENSG00000177885 ENSG00000115904 ENSG00000213281 ENSG00000133703 ENSG00000174775</annotation>
      </species>
      <species id="pHE3HE4_G2_SOS_RasD" compartment="Cytoplasm" initialConcentration="5.487142e-61" hasOnlySubstanceUnits="false" boundaryCondition="false" constant="false">
        <annotation> ENSG00000157168 ENSG00000065361 ENSG00000178568 ENSG00000177885 ENSG00000115904 ENSG00000213281 ENSG00000133703 ENSG00000174775</annotation>
      </species>
      <species id="pE2HE4_G2_SOS_RasD" compartment="Cytoplasm" initialConcentration="1.959976e-45" hasOnlySubstanceUnits="false" boundaryCondition="false" constant="false">
        <annotation> ENSG00000141736 ENSG00000157168 ENSG00000178568 ENSG00000177885 ENSG00000115904 ENSG00000213281 ENSG00000133703 ENSG00000174775</annotation>
      </species>
      <species id="pHE4Ev3_G2_SOS_RasD" compartment="Cytoplasm" initialConcentration="2.87673e-56" hasOnlySubstanceUnits="false" boundaryCondition="false" constant="false">
        <annotation> ENSG00000157168 ENSG00000178568 ENSG00000177885 ENSG00000115904 ENSG00000213281 ENSG00000133703 ENSG00000174775</annotation>
      </species>
      <species id="pE1HE4_G2_SOS_RasD" compartment="Cytoplasm" initialConcentration="2.499726e-44" hasOnlySubstanceUnits="false" boundaryCondition="false" constant="false">
        <annotation> ENSG00000146648 ENSG00000157168 ENSG00000178568 ENSG00000177885 ENSG00000115904 ENSG00000213281 ENSG00000133703 ENSG00000174775</annotation>
      </species>
      <species id="pE3HE4_G2_SOS_RasD" compartment="Cytoplasm" initialConcentration="8.125507e-46" hasOnlySubstanceUnits="false" boundaryCondition="false" constant="false">
        <annotation> ENSG00000065361 ENSG00000157168 ENSG00000178568 ENSG00000177885 ENSG00000115904 ENSG00000213281 ENSG00000133703 ENSG00000174775</annotation>
      </species>
      <species id="pHE4E4_G2_SOS_RasD" compartment="Cytoplasm" initialConcentration="4.552608e-73" hasOnlySubstanceUnits="false" boundaryCondition="false" constant="false">
        <annotation> ENSG00000157168 ENSG00000178568 ENSG00000177885 ENSG00000115904 ENSG00000213281 ENSG00000133703 ENSG00000174775</annotation>
      </species>
      <species id="pHE4HE4_G2_SOS_RasD" compartment="Cytoplasm" initialConcentration="1.558697e-88" hasOnlySubstanceUnits="false" boundaryCondition="false" constant="false">
        <annotation> ENSG00000157168 ENSG00000178568 ENSG00000177885 ENSG00000115904 ENSG00000213281 ENSG00000133703 ENSG00000174775</annotation>
      </species>
      <species id="pHGF_Met_Met_G2_SOS_RasD" compartment="Cytoplasm" initialConcentration="9.10633e-16" hasOnlySubstanceUnits="false" boundaryCondition="false" constant="false">
        <annotation> ENSG00000019991 ENSG00000105976 ENSG00000177885 ENSG00000115904 ENSG00000213281 ENSG00000133703 ENSG00000174775</annotation>
      </species>
      <species id="pHGF_Met_HGF_Met_G2_SOS_RasD" compartment="Cytoplasm" initialConcentration="1.449072e-29" hasOnlySubstanceUnits="false" boundaryCondition="false" constant="false">
        <annotation> ENSG00000019991 ENSG00000105976 ENSG00000177885 ENSG00000115904 ENSG00000213281 ENSG00000133703 ENSG00000174775</annotation>
      </species>
      <species id="pPPrPPr_G2_SOS_RasD" compartment="Cytoplasm" initialConcentration="1.872483e-44" hasOnlySubstanceUnits="false" boundaryCondition="false" constant="false">
        <annotation> ENSG00000100311 ENSG00000134853 ENSG00000113721 ENSG00000177885 ENSG00000115904 ENSG00000213281 ENSG00000133703 ENSG00000174775</annotation>
      </species>
      <species id="pPPrPr_G2_SOS_RasD" compartment="Cytoplasm" initialConcentration="2.794721e-41" hasOnlySubstanceUnits="false" boundaryCondition="false" constant="false">
        <annotation> ENSG00000100311 ENSG00000134853 ENSG00000113721 ENSG00000177885 ENSG00000115904 ENSG00000213281 ENSG00000133703 ENSG00000174775</annotation>
      </species>
      <species id="pFFrFFr_G2_SOS_RasD" compartment="Cytoplasm" initialConcentration="1.515116e-33" hasOnlySubstanceUnits="false" boundaryCondition="false" constant="false">
        <annotation> ENSG00000113578 ENSG00000138685 ENSG00000077782 ENSG00000066468 ENSG00000177885 ENSG00000115904 ENSG00000213281 ENSG00000133703 ENSG00000174775</annotation>
      </species>
      <species id="pFFrFr_G2_SOS_RasD" compartment="Cytoplasm" initialConcentration="3.439097e-18" hasOnlySubstanceUnits="false" boundaryCondition="false" constant="false">
        <annotation> ENSG00000113578 ENSG00000138685 ENSG00000077782 ENSG00000066468 ENSG00000177885 ENSG00000115904 ENSG00000213281 ENSG00000133703 ENSG00000174775</annotation>
      </species>
      <species id="pIIrIr_IRS_G2_SOS_RasD" compartment="Cytoplasm" initialConcentration="1.633042e-21" hasOnlySubstanceUnits="false" boundaryCondition="false" constant="false">
        <annotation> ENSG00000017427 ENSG00000167244 ENSG00000140443 ENSG00000177885 ENSG00000115904 ENSG00000213281 ENSG00000133703 ENSG00000174775</annotation>
      </species>
      <species id="pINS_Isr_Isr_IRS_G2_SOS_RasD" compartment="Cytoplasm" initialConcentration="3.025545e-19" hasOnlySubstanceUnits="false" boundaryCondition="false" constant="false">
        <annotation> ENSG00000254647 ENSG00000171105 ENSG00000177885 ENSG00000115904 ENSG00000213281 ENSG00000133703 ENSG00000174775</annotation>
      </species>
      <species id="pIIrIrI_IRS_G2_SOS_RasD" compartment="Cytoplasm" initialConcentration="1.931268e-40" hasOnlySubstanceUnits="false" boundaryCondition="false" constant="false">
        <annotation> ENSG00000017427 ENSG00000167244 ENSG00000140443 ENSG00000177885 ENSG00000115904 ENSG00000213281 ENSG00000133703 ENSG00000174775</annotation>
      </species>
      <species id="pINS_Isr_Isr_INS_IRS_G2_SOS_RasD" compartment="Cytoplasm" initialConcentration="1.393312e-36" hasOnlySubstanceUnits="false" boundaryCondition="false" constant="false">
        <annotation> ENSG00000254647 ENSG00000171105 ENSG00000177885 ENSG00000115904 ENSG00000213281 ENSG00000133703 ENSG00000174775</annotation>
      </species>
      <species id="pEE1E2_PLCg_PIP2" compartment="Cytoplasm" initialConcentration="2.693756e-17" hasOnlySubstanceUnits="false" boundaryCondition="false" constant="false">
        <annotation> ENSG00000138798 ENSG00000146648 ENSG00000141736 ENSG00000124181 ENSG00000197943</annotation>
      </species>
      <species id="pEE1Ev3_PLCg_PIP2" compartment="Cytoplasm" initialConcentration="9.918191e-29" hasOnlySubstanceUnits="false" boundaryCondition="false" constant="false">
        <annotation> ENSG00000138798 ENSG00000146648 ENSG00000124181 ENSG00000197943</annotation>
      </species>
      <species id="pEE1E1_PLCg_PIP2" compartment="Cytoplasm" initialConcentration="6.694864e-17" hasOnlySubstanceUnits="false" boundaryCondition="false" constant="false">
        <annotation> ENSG00000138798 ENSG00000146648 ENSG00000124181 ENSG00000197943</annotation>
      </species>
      <species id="pEE1EE1_PLCg_PIP2" compartment="Cytoplasm" initialConcentration="1.568786e-34" hasOnlySubstanceUnits="false" boundaryCondition="false" constant="false">
        <annotation> ENSG00000138798 ENSG00000146648 ENSG00000124181 ENSG00000197943</annotation>
      </species>
      <species id="pEE1E3_PLCg_PIP2" compartment="Cytoplasm" initialConcentration="9.160939e-18" hasOnlySubstanceUnits="false" boundaryCondition="false" constant="false">
        <annotation> ENSG00000138798 ENSG00000146648 ENSG00000065361 ENSG00000124181 ENSG00000197943</annotation>
      </species>
      <species id="pEE1HE3_PLCg_PIP2" compartment="Cytoplasm" initialConcentration="4.754759e-33" hasOnlySubstanceUnits="false" boundaryCondition="false" constant="false">
        <annotation> ENSG00000138798 ENSG00000146648 ENSG00000157168 ENSG00000065361 ENSG00000124181 ENSG00000197943</annotation>
      </species>
      <species id="pEE1E4_PLCg_PIP2" compartment="Cytoplasm" initialConcentration="1.097846e-45" hasOnlySubstanceUnits="false" boundaryCondition="false" constant="false">
        <annotation> ENSG00000138798 ENSG00000146648 ENSG00000178568 ENSG00000124181 ENSG00000197943</annotation>
      </species>
      <species id="pEE1HE4_PLCg_PIP2" compartment="Cytoplasm" initialConcentration="1.1835e-60" hasOnlySubstanceUnits="false" boundaryCondition="false" constant="false">
        <annotation> ENSG00000138798 ENSG00000146648 ENSG00000157168 ENSG00000178568 ENSG00000124181 ENSG00000197943</annotation>
      </species>
      <species id="pE2HE3_PLCg_PIP2" compartment="Cytoplasm" initialConcentration="6.359583e-17" hasOnlySubstanceUnits="false" boundaryCondition="false" constant="false">
        <annotation> ENSG00000141736 ENSG00000157168 ENSG00000065361 ENSG00000124181 ENSG00000197943</annotation>
      </species>
      <species id="pHE3Ev3_PLCg_PIP2" compartment="Cytoplasm" initialConcentration="8.460458e-28" hasOnlySubstanceUnits="false" boundaryCondition="false" constant="false">
        <annotation> ENSG00000157168 ENSG00000065361 ENSG00000124181 ENSG00000197943</annotation>
      </species>
      <species id="pE1HE3_PLCg_PIP2" compartment="Cytoplasm" initialConcentration="7.376181e-16" hasOnlySubstanceUnits="false" boundaryCondition="false" constant="false">
        <annotation> ENSG00000146648 ENSG00000157168 ENSG00000065361 ENSG00000124181 ENSG00000197943</annotation>
      </species>
      <species id="pHE3E4_PLCg_PIP2" compartment="Cytoplasm" initialConcentration="8.807903e-45" hasOnlySubstanceUnits="false" boundaryCondition="false" constant="false">
        <annotation> ENSG00000157168 ENSG00000065361 ENSG00000178568 ENSG00000124181 ENSG00000197943</annotation>
      </species>
      <species id="pHE3HE4_PLCg_PIP2" compartment="Cytoplasm" initialConcentration="5.519355e-60" hasOnlySubstanceUnits="false" boundaryCondition="false" constant="false">
        <annotation> ENSG00000157168 ENSG00000065361 ENSG00000178568 ENSG00000124181 ENSG00000197943</annotation>
      </species>
      <species id="pE2HE4_PLCg_PIP2" compartment="Cytoplasm" initialConcentration="2.661596e-44" hasOnlySubstanceUnits="false" boundaryCondition="false" constant="false">
        <annotation> ENSG00000141736 ENSG00000157168 ENSG00000178568 ENSG00000124181 ENSG00000197943</annotation>
      </species>
      <species id="pHE4Ev3_PLCg_PIP2" compartment="Cytoplasm" initialConcentration="3.551693e-55" hasOnlySubstanceUnits="false" boundaryCondition="false" constant="false">
        <annotation> ENSG00000157168 ENSG00000178568 ENSG00000124181 ENSG00000197943</annotation>
      </species>
      <species id="pE1HE4_PLCg_PIP2" compartment="Cytoplasm" initialConcentration="3.085706e-43" hasOnlySubstanceUnits="false" boundaryCondition="false" constant="false">
        <annotation> ENSG00000146648 ENSG00000157168 ENSG00000178568 ENSG00000124181 ENSG00000197943</annotation>
      </species>
      <species id="pE3HE4_PLCg_PIP2" compartment="Cytoplasm" initialConcentration="8.173208e-45" hasOnlySubstanceUnits="false" boundaryCondition="false" constant="false">
        <annotation> ENSG00000065361 ENSG00000157168 ENSG00000178568 ENSG00000124181 ENSG00000197943</annotation>
      </species>
      <species id="pHE4E4_PLCg_PIP2" compartment="Cytoplasm" initialConcentration="3.434964e-72" hasOnlySubstanceUnits="false" boundaryCondition="false" constant="false">
        <annotation> ENSG00000157168 ENSG00000178568 ENSG00000124181 ENSG00000197943</annotation>
      </species>
      <species id="pHE4HE4_PLCg_PIP2" compartment="Cytoplasm" initialConcentration="1.176044e-87" hasOnlySubstanceUnits="false" boundaryCondition="false" constant="false">
        <annotation> ENSG00000157168 ENSG00000178568 ENSG00000124181 ENSG00000197943</annotation>
      </species>
      <species id="pHGF_Met_Met_PLCg_PIP2" compartment="Cytoplasm" initialConcentration="8.244661e-14" hasOnlySubstanceUnits="false" boundaryCondition="false" constant="false">
        <annotation> ENSG00000019991 ENSG00000105976 ENSG00000124181 ENSG00000197943</annotation>
      </species>
      <species id="pHGF_Met_HGF_Met_PLCg_PIP2" compartment="Cytoplasm" initialConcentration="1.311956e-27" hasOnlySubstanceUnits="false" boundaryCondition="false" constant="false">
        <annotation> ENSG00000019991 ENSG00000105976 ENSG00000124181 ENSG00000197943</annotation>
      </species>
      <species id="pPPrPPr_PLCg_PIP2" compartment="Cytoplasm" initialConcentration="4.234002e-42" hasOnlySubstanceUnits="false" boundaryCondition="false" constant="false">
        <annotation> ENSG00000100311 ENSG00000134853 ENSG00000113721 ENSG00000124181 ENSG00000197943</annotation>
      </species>
      <species id="pPPrPr_PLCg_PIP2" compartment="Cytoplasm" initialConcentration="6.31934e-39" hasOnlySubstanceUnits="false" boundaryCondition="false" constant="false">
        <annotation> ENSG00000100311 ENSG00000134853 ENSG00000113721 ENSG00000124181 ENSG00000197943</annotation>
      </species>
      <species id="pFFrFFr_PLCg_PIP2" compartment="Cytoplasm" initialConcentration="1.714689e-32" hasOnlySubstanceUnits="false" boundaryCondition="false" constant="false">
        <annotation> ENSG00000113578 ENSG00000138685 ENSG00000077782 ENSG00000066468 ENSG00000124181 ENSG00000197943</annotation>
      </species>
      <species id="pFFrFr_PLCg_PIP2" compartment="Cytoplasm" initialConcentration="1.167629e-16" hasOnlySubstanceUnits="false" boundaryCondition="false" constant="false">
        <annotation> ENSG00000113578 ENSG00000138685 ENSG00000077782 ENSG00000066468 ENSG00000124181 ENSG00000197943</annotation>
      </species>
      <species id="pIIrIr_IRS_PLCg_PIP2" compartment="Cytoplasm" initialConcentration="2.21578e-20" hasOnlySubstanceUnits="false" boundaryCondition="false" constant="false">
        <annotation> ENSG00000017427 ENSG00000167244 ENSG00000140443 ENSG00000124181 ENSG00000197943</annotation>
      </species>
      <species id="pINS_Isr_Isr_IRS_PLCg_PIP2" compartment="Cytoplasm" initialConcentration="6.841975e-18" hasOnlySubstanceUnits="false" boundaryCondition="false" constant="false">
        <annotation> ENSG00000254647 ENSG00000171105 ENSG00000124181 ENSG00000197943</annotation>
      </species>
      <species id="pIIrIrI_IRS_PLCg_PIP2" compartment="Cytoplasm" initialConcentration="2.620424e-39" hasOnlySubstanceUnits="false" boundaryCondition="false" constant="false">
        <annotation> ENSG00000017427 ENSG00000167244 ENSG00000140443 ENSG00000124181 ENSG00000197943</annotation>
      </species>
      <species id="pINS_Isr_Isr_INS_IRS_PLCg_PIP2" compartment="Cytoplasm" initialConcentration="3.15084e-35" hasOnlySubstanceUnits="false" boundaryCondition="false" constant="false">
        <annotation> ENSG00000254647 ENSG00000171105 ENSG00000124181 ENSG00000197943</annotation>
      </species>
      <species id="pEE1E2_PI3K1_PIP2" compartment="Cytoplasm" initialConcentration="1.937053e-16" hasOnlySubstanceUnits="false" boundaryCondition="false" constant="false">
        <annotation> ENSG00000138798 ENSG00000146648 ENSG00000141736 ENSG00000121879 ENSG00000051382 ENSG00000105851 ENSG00000171608 ENSG00000145675 ENSG00000105647 ENSG00000117461 ENSG00000196455</annotation>
      </species>
      <species id="pEE1Ev3_PI3K1_PIP2" compartment="Cytoplasm" initialConcentration="3.566036e-28" hasOnlySubstanceUnits="false" boundaryCondition="false" constant="false">
        <annotation> ENSG00000138798 ENSG00000146648 ENSG00000121879 ENSG00000051382 ENSG00000105851 ENSG00000171608 ENSG00000145675 ENSG00000105647 ENSG00000117461 ENSG00000196455</annotation>
      </species>
      <species id="pEE1E1_PI3K1_PIP2" compartment="Cytoplasm" initialConcentration="2.407105e-16" hasOnlySubstanceUnits="false" boundaryCondition="false" constant="false">
        <annotation> ENSG00000138798 ENSG00000146648 ENSG00000121879 ENSG00000051382 ENSG00000105851 ENSG00000171608 ENSG00000145675 ENSG00000105647 ENSG00000117461 ENSG00000196455</annotation>
      </species>
      <species id="pEE1EE1_PI3K1_PIP2" compartment="Cytoplasm" initialConcentration="5.640494e-34" hasOnlySubstanceUnits="false" boundaryCondition="false" constant="false">
        <annotation> ENSG00000138798 ENSG00000146648 ENSG00000121879 ENSG00000051382 ENSG00000105851 ENSG00000171608 ENSG00000145675 ENSG00000105647 ENSG00000117461 ENSG00000196455</annotation>
      </species>
      <species id="pEE1E3_PI3K1_PIP2" compartment="Cytoplasm" initialConcentration="2.195846e-16" hasOnlySubstanceUnits="false" boundaryCondition="false" constant="false">
        <annotation> ENSG00000138798 ENSG00000146648 ENSG00000065361 ENSG00000121879 ENSG00000051382 ENSG00000105851 ENSG00000171608 ENSG00000145675 ENSG00000105647 ENSG00000117461 ENSG00000196455</annotation>
      </species>
      <species id="pEE1HE3_PI3K1_PIP2" compartment="Cytoplasm" initialConcentration="1.1397e-31" hasOnlySubstanceUnits="false" boundaryCondition="false" constant="false">
        <annotation> ENSG00000138798 ENSG00000146648 ENSG00000157168 ENSG00000065361 ENSG00000121879 ENSG00000051382 ENSG00000105851 ENSG00000171608 ENSG00000145675 ENSG00000105647 ENSG00000117461 ENSG00000196455</annotation>
      </species>
      <species id="pEE1E4_PI3K1_PIP2" compartment="Cytoplasm" initialConcentration="1.052704e-44" hasOnlySubstanceUnits="false" boundaryCondition="false" constant="false">
        <annotation> ENSG00000138798 ENSG00000146648 ENSG00000178568 ENSG00000121879 ENSG00000051382 ENSG00000105851 ENSG00000171608 ENSG00000145675 ENSG00000105647 ENSG00000117461 ENSG00000196455</annotation>
      </species>
      <species id="pEE1HE4_PI3K1_PIP2" compartment="Cytoplasm" initialConcentration="1.134836e-59" hasOnlySubstanceUnits="false" boundaryCondition="false" constant="false">
        <annotation> ENSG00000138798 ENSG00000146648 ENSG00000157168 ENSG00000178568 ENSG00000121879 ENSG00000051382 ENSG00000105851 ENSG00000171608 ENSG00000145675 ENSG00000105647 ENSG00000117461 ENSG00000196455</annotation>
      </species>
      <species id="pE2HE3_PI3K1_PIP2" compartment="Cytoplasm" initialConcentration="1.829943e-15" hasOnlySubstanceUnits="false" boundaryCondition="false" constant="false">
        <annotation> ENSG00000141736 ENSG00000157168 ENSG00000065361 ENSG00000121879 ENSG00000051382 ENSG00000105851 ENSG00000171608 ENSG00000145675 ENSG00000105647 ENSG00000117461 ENSG00000196455</annotation>
      </species>
      <species id="pHE3Ev3_PI3K1_PIP2" compartment="Cytoplasm" initialConcentration="2.028718e-26" hasOnlySubstanceUnits="false" boundaryCondition="false" constant="false">
        <annotation> ENSG00000157168 ENSG00000065361 ENSG00000121879 ENSG00000051382 ENSG00000105851 ENSG00000171608 ENSG00000145675 ENSG00000105647 ENSG00000117461 ENSG00000196455</annotation>
      </species>
      <species id="pE1HE3_PI3K1_PIP2" compartment="Cytoplasm" initialConcentration="1.768045e-14" hasOnlySubstanceUnits="false" boundaryCondition="false" constant="false">
        <annotation> ENSG00000146648 ENSG00000157168 ENSG00000065361 ENSG00000121879 ENSG00000051382 ENSG00000105851 ENSG00000171608 ENSG00000145675 ENSG00000105647 ENSG00000117461 ENSG00000196455</annotation>
      </species>
      <species id="pHE3E4_PI3K1_PIP2" compartment="Cytoplasm" initialConcentration="3.802034e-43" hasOnlySubstanceUnits="false" boundaryCondition="false" constant="false">
        <annotation> ENSG00000157168 ENSG00000065361 ENSG00000178568 ENSG00000121879 ENSG00000051382 ENSG00000105851 ENSG00000171608 ENSG00000145675 ENSG00000105647 ENSG00000117461 ENSG00000196455</annotation>
      </species>
      <species id="pHE3HE4_PI3K1_PIP2" compartment="Cytoplasm" initialConcentration="2.382494e-58" hasOnlySubstanceUnits="false" boundaryCondition="false" constant="false">
        <annotation> ENSG00000157168 ENSG00000065361 ENSG00000178568 ENSG00000121879 ENSG00000051382 ENSG00000105851 ENSG00000171608 ENSG00000145675 ENSG00000105647 ENSG00000117461 ENSG00000196455</annotation>
      </species>
      <species id="pE2HE4_PI3K1_PIP2" compartment="Cytoplasm" initialConcentration="3.830703e-43" hasOnlySubstanceUnits="false" boundaryCondition="false" constant="false">
        <annotation> ENSG00000141736 ENSG00000157168 ENSG00000178568 ENSG00000121879 ENSG00000051382 ENSG00000105851 ENSG00000171608 ENSG00000145675 ENSG00000105647 ENSG00000117461 ENSG00000196455</annotation>
      </species>
      <species id="pHE4Ev3_PI3K1_PIP2" compartment="Cytoplasm" initialConcentration="3.410536e-54" hasOnlySubstanceUnits="false" boundaryCondition="false" constant="false">
        <annotation> ENSG00000157168 ENSG00000178568 ENSG00000121879 ENSG00000051382 ENSG00000105851 ENSG00000171608 ENSG00000145675 ENSG00000105647 ENSG00000117461 ENSG00000196455</annotation>
      </species>
      <species id="pE1HE4_PI3K1_PIP2" compartment="Cytoplasm" initialConcentration="2.958826e-42" hasOnlySubstanceUnits="false" boundaryCondition="false" constant="false">
        <annotation> ENSG00000146648 ENSG00000157168 ENSG00000178568 ENSG00000121879 ENSG00000051382 ENSG00000105851 ENSG00000171608 ENSG00000145675 ENSG00000105647 ENSG00000117461 ENSG00000196455</annotation>
      </species>
      <species id="pE3HE4_PI3K1_PIP2" compartment="Cytoplasm" initialConcentration="3.528061e-43" hasOnlySubstanceUnits="false" boundaryCondition="false" constant="false">
        <annotation> ENSG00000065361 ENSG00000157168 ENSG00000178568 ENSG00000121879 ENSG00000051382 ENSG00000105851 ENSG00000171608 ENSG00000145675 ENSG00000105647 ENSG00000117461 ENSG00000196455</annotation>
      </species>
      <species id="pHE4E4_PI3K1_PIP2" compartment="Cytoplasm" initialConcentration="7.422245e-71" hasOnlySubstanceUnits="false" boundaryCondition="false" constant="false">
        <annotation> ENSG00000157168 ENSG00000178568 ENSG00000121879 ENSG00000051382 ENSG00000105851 ENSG00000171608 ENSG00000145675 ENSG00000105647 ENSG00000117461 ENSG00000196455</annotation>
      </species>
      <species id="pHE4HE4_PI3K1_PIP2" compartment="Cytoplasm" initialConcentration="2.541188e-86" hasOnlySubstanceUnits="false" boundaryCondition="false" constant="false">
        <annotation> ENSG00000157168 ENSG00000178568 ENSG00000121879 ENSG00000051382 ENSG00000105851 ENSG00000171608 ENSG00000145675 ENSG00000105647 ENSG00000117461 ENSG00000196455</annotation>
      </species>
      <species id="pHGF_Met_Met_PI3K1_PIP2" compartment="Cytoplasm" initialConcentration="8.903366e-13" hasOnlySubstanceUnits="false" boundaryCondition="false" constant="false">
        <annotation> ENSG00000019991 ENSG00000105976 ENSG00000121879 ENSG00000051382 ENSG00000105851 ENSG00000171608 ENSG00000145675 ENSG00000105647 ENSG00000117461 ENSG00000196455</annotation>
      </species>
      <species id="pHGF_Met_HGF_Met_PI3K1_PIP2" compartment="Cytoplasm" initialConcentration="1.416775e-26" hasOnlySubstanceUnits="false" boundaryCondition="false" constant="false">
        <annotation> ENSG00000019991 ENSG00000105976 ENSG00000121879 ENSG00000051382 ENSG00000105851 ENSG00000171608 ENSG00000145675 ENSG00000105647 ENSG00000117461 ENSG00000196455</annotation>
      </species>
      <species id="pPPrPPr_PI3K1_PIP2" compartment="Cytoplasm" initialConcentration="3.629439e-41" hasOnlySubstanceUnits="false" boundaryCondition="false" constant="false">
        <annotation> ENSG00000100311 ENSG00000134853 ENSG00000113721 ENSG00000121879 ENSG00000051382 ENSG00000105851 ENSG00000171608 ENSG00000145675 ENSG00000105647 ENSG00000117461 ENSG00000196455</annotation>
      </species>
      <species id="pPPrPr_PI3K1_PIP2" compartment="Cytoplasm" initialConcentration="5.417015e-38" hasOnlySubstanceUnits="false" boundaryCondition="false" constant="false">
        <annotation> ENSG00000100311 ENSG00000134853 ENSG00000113721 ENSG00000121879 ENSG00000051382 ENSG00000105851 ENSG00000171608 ENSG00000145675 ENSG00000105647 ENSG00000117461 ENSG00000196455</annotation>
      </species>
      <species id="pFFrFFr_PI3K1_PIP2" compartment="Cytoplasm" initialConcentration="8.641186e-31" hasOnlySubstanceUnits="false" boundaryCondition="false" constant="false">
        <annotation> ENSG00000113578 ENSG00000138685 ENSG00000077782 ENSG00000066468 ENSG00000121879 ENSG00000051382 ENSG00000105851 ENSG00000171608 ENSG00000145675 ENSG00000105647 ENSG00000117461 ENSG00000196455</annotation>
      </species>
      <species id="pFFrFr_PI3K1_PIP2" compartment="Cytoplasm" initialConcentration="2.241629e-15" hasOnlySubstanceUnits="false" boundaryCondition="false" constant="false">
        <annotation> ENSG00000113578 ENSG00000138685 ENSG00000077782 ENSG00000066468 ENSG00000121879 ENSG00000051382 ENSG00000105851 ENSG00000171608 ENSG00000145675 ENSG00000105647 ENSG00000117461 ENSG00000196455</annotation>
      </species>
      <species id="pIIrIr_IRS_PI3K1_PIP2" compartment="Cytoplasm" initialConcentration="1.108927e-18" hasOnlySubstanceUnits="false" boundaryCondition="false" constant="false">
        <annotation> ENSG00000017427 ENSG00000167244 ENSG00000140443 ENSG00000121879 ENSG00000051382 ENSG00000105851 ENSG00000171608 ENSG00000145675 ENSG00000105647 ENSG00000117461 ENSG00000196455</annotation>
      </species>
      <species id="pINS_Isr_Isr_IRS_PI3K1_PIP2" compartment="Cytoplasm" initialConcentration="2.026561e-16" hasOnlySubstanceUnits="false" boundaryCondition="false" constant="false">
        <annotation> ENSG00000254647 ENSG00000171105 ENSG00000121879 ENSG00000051382 ENSG00000105851 ENSG00000171608 ENSG00000145675 ENSG00000105647 ENSG00000117461 ENSG00000196455</annotation>
      </species>
      <species id="pIIrIrI_IRS_PI3K1_PIP2" compartment="Cytoplasm" initialConcentration="1.311438e-37" hasOnlySubstanceUnits="false" boundaryCondition="false" constant="false">
        <annotation> ENSG00000017427 ENSG00000167244 ENSG00000140443 ENSG00000121879 ENSG00000051382 ENSG00000105851 ENSG00000171608 ENSG00000145675 ENSG00000105647 ENSG00000117461 ENSG00000196455</annotation>
      </species>
      <species id="pINS_Isr_Isr_INS_IRS_PI3K1_PIP2" compartment="Cytoplasm" initialConcentration="9.332639e-34" hasOnlySubstanceUnits="false" boundaryCondition="false" constant="false">
        <annotation> ENSG00000254647 ENSG00000171105 ENSG00000121879 ENSG00000051382 ENSG00000105851 ENSG00000171608 ENSG00000145675 ENSG00000105647 ENSG00000117461 ENSG00000196455</annotation>
      </species>
      <species id="pEE1E2_PI3K2_PIP" compartment="Cytoplasm" initialConcentration="1.545704e-181" hasOnlySubstanceUnits="false" boundaryCondition="false" constant="false">
        <annotation> ENSG00000138798 ENSG00000146648 ENSG00000141736 ENSG00000011405</annotation>
      </species>
      <species id="pEE1Ev3_PI3K2_PIP" compartment="Cytoplasm" initialConcentration="2.845579e-193" hasOnlySubstanceUnits="false" boundaryCondition="false" constant="false">
        <annotation> ENSG00000138798 ENSG00000146648 ENSG00000011405</annotation>
      </species>
      <species id="pEE1E1_PI3K2_PIP" compartment="Cytoplasm" initialConcentration="1.92079e-181" hasOnlySubstanceUnits="false" boundaryCondition="false" constant="false">
        <annotation> ENSG00000138798 ENSG00000146648 ENSG00000011405</annotation>
      </species>
      <species id="pEE1EE1_PI3K2_PIP" compartment="Cytoplasm" initialConcentration="4.500926e-199" hasOnlySubstanceUnits="false" boundaryCondition="false" constant="false">
        <annotation> ENSG00000138798 ENSG00000146648 ENSG00000011405</annotation>
      </species>
      <species id="pEE1E3_PI3K2_PIP" compartment="Cytoplasm" initialConcentration="1.752213e-181" hasOnlySubstanceUnits="false" boundaryCondition="false" constant="false">
        <annotation> ENSG00000138798 ENSG00000146648 ENSG00000065361 ENSG00000011405</annotation>
      </species>
      <species id="pEE1HE3_PI3K2_PIP" compartment="Cytoplasm" initialConcentration="9.094427e-197" hasOnlySubstanceUnits="false" boundaryCondition="false" constant="false">
        <annotation> ENSG00000138798 ENSG00000146648 ENSG00000157168 ENSG00000065361 ENSG00000011405</annotation>
      </species>
      <species id="pEE1E4_PI3K2_PIP" compartment="Cytoplasm" initialConcentration="8.399856e-210" hasOnlySubstanceUnits="false" boundaryCondition="false" constant="false">
        <annotation> ENSG00000138798 ENSG00000146648 ENSG00000178568 ENSG00000011405</annotation>
      </species>
      <species id="pEE1HE4_PI3K2_PIP" compartment="Cytoplasm" initialConcentration="9.055213e-225" hasOnlySubstanceUnits="false" boundaryCondition="false" constant="false">
        <annotation> ENSG00000138798 ENSG00000146648 ENSG00000157168 ENSG00000178568 ENSG00000011405</annotation>
      </species>
      <species id="pE2HE3_PI3K2_PIP" compartment="Cytoplasm" initialConcentration="1.459654e-180" hasOnlySubstanceUnits="false" boundaryCondition="false" constant="false">
        <annotation> ENSG00000141736 ENSG00000157168 ENSG00000065361 ENSG00000011405</annotation>
      </species>
      <species id="pHE3Ev3_PI3K2_PIP" compartment="Cytoplasm" initialConcentration="1.618207e-191" hasOnlySubstanceUnits="false" boundaryCondition="false" constant="false">
        <annotation> ENSG00000157168 ENSG00000065361 ENSG00000011405</annotation>
      </species>
      <species id="pE1HE3_PI3K2_PIP" compartment="Cytoplasm" initialConcentration="1.410842e-179" hasOnlySubstanceUnits="false" boundaryCondition="false" constant="false">
        <annotation> ENSG00000146648 ENSG00000157168 ENSG00000065361 ENSG00000011405</annotation>
      </species>
      <species id="pHE3E4_PI3K2_PIP" compartment="Cytoplasm" initialConcentration="3.032556e-208" hasOnlySubstanceUnits="false" boundaryCondition="false" constant="false">
        <annotation> ENSG00000157168 ENSG00000065361 ENSG00000178568 ENSG00000011405</annotation>
      </species>
      <species id="pHE3HE4_PI3K2_PIP" compartment="Cytoplasm" initialConcentration="1.900311e-223" hasOnlySubstanceUnits="false" boundaryCondition="false" constant="false">
        <annotation> ENSG00000157168 ENSG00000065361 ENSG00000178568 ENSG00000011405</annotation>
      </species>
      <species id="pE2HE4_PI3K2_PIP" compartment="Cytoplasm" initialConcentration="3.054588e-208" hasOnlySubstanceUnits="false" boundaryCondition="false" constant="false">
        <annotation> ENSG00000141736 ENSG00000157168 ENSG00000178568 ENSG00000011405</annotation>
      </species>
      <species id="pHE4Ev3_PI3K2_PIP" compartment="Cytoplasm" initialConcentration="2.71723e-219" hasOnlySubstanceUnits="false" boundaryCondition="false" constant="false">
        <annotation> ENSG00000157168 ENSG00000178568 ENSG00000011405</annotation>
      </species>
      <species id="pE1HE4_PI3K2_PIP" compartment="Cytoplasm" initialConcentration="2.36094e-207" hasOnlySubstanceUnits="false" boundaryCondition="false" constant="false">
        <annotation> ENSG00000146648 ENSG00000157168 ENSG00000178568 ENSG00000011405</annotation>
      </species>
      <species id="pE3HE4_PI3K2_PIP" compartment="Cytoplasm" initialConcentration="2.814031e-208" hasOnlySubstanceUnits="false" boundaryCondition="false" constant="false">
        <annotation> ENSG00000065361 ENSG00000157168 ENSG00000178568 ENSG00000011405</annotation>
      </species>
      <species id="pHE4E4_PI3K2_PIP" compartment="Cytoplasm" initialConcentration="5.913286e-236" hasOnlySubstanceUnits="false" boundaryCondition="false" constant="false">
        <annotation> ENSG00000157168 ENSG00000178568 ENSG00000011405</annotation>
      </species>
      <species id="pHE4HE4_PI3K2_PIP" compartment="Cytoplasm" initialConcentration="2.024558e-251" hasOnlySubstanceUnits="false" boundaryCondition="false" constant="false">
        <annotation> ENSG00000157168 ENSG00000178568 ENSG00000011405</annotation>
      </species>
      <species id="pHGF_Met_Met_PI3K2_PIP" compartment="Cytoplasm" initialConcentration="7.095706e-178" hasOnlySubstanceUnits="false" boundaryCondition="false" constant="false">
        <annotation> ENSG00000019991 ENSG00000105976 ENSG00000011405</annotation>
      </species>
      <species id="pHGF_Met_HGF_Met_PI3K2_PIP" compartment="Cytoplasm" initialConcentration="1.129126e-191" hasOnlySubstanceUnits="false" boundaryCondition="false" constant="false">
        <annotation> ENSG00000019991 ENSG00000105976 ENSG00000011405</annotation>
      </species>
      <species id="pPPrPPr_PI3K2_PIP" compartment="Cytoplasm" initialConcentration="2.916188e-206" hasOnlySubstanceUnits="false" boundaryCondition="false" constant="false">
        <annotation> ENSG00000100311 ENSG00000134853 ENSG00000113721 ENSG00000011405</annotation>
      </species>
      <species id="pPPrPr_PI3K2_PIP" compartment="Cytoplasm" initialConcentration="4.352473e-203" hasOnlySubstanceUnits="false" boundaryCondition="false" constant="false">
        <annotation> ENSG00000100311 ENSG00000134853 ENSG00000113721 ENSG00000011405</annotation>
      </species>
      <species id="pFFrFFr_PI3K2_PIP" compartment="Cytoplasm" initialConcentration="6.886758e-196" hasOnlySubstanceUnits="false" boundaryCondition="false" constant="false">
        <annotation> ENSG00000113578 ENSG00000138685 ENSG00000077782 ENSG00000066468 ENSG00000011405</annotation>
      </species>
      <species id="pFFrFr_PI3K2_PIP" compartment="Cytoplasm" initialConcentration="1.786509e-180" hasOnlySubstanceUnits="false" boundaryCondition="false" constant="false">
        <annotation> ENSG00000113578 ENSG00000138685 ENSG00000077782 ENSG00000066468 ENSG00000011405</annotation>
      </species>
      <species id="pIIrIr_IRS_PI3K2_PIP" compartment="Cytoplasm" initialConcentration="8.902125e-184" hasOnlySubstanceUnits="false" boundaryCondition="false" constant="false">
        <annotation> ENSG00000017427 ENSG00000167244 ENSG00000140443 ENSG00000011405</annotation>
      </species>
      <species id="pINS_Isr_Isr_IRS_PI3K2_PIP" compartment="Cytoplasm" initialConcentration="1.626861e-181" hasOnlySubstanceUnits="false" boundaryCondition="false" constant="false">
        <annotation> ENSG00000254647 ENSG00000171105 ENSG00000011405</annotation>
      </species>
      <species id="pIIrIrI_IRS_PI3K2_PIP" compartment="Cytoplasm" initialConcentration="1.052783e-202" hasOnlySubstanceUnits="false" boundaryCondition="false" constant="false">
        <annotation> ENSG00000017427 ENSG00000167244 ENSG00000140443 ENSG00000011405</annotation>
      </species>
      <species id="pINS_Isr_Isr_INS_IRS_PI3K2_PIP" compartment="Cytoplasm" initialConcentration="7.491957e-199" hasOnlySubstanceUnits="false" boundaryCondition="false" constant="false">
        <annotation> ENSG00000254647 ENSG00000171105 ENSG00000011405</annotation>
      </species>
      <species id="IRS" compartment="Cytoplasm" initialConcentration="0.9354614" hasOnlySubstanceUnits="false" boundaryCondition="false" constant="false">
        <annotation> ENSG00000169047 ENSG00000185950</annotation>
      </species>
      <species id="Sp" compartment="Cytoplasm" initialConcentration="0.01808573" hasOnlySubstanceUnits="false" boundaryCondition="false" constant="false">
        <annotation> ENSG00000136158</annotation>
      </species>
      <species id="Cbl" compartment="Cytoplasm" initialConcentration="5.299369" hasOnlySubstanceUnits="false" boundaryCondition="false" constant="false">
        <annotation> ENSG00000110395</annotation>
      </species>
      <species id="G2" compartment="Cytoplasm" initialConcentration="60.84451" hasOnlySubstanceUnits="false" boundaryCondition="false" constant="false">
        <annotation> ENSG00000177885</annotation>
      </species>
      <species id="G2_SOS" compartment="Cytoplasm" initialConcentration="0.2810204" hasOnlySubstanceUnits="false" boundaryCondition="false" constant="false">
        <annotation> ENSG00000177885 ENSG00000115904</annotation>
      </species>
      <species id="G2_pSOS" compartment="Cytoplasm" initialConcentration="0.2775355" hasOnlySubstanceUnits="false" boundaryCondition="false" constant="false">
        <annotation> ENSG00000177885 ENSG00000115904</annotation>
      </species>
      <species id="PLCg" compartment="Cytoplasm" initialConcentration="2.214052" hasOnlySubstanceUnits="false" boundaryCondition="false" constant="false">
        <annotation> ENSG00000124181 ENSG00000197943</annotation>
      </species>
      <species id="PI3KC1" compartment="Cytoplasm" initialConcentration="0.02369597" hasOnlySubstanceUnits="false" boundaryCondition="false" constant="false">
        <annotation> ENSG00000121879 ENSG00000051382 ENSG00000105851 ENSG00000171608</annotation>
      </species>
      <species id="PI3KR1" compartment="Cytoplasm" initialConcentration="8.962088" hasOnlySubstanceUnits="false" boundaryCondition="false" constant="false">
        <annotation> ENSG00000145675 ENSG00000105647 ENSG00000117461 ENSG00000196455</annotation>
      </species>
      <species id="PI3K1" compartment="Cytoplasm" initialConcentration="2.010578" hasOnlySubstanceUnits="false" boundaryCondition="false" constant="false">
        <annotation> ENSG00000121879 ENSG00000051382 ENSG00000105851 ENSG00000171608 ENSG00000145675 ENSG00000105647 ENSG00000117461 ENSG00000196455</annotation>
      </species>
      <species id="pPI3K1" compartment="Cytoplasm" initialConcentration="0.3385136" hasOnlySubstanceUnits="false" boundaryCondition="false" constant="false">
        <annotation> ENSG00000121879 ENSG00000051382 ENSG00000105851 ENSG00000171608 ENSG00000145675 ENSG00000105647 ENSG00000117461 ENSG00000196455</annotation>
      </species>
      <species id="PI3K2" compartment="Cytoplasm" initialConcentration="1.723236" hasOnlySubstanceUnits="false" boundaryCondition="false" constant="false">
        <annotation> ENSG00000011405</annotation>
      </species>
      <species id="mTORC1" compartment="Cytoplasm" initialConcentration="2.742882" hasOnlySubstanceUnits="false" boundaryCondition="false" constant="false">
        <annotation> ENSG00000198793</annotation>
      </species>
      <species id="mTORC1active" compartment="Cytoplasm" initialConcentration="0.186098" hasOnlySubstanceUnits="false" boundaryCondition="false" constant="false">
        <annotation> ENSG00000198793</annotation>
      </species>
      <species id="PIP" compartment="Cytoplasm" initialConcentration="9.288652e-162" hasOnlySubstanceUnits="false" boundaryCondition="false" constant="false"/>
      <species id="PI3P" compartment="Cytoplasm" initialConcentration="7.276123e-175" hasOnlySubstanceUnits="false" boundaryCondition="false" constant="false"/>
      <species id="DAG" compartment="Cytoplasm" initialConcentration="7.727692e-12" hasOnlySubstanceUnits="false" boundaryCondition="false" constant="false">
        <annotation> ENSG00000173402</annotation>
      </species>
      <species id="GRP" compartment="Cytoplasm" initialConcentration="9.676786" hasOnlySubstanceUnits="false" boundaryCondition="false" constant="false">
        <annotation> ENSG00000172575 ENSG00000152689</annotation>
      </species>
      <species id="DAG_GRP" compartment="Cytoplasm" initialConcentration="7.477921e-13" hasOnlySubstanceUnits="false" boundaryCondition="false" constant="false">
        <annotation> ENSG00000173402 ENSG00000172575 ENSG00000152689</annotation>
      </species>
      <species id="RasT" compartment="Cytoplasm" initialConcentration="2.800105" hasOnlySubstanceUnits="false" boundaryCondition="false" constant="false">
        <annotation> ENSG00000213281 ENSG00000133703 ENSG00000174775</annotation>
      </species>
      <species id="RasD" compartment="Cytoplasm" initialConcentration="161.2777" hasOnlySubstanceUnits="false" boundaryCondition="false" constant="false">
        <annotation> ENSG00000213281 ENSG00000133703 ENSG00000174775</annotation>
      </species>
      <species id="NF1" compartment="Cytoplasm" initialConcentration="0.7812814" hasOnlySubstanceUnits="false" boundaryCondition="false" constant="false">
        <annotation> ENSG00000196712</annotation>
      </species>
      <species id="pNF1" compartment="Cytoplasm" initialConcentration="0" hasOnlySubstanceUnits="false" boundaryCondition="false" constant="false">
        <annotation> ENSG00000196712</annotation>
      </species>
      <species id="pCRaf" compartment="Cytoplasm" initialConcentration="3.22364" hasOnlySubstanceUnits="false" boundaryCondition="false" constant="false">
        <annotation> ENSG00000132155</annotation>
      </species>
      <species id="CRaf" compartment="Cytoplasm" initialConcentration="3.263605" hasOnlySubstanceUnits="false" boundaryCondition="false" constant="false">
        <annotation> ENSG00000132155</annotation>
      </species>
      <species id="RasT_CRaf" compartment="Cytoplasm" initialConcentration="0.911338" hasOnlySubstanceUnits="false" boundaryCondition="false" constant="false">
        <annotation> ENSG00000213281 ENSG00000133703 ENSG00000174775 ENSG00000132155</annotation>
      </species>
      <species id="BRaf" compartment="Cytoplasm" initialConcentration="0.4164322" hasOnlySubstanceUnits="false" boundaryCondition="false" constant="false">
        <annotation> ENSG00000157764</annotation>
      </species>
      <species id="RasT_CRaf_BRaf" compartment="Cytoplasm" initialConcentration="0.1058145" hasOnlySubstanceUnits="false" boundaryCondition="false" constant="false">
        <annotation> ENSG00000213281 ENSG00000133703 ENSG00000174775 ENSG00000132155 ENSG00000157764</annotation>
      </species>
      <species id="MEK" compartment="Cytoplasm" initialConcentration="124.7699" hasOnlySubstanceUnits="false" boundaryCondition="false" constant="false">
        <annotation> ENSG00000169032 ENSG00000126934</annotation>
      </species>
      <species id="pMEK" compartment="Cytoplasm" initialConcentration="16.33498" hasOnlySubstanceUnits="false" boundaryCondition="false" constant="false">
        <annotation> ENSG00000169032 ENSG00000126934</annotation>
      </species>
      <species id="ppMEK" compartment="Cytoplasm" initialConcentration="21.3815" hasOnlySubstanceUnits="false" boundaryCondition="false" constant="false">
        <annotation> ENSG00000169032 ENSG00000126934</annotation>
      </species>
      <species id="MKP3" compartment="Cytoplasm" initialConcentration="0.001983584" hasOnlySubstanceUnits="false" boundaryCondition="false" constant="false">
        <annotation> ENSG00000139318</annotation>
      </species>
      <species id="ERKnuc" compartment="Nucleus" initialConcentration="0.3987466" hasOnlySubstanceUnits="false" boundaryCondition="false" constant="false">
        <annotation> ENSG00000100030 ENSG00000102882</annotation>
      </species>
      <species id="ppERKnuc" compartment="Nucleus" initialConcentration="7.175144" hasOnlySubstanceUnits="false" boundaryCondition="false" constant="false">
        <annotation> ENSG00000100030 ENSG00000102882</annotation>
      </species>
      <species id="RSK" compartment="Cytoplasm" initialConcentration="69.65112" hasOnlySubstanceUnits="false" boundaryCondition="false" constant="false">
        <annotation> ENSG00000117676 ENSG00000071242 ENSG00000177189 ENSG00000162302</annotation>
      </species>
      <species id="pRSK" compartment="Cytoplasm" initialConcentration="0.6886434" hasOnlySubstanceUnits="false" boundaryCondition="false" constant="false">
        <annotation> ENSG00000117676 ENSG00000071242 ENSG00000177189 ENSG00000162302</annotation>
      </species>
      <species id="pRSKnuc" compartment="Nucleus" initialConcentration="1.747567" hasOnlySubstanceUnits="false" boundaryCondition="false" constant="false">
        <annotation> ENSG00000117676 ENSG00000071242 ENSG00000177189 ENSG00000162302</annotation>
      </species>
      <species id="MKP1" compartment="Nucleus" initialConcentration="0.002047146" hasOnlySubstanceUnits="false" boundaryCondition="false" constant="false">
        <annotation> ENSG00000120129</annotation>
      </species>
      <species id="pMKP1" compartment="Nucleus" initialConcentration="0.01576521" hasOnlySubstanceUnits="false" boundaryCondition="false" constant="false">
        <annotation> ENSG00000120129</annotation>
      </species>
      <species id="cFos" compartment="Nucleus" initialConcentration="2.985524" hasOnlySubstanceUnits="false" boundaryCondition="false" constant="false">
        <annotation> ENSG00000170345</annotation>
      </species>
      <species id="pcFos" compartment="Nucleus" initialConcentration="0.2419662" hasOnlySubstanceUnits="false" boundaryCondition="false" constant="false">
        <annotation> ENSG00000170345</annotation>
      </species>
      <species id="cJun" compartment="Nucleus" initialConcentration="2.871228" hasOnlySubstanceUnits="false" boundaryCondition="false" constant="false">
        <annotation> ENSG00000177606</annotation>
      </species>
      <species id="pcFos_cJun" compartment="Nucleus" initialConcentration="0.0691412" hasOnlySubstanceUnits="false" boundaryCondition="false" constant="false">
        <annotation> ENSG00000170345 ENSG00000177606</annotation>
      </species>
      <species id="cMyc" compartment="Nucleus" initialConcentration="45.43934" hasOnlySubstanceUnits="false" boundaryCondition="false" constant="false">
        <annotation> ENSG00000136997</annotation>
      </species>
      <species id="bCATENINnuc" compartment="Nucleus" initialConcentration="35.4867" hasOnlySubstanceUnits="false" boundaryCondition="false" constant="false">
        <annotation> ENSG00000168036</annotation>
      </species>
      <species id="bCATENIN" compartment="Cytoplasm" initialConcentration="17.75651" hasOnlySubstanceUnits="false" boundaryCondition="false" constant="false">
        <annotation> ENSG00000168036</annotation>
      </species>
      <species id="pbCATENIN" compartment="Cytoplasm" initialConcentration="179.7919" hasOnlySubstanceUnits="false" boundaryCondition="false" constant="false">
        <annotation> ENSG00000168036</annotation>
      </species>
      <species id="IP3" compartment="Cytoplasm" initialConcentration="1.030549e-12" hasOnlySubstanceUnits="false" boundaryCondition="false" constant="false">
        <annotation> ENSG00000137825 ENSG00000143772 ENSG00000086544</annotation>
      </species>
      <species id="PIP2" compartment="Cytoplasm" initialConcentration="9998.27" hasOnlySubstanceUnits="false" boundaryCondition="false" constant="false"/>
      <species id="PIP3" compartment="Cytoplasm" initialConcentration="1.607259" hasOnlySubstanceUnits="false" boundaryCondition="false" constant="false"/>
      <species id="PTEN" compartment="Cytoplasm" initialConcentration="2.315664" hasOnlySubstanceUnits="false" boundaryCondition="false" constant="false">
        <annotation> ENSG00000171862</annotation>
      </species>
      <species id="PIP3_AKT" compartment="Cytoplasm" initialConcentration="0.7350984" hasOnlySubstanceUnits="false" boundaryCondition="false" constant="false">
        <annotation> ENSG00000142208 ENSG00000105221</annotation>
      </species>
      <species id="AKT" compartment="Cytoplasm" initialConcentration="48.16256" hasOnlySubstanceUnits="false" boundaryCondition="false" constant="false">
        <annotation> ENSG00000142208 ENSG00000105221</annotation>
      </species>
      <species id="pAKT" compartment="Cytoplasm" initialConcentration="0.03892695" hasOnlySubstanceUnits="false" boundaryCondition="false" constant="false">
        <annotation> ENSG00000142208 ENSG00000105221</annotation>
      </species>
      <species id="ppAKT" compartment="Cytoplasm" initialConcentration="0.3892919" hasOnlySubstanceUnits="false" boundaryCondition="false" constant="false">
        <annotation> ENSG00000142208 ENSG00000105221</annotation>
      </species>
      <species id="PDK1" compartment="Cytoplasm" initialConcentration="11.50725" hasOnlySubstanceUnits="false" boundaryCondition="false" constant="false">
        <annotation> ENSG00000140992</annotation>
      </species>
      <species id="PIP3_PDK1" compartment="Cytoplasm" initialConcentration="0.1849383" hasOnlySubstanceUnits="false" boundaryCondition="false" constant="false">
        <annotation> ENSG00000140992</annotation>
      </species>
      <species id="PIP3_pAKT" compartment="Cytoplasm" initialConcentration="0.06359507" hasOnlySubstanceUnits="false" boundaryCondition="false" constant="false">
        <annotation> ENSG00000142208 ENSG00000105221</annotation>
      </species>
      <species id="Rictor" compartment="Cytoplasm" initialConcentration="0.1671167" hasOnlySubstanceUnits="false" boundaryCondition="false" constant="false">
        <annotation> ENSG00000164327</annotation>
      </species>
      <species id="mTOR" compartment="Cytoplasm" initialConcentration="1.180388" hasOnlySubstanceUnits="false" boundaryCondition="false" constant="false">
        <annotation> ENSG00000198793</annotation>
      </species>
      <species id="mTORC2" compartment="Cytoplasm" initialConcentration="1.839404" hasOnlySubstanceUnits="false" boundaryCondition="false" constant="false">
        <annotation> ENSG00000198793</annotation>
      </species>
      <species id="PIP3_ppAKT" compartment="Cytoplasm" initialConcentration="0.00395782" hasOnlySubstanceUnits="false" boundaryCondition="false" constant="false">
        <annotation> ENSG00000142208 ENSG00000105221</annotation>
      </species>
      <species id="GSK3b" compartment="Cytoplasm" initialConcentration="40.76507" hasOnlySubstanceUnits="false" boundaryCondition="false" constant="false">
        <annotation> ENSG00000082701</annotation>
      </species>
      <species id="pGSK3b" compartment="Cytoplasm" initialConcentration="1.441831" hasOnlySubstanceUnits="false" boundaryCondition="false" constant="false">
        <annotation> ENSG00000082701</annotation>
      </species>
      <species id="TSC1" compartment="Cytoplasm" initialConcentration="0.05639547" hasOnlySubstanceUnits="false" boundaryCondition="false" constant="false">
        <annotation> ENSG00000165699</annotation>
      </species>
      <species id="TSC2" compartment="Cytoplasm" initialConcentration="0.3487556" hasOnlySubstanceUnits="false" boundaryCondition="false" constant="false">
        <annotation> ENSG00000103197</annotation>
      </species>
      <species id="pTSC2" compartment="Cytoplasm" initialConcentration="0.08680177" hasOnlySubstanceUnits="false" boundaryCondition="false" constant="false">
        <annotation> ENSG00000103197</annotation>
      </species>
      <species id="TSC" compartment="Cytoplasm" initialConcentration="0.1965771" hasOnlySubstanceUnits="false" boundaryCondition="false" constant="false">
        <annotation> ENSG00000165699 ENSG00000103197</annotation>
      </species>
      <species id="PKC" compartment="Cytoplasm" initialConcentration="20.1529" hasOnlySubstanceUnits="false" boundaryCondition="false" constant="false">
        <annotation> ENSG00000154229 ENSG00000166501 ENSG00000126583 ENSG00000163932</annotation>
      </species>
      <species id="DAG_PKC" compartment="Cytoplasm" initialConcentration="1.557258e-12" hasOnlySubstanceUnits="false" boundaryCondition="false" constant="false">
        <annotation> ENSG00000173402 ENSG00000154229 ENSG00000166501 ENSG00000126583 ENSG00000163932</annotation>
      </species>
      <species id="pRKIP" compartment="Cytoplasm" initialConcentration="1.470092e-09" hasOnlySubstanceUnits="false" boundaryCondition="false" constant="false">
        <annotation> ENSG00000089220</annotation>
      </species>
      <species id="RKIP" compartment="Cytoplasm" initialConcentration="1039.045" hasOnlySubstanceUnits="false" boundaryCondition="false" constant="false">
        <annotation> ENSG00000089220</annotation>
      </species>
      <species id="RKIP_CRaf" compartment="Cytoplasm" initialConcentration="0" hasOnlySubstanceUnits="false" boundaryCondition="false" constant="false">
        <annotation> ENSG00000089220 ENSG00000132155</annotation>
      </species>
      <species id="ERK" compartment="Cytoplasm" initialConcentration="220.5971" hasOnlySubstanceUnits="false" boundaryCondition="false" constant="false">
        <annotation> ENSG00000100030 ENSG00000102882</annotation>
      </species>
      <species id="pERK" compartment="Cytoplasm" initialConcentration="22.38544" hasOnlySubstanceUnits="false" boundaryCondition="false" constant="false">
        <annotation> ENSG00000100030 ENSG00000102882</annotation>
      </species>
      <species id="ppERK" compartment="Cytoplasm" initialConcentration="10.87585" hasOnlySubstanceUnits="false" boundaryCondition="false" constant="false">
        <annotation> ENSG00000100030 ENSG00000102882</annotation>
      </species>
      <species id="FOXO" compartment="Cytoplasm" initialConcentration="0.301139" hasOnlySubstanceUnits="false" boundaryCondition="false" constant="false">
        <annotation> ENSG00000118689</annotation>
      </species>
      <species id="pFOXO" compartment="Cytoplasm" initialConcentration="0.5116565" hasOnlySubstanceUnits="false" boundaryCondition="false" constant="false">
        <annotation> ENSG00000118689</annotation>
      </species>
      <species id="RhebD" compartment="Cytoplasm" initialConcentration="105.3075" hasOnlySubstanceUnits="false" boundaryCondition="false" constant="false">
        <annotation> ENSG00000106615</annotation>
      </species>
      <species id="RhebT" compartment="Cytoplasm" initialConcentration="0" hasOnlySubstanceUnits="false" boundaryCondition="false" constant="false">
        <annotation> ENSG00000106615</annotation>
      </species>
      <species id="Raptor" compartment="Cytoplasm" initialConcentration="0.2956705" hasOnlySubstanceUnits="false" boundaryCondition="false" constant="false">
        <annotation> ENSG00000141564</annotation>
      </species>
      <species id="S6K" compartment="Cytoplasm" initialConcentration="18.41546" hasOnlySubstanceUnits="false" boundaryCondition="false" constant="false">
        <annotation> ENSG00000108443</annotation>
      </species>
      <species id="pS6K" compartment="Cytoplasm" initialConcentration="1.038285" hasOnlySubstanceUnits="false" boundaryCondition="false" constant="false">
        <annotation> ENSG00000108443</annotation>
      </species>
      <species id="EIF4EBP1" compartment="Cytoplasm" initialConcentration="0.6519863" hasOnlySubstanceUnits="false" boundaryCondition="false" constant="false">
        <annotation> ENSG00000187840</annotation>
      </species>
      <species id="pEIF4EBP1" compartment="Cytoplasm" initialConcentration="1.099698" hasOnlySubstanceUnits="false" boundaryCondition="false" constant="false">
        <annotation> ENSG00000187840</annotation>
      </species>
      <species id="SOS" compartment="Cytoplasm" initialConcentration="0.0005650215" hasOnlySubstanceUnits="false" boundaryCondition="false" constant="false">
        <annotation> ENSG00000115904</annotation>
      </species>
      <species id="G2_SOS_ppERK" compartment="Cytoplasm" initialConcentration="0.002778459" hasOnlySubstanceUnits="false" boundaryCondition="false" constant="false">
        <annotation> ENSG00000177885 ENSG00000115904 ENSG00000100030 ENSG00000102882</annotation>
      </species>
      <species id="CRaf_ppERK" compartment="Cytoplasm" initialConcentration="0.03226742" hasOnlySubstanceUnits="false" boundaryCondition="false" constant="false">
        <annotation> ENSG00000132155 ENSG00000100030 ENSG00000102882</annotation>
      </species>
      <species id="RasD_DAG_GRP" compartment="Cytoplasm" initialConcentration="1.096377e-13" hasOnlySubstanceUnits="false" boundaryCondition="false" constant="false">
        <annotation> ENSG00000213281 ENSG00000133703 ENSG00000174775 ENSG00000172575 ENSG00000152689</annotation>
      </species>
      <species id="RasT_NF1" compartment="Cytoplasm" initialConcentration="0.003646115" hasOnlySubstanceUnits="false" boundaryCondition="false" constant="false">
        <annotation> ENSG00000213281 ENSG00000133703 ENSG00000174775 ENSG00000196712</annotation>
      </species>
      <species id="NF1_ppERK" compartment="Cytoplasm" initialConcentration="0" hasOnlySubstanceUnits="false" boundaryCondition="false" constant="false">
        <annotation> ENSG00000196712 ENSG00000102882 ENSG00000100030 ENSG00000069956 ENSG00000141639 ENSG00000166484 ENSG00000188130 ENSG00000181085</annotation>
      </species>
      <species id="MEK_RasT_CRaf_BRaf" compartment="Cytoplasm" initialConcentration="0.2200407" hasOnlySubstanceUnits="false" boundaryCondition="false" constant="false">
        <annotation> ENSG00000169032 ENSG00000126934 ENSG00000213281 ENSG00000133703 ENSG00000174775 ENSG00000196712 ENSG00000132155 ENSG00000157764</annotation>
      </species>
      <species id="pMEK_RasT_CRaf_BRaf" compartment="Cytoplasm" initialConcentration="0.02880793" hasOnlySubstanceUnits="false" boundaryCondition="false" constant="false">
        <annotation> ENSG00000169032 ENSG00000126934 ENSG00000213281 ENSG00000133703 ENSG00000174775 ENSG00000196712 ENSG00000132155 ENSG00000157764</annotation>
      </species>
      <species id="ERK_ppMEK" compartment="Cytoplasm" initialConcentration="2.358344" hasOnlySubstanceUnits="false" boundaryCondition="false" constant="false">
        <annotation> ENSG00000100030 ENSG00000102882 ENSG00000169032 ENSG00000126934</annotation>
      </species>
      <species id="pERK_ppMEK" compartment="Cytoplasm" initialConcentration="0.2393166" hasOnlySubstanceUnits="false" boundaryCondition="false" constant="false">
        <annotation> ENSG00000100030 ENSG00000102882 ENSG00000169032 ENSG00000126934</annotation>
      </species>
      <species id="RSK_ppERK" compartment="Cytoplasm" initialConcentration="0.6886479" hasOnlySubstanceUnits="false" boundaryCondition="false" constant="false">
        <annotation> ENSG00000117676 ENSG00000071242 ENSG00000177189 ENSG00000162302 ENSG00000100030 ENSG00000102882</annotation>
      </species>
      <species id="pRSKnuc_MKP1" compartment="Nucleus" initialConcentration="3.251536e-06" hasOnlySubstanceUnits="false" boundaryCondition="false" constant="false">
        <annotation> ENSG00000117676 ENSG00000071242 ENSG00000177189 ENSG00000162302 ENSG00000120129</annotation>
      </species>
      <species id="ppERKnuc_MKP1" compartment="Nucleus" initialConcentration="1.335168e-05" hasOnlySubstanceUnits="false" boundaryCondition="false" constant="false">
        <annotation> ENSG00000100030 ENSG00000102882 ENSG00000120129</annotation>
      </species>
      <species id="cFos_pRSKnuc" compartment="Nucleus" initialConcentration="0.004741987" hasOnlySubstanceUnits="false" boundaryCondition="false" constant="false">
        <annotation> ENSG00000170345 ENSG00000117676 ENSG00000071242 ENSG00000177189 ENSG00000162302</annotation>
      </species>
      <species id="cFos_ppERKnuc" compartment="Nucleus" initialConcentration="0.01946961" hasOnlySubstanceUnits="false" boundaryCondition="false" constant="false">
        <annotation> ENSG00000170345 ENSG00000100030 ENSG00000102882</annotation>
      </species>
      <species id="RKIP_DAG_PKC" compartment="Cytoplasm" initialConcentration="1.47096e-12" hasOnlySubstanceUnits="false" boundaryCondition="false" constant="false">
        <annotation> ENSG00000089220 ENSG00000173402 ENSG00000154229 ENSG00000166501 ENSG00000126583 ENSG00000163932</annotation>
      </species>
      <species id="PIP3_PTEN" compartment="Cytoplasm" initialConcentration="0.00338352" hasOnlySubstanceUnits="false" boundaryCondition="false" constant="false">
        <annotation> ENSG00000171862</annotation>
      </species>
      <species id="PIP3_AKT_PIP3_PDK1" compartment="Cytoplasm" initialConcentration="0.0004531593" hasOnlySubstanceUnits="false" boundaryCondition="false" constant="false">
        <annotation> ENSG00000142208 ENSG00000105221 ENSG00000140992</annotation>
      </species>
      <species id="PIP3_pAKT_mTORC2" compartment="Cytoplasm" initialConcentration="0.0003899231" hasOnlySubstanceUnits="false" boundaryCondition="false" constant="false">
        <annotation> ENSG00000142208 ENSG00000105221 ENSG00000198793</annotation>
      </species>
      <species id="GSK3b_ppAKT" compartment="Cytoplasm" initialConcentration="0.01442675" hasOnlySubstanceUnits="false" boundaryCondition="false" constant="false">
        <annotation> ENSG00000082701 ENSG00000142208 ENSG00000105221</annotation>
      </species>
      <species id="TSC2_ppAKT" compartment="Cytoplasm" initialConcentration="0.0006788368" hasOnlySubstanceUnits="false" boundaryCondition="false" constant="false">
        <annotation> ENSG00000103197 ENSG00000142208 ENSG00000105221</annotation>
      </species>
      <species id="TSC2_ppERK" compartment="Cytoplasm" initialConcentration="0.001896456" hasOnlySubstanceUnits="false" boundaryCondition="false" constant="false">
        <annotation> ENSG00000103197 ENSG00000100030 ENSG00000102882</annotation>
      </species>
      <species id="RhebT_TSC" compartment="Cytoplasm" initialConcentration="0" hasOnlySubstanceUnits="false" boundaryCondition="false" constant="false">
        <annotation> ENSG00000106615 ENSG00000165699 ENSG00000103197</annotation>
      </species>
      <species id="EIF4EBP1_mTORC1active" compartment="Cytoplasm" initialConcentration="0.001103028" hasOnlySubstanceUnits="false" boundaryCondition="false" constant="false">
        <annotation> ENSG00000187840 ENSG00000198793</annotation>
      </species>
      <species id="S6K_mTORC1active" compartment="Cytoplasm" initialConcentration="0.003115522" hasOnlySubstanceUnits="false" boundaryCondition="false" constant="false">
        <annotation> ENSG00000108443 ENSG00000198793</annotation>
      </species>
      <species id="FOXO_ppAKT" compartment="Cytoplasm" initialConcentration="0.0005328653" hasOnlySubstanceUnits="false" boundaryCondition="false" constant="false">
        <annotation> ENSG00000118689 ENSG00000142208 ENSG00000105221</annotation>
      </species>
      <species id="PI3K1_mTORC1active" compartment="Cytoplasm" initialConcentration="0.0003401418" hasOnlySubstanceUnits="false" boundaryCondition="false" constant="false">
        <annotation> ENSG00000121879 ENSG00000051382 ENSG00000105851 ENSG00000171608 ENSG00000145675 ENSG00000105647 ENSG00000117461 ENSG00000196455 ENSG00000198793</annotation>
      </species>
      <species id="pERK_MKP3" compartment="Cytoplasm" initialConcentration="4.035731e-05" hasOnlySubstanceUnits="false" boundaryCondition="false" constant="false">
        <annotation> ENSG00000100030 ENSG00000102882 ENSG00000139318</annotation>
      </species>
      <species id="ppERK_MKP3" compartment="Cytoplasm" initialConcentration="0" hasOnlySubstanceUnits="false" boundaryCondition="false" constant="false">
        <annotation> ENSG00000100030 ENSG00000102882 ENSG00000139318</annotation>
      </species>
      <species id="ppERKnuc_pMKP1" compartment="Cytoplasm" initialConcentration="0.0001027623" hasOnlySubstanceUnits="false" boundaryCondition="false" constant="false">
        <annotation> ENSG00000100030 ENSG00000102882 ENSG00000120129</annotation>
      </species>
      <species id="RasT_BRaf" compartment="Cytoplasm" initialConcentration="0.1161464" hasOnlySubstanceUnits="false" boundaryCondition="false" constant="false">
        <annotation> ENSG00000213281 ENSG00000133703 ENSG00000174775 ENSG00000157764</annotation>
      </species>
      <species id="RasT_BRaf_BRaf" compartment="Cytoplasm" initialConcentration="0.00134897" hasOnlySubstanceUnits="false" boundaryCondition="false" constant="false">
        <annotation> ENSG00000213281 ENSG00000133703 ENSG00000174775 ENSG00000157764</annotation>
      </species>
      <species id="MEK_RasT_BRaf_BRaf" compartment="Cytoplasm" initialConcentration="0.001530097" hasOnlySubstanceUnits="false" boundaryCondition="false" constant="false">
        <annotation> ENSG00000169032 ENSG00000126934 ENSG00000213281 ENSG00000133703 ENSG00000174775 ENSG00000157764</annotation>
      </species>
      <species id="pMEK_RasT_BRaf_BRaf" compartment="Cytoplasm" initialConcentration="0.0002003216" hasOnlySubstanceUnits="false" boundaryCondition="false" constant="false">
        <annotation> ENSG00000169032 ENSG00000126934 ENSG00000213281 ENSG00000133703 ENSG00000174775 ENSG00000157764</annotation>
      </species>
      <species id="EIF4E" compartment="Cytoplasm" initialConcentration="235.6398" hasOnlySubstanceUnits="false" boundaryCondition="false" constant="false">
        <annotation> ENSG00000151247</annotation>
      </species>
      <species id="EIF4EBP1_EIF4E" compartment="Cytoplasm" initialConcentration="15.31702" hasOnlySubstanceUnits="false" boundaryCondition="false" constant="false">
        <annotation> ENSG00000187840 ENSG00000151247</annotation>
      </species>
      <species id="RasT_CRaf_CRaf" compartment="Cytoplasm" initialConcentration="0.08304726" hasOnlySubstanceUnits="false" boundaryCondition="false" constant="false">
        <annotation> ENSG00000213281 ENSG00000133703 ENSG00000174775 ENSG00000132155</annotation>
      </species>
      <species id="MEK_RasT_CRaf_CRaf" compartment="Cytoplasm" initialConcentration="0.5180873" hasOnlySubstanceUnits="false" boundaryCondition="false" constant="false">
        <annotation> ENSG00000169032 ENSG00000126934 ENSG00000213281 ENSG00000133703 ENSG00000174775 ENSG00000132155</annotation>
      </species>
      <species id="pMEK_RasT_CRaf_CRaf" compartment="Cytoplasm" initialConcentration="0.06782845" hasOnlySubstanceUnits="false" boundaryCondition="false" constant="false">
        <annotation> ENSG00000169032 ENSG00000126934 ENSG00000213281 ENSG00000133703 ENSG00000174775 ENSG00000132155</annotation>
      </species>
      <species id="FOXOnuc" compartment="Nucleus" initialConcentration="9.030427" hasOnlySubstanceUnits="false" boundaryCondition="false" constant="false">
        <annotation> ENSG00000118689</annotation>
      </species>
      <species id="MEKi" compartment="Cytoplasm" initialConcentration="0" hasOnlySubstanceUnits="false" boundaryCondition="false" constant="false"/>
      <species id="MEKi_ppMEK" compartment="Cytoplasm" initialConcentration="0" hasOnlySubstanceUnits="false" boundaryCondition="false" constant="false"/>
      <species id="AKTi" compartment="Cytoplasm" initialConcentration="0" hasOnlySubstanceUnits="false" boundaryCondition="false" constant="false"/>
      <species id="AKTi_AKT" compartment="Cytoplasm" initialConcentration="0" hasOnlySubstanceUnits="false" boundaryCondition="false" constant="false"/>
      <species id="mT" compartment="Cytoplasm" initialConcentration="37.68942" hasOnlySubstanceUnits="false" boundaryCondition="false" constant="false"/>
      <species id="EIF4E_mT" compartment="Cytoplasm" initialConcentration="88.80981" hasOnlySubstanceUnits="false" boundaryCondition="false" constant="false">
        <annotation> ENSG00000151247</annotation>
      </species>
      <species id="IFR" compartment="Cytoplasm" initialConcentration="0.7885016" hasOnlySubstanceUnits="false" boundaryCondition="false" constant="false">
        <annotation> ENSG00000159128</annotation>
      </species>
      <species id="JAK" compartment="Cytoplasm" initialConcentration="12.90983" hasOnlySubstanceUnits="false" boundaryCondition="false" constant="false">
        <annotation> ENSG00000162434 ENSG00000096968</annotation>
      </species>
      <species id="RJ" compartment="Cytoplasm" initialConcentration="20.35698" hasOnlySubstanceUnits="false" boundaryCondition="false" constant="false"/>
      <species id="IFNRJ" compartment="Cytoplasm" initialConcentration="0" hasOnlySubstanceUnits="false" boundaryCondition="false" constant="false"/>
      <species id="IFNRJ2" compartment="Cytoplasm" initialConcentration="0" hasOnlySubstanceUnits="false" boundaryCondition="false" constant="false"/>
      <species id="IFNRJ2s" compartment="Cytoplasm" initialConcentration="0" hasOnlySubstanceUnits="false" boundaryCondition="false" constant="false"/>
      <species id="STAT1" compartment="Cytoplasm" initialConcentration="27.33331" hasOnlySubstanceUnits="false" boundaryCondition="false" constant="false">
        <annotation> ENSG00000115415</annotation>
      </species>
      <species id="IFNRJ2s_STAT1" compartment="Cytoplasm" initialConcentration="0" hasOnlySubstanceUnits="false" boundaryCondition="false" constant="false"/>
      <species id="STAT1s" compartment="Cytoplasm" initialConcentration="0" hasOnlySubstanceUnits="false" boundaryCondition="false" constant="false"/>
      <species id="IFNRJ2s_STAT1s" compartment="Cytoplasm" initialConcentration="0" hasOnlySubstanceUnits="false" boundaryCondition="false" constant="false"/>
      <species id="STAT1s_STAT1s" compartment="Cytoplasm" initialConcentration="0" hasOnlySubstanceUnits="false" boundaryCondition="false" constant="false"/>
      <species id="SHP2" compartment="Cytoplasm" initialConcentration="56.22284" hasOnlySubstanceUnits="false" boundaryCondition="false" constant="false">
        <annotation> ENSG00000179295</annotation>
      </species>
      <species id="IFNRJ2s_SHP2" compartment="Cytoplasm" initialConcentration="0" hasOnlySubstanceUnits="false" boundaryCondition="false" constant="false"/>
      <species id="PPX" compartment="Cytoplasm" initialConcentration="28.11142" hasOnlySubstanceUnits="false" boundaryCondition="false" constant="false"/>
      <species id="STAT1s_PPX" compartment="Cytoplasm" initialConcentration="0" hasOnlySubstanceUnits="false" boundaryCondition="false" constant="false"/>
      <species id="STAT1_STAT1s" compartment="Cytoplasm" initialConcentration="0" hasOnlySubstanceUnits="false" boundaryCondition="false" constant="false"/>
      <species id="STAT1snuc_STAT1snuc" compartment="Nucleus" initialConcentration="0" hasOnlySubstanceUnits="false" boundaryCondition="false" constant="false"/>
      <species id="STAT1snuc" compartment="Nucleus" initialConcentration="0" hasOnlySubstanceUnits="false" boundaryCondition="false" constant="false"/>
      <species id="PPN" compartment="Nucleus" initialConcentration="28.11142" hasOnlySubstanceUnits="false" boundaryCondition="false" constant="false"/>
      <species id="STAT1snuc_PPN" compartment="Nucleus" initialConcentration="0" hasOnlySubstanceUnits="false" boundaryCondition="false" constant="false"/>
      <species id="STAT1nuc" compartment="Nucleus" initialConcentration="0" hasOnlySubstanceUnits="false" boundaryCondition="false" constant="false"/>
      <species id="STAT1nuc_STAT1snuc" compartment="Nucleus" initialConcentration="0" hasOnlySubstanceUnits="false" boundaryCondition="false" constant="false"/>
      <species id="SOCS1" compartment="Cytoplasm" initialConcentration="0" hasOnlySubstanceUnits="false" boundaryCondition="false" constant="false">
        <annotation> ENSG00000185338</annotation>
      </species>
      <species id="IFNRJ2s_SOCS1" compartment="Cytoplasm" initialConcentration="0" hasOnlySubstanceUnits="false" boundaryCondition="false" constant="false"/>
      <species id="IFNRJ2s_SHP2_SOCS1_STAT1" compartment="Cytoplasm" initialConcentration="0" hasOnlySubstanceUnits="false" boundaryCondition="false" constant="false"/>
      <species id="STAT1s_STAT1s_PPX" compartment="Cytoplasm" initialConcentration="0" hasOnlySubstanceUnits="false" boundaryCondition="false" constant="false"/>
      <species id="STAT1snuc_STAT1snuc_PPN" compartment="Nucleus" initialConcentration="0" hasOnlySubstanceUnits="false" boundaryCondition="false" constant="false"/>
      <species id="IFNRJ2s_SOCS1_STAT1" compartment="Cytoplasm" initialConcentration="0" hasOnlySubstanceUnits="false" boundaryCondition="false" constant="false"/>
      <species id="IFN" compartment="Extracellular" initialConcentration="0" hasOnlySubstanceUnits="false" boundaryCondition="false" constant="false">
        <annotation> ENSG00000111537</annotation>
      </species>
      <species id="IFNRJ2s_SHP2_STAT1" compartment="Cytoplasm" initialConcentration="0" hasOnlySubstanceUnits="false" boundaryCondition="false" constant="false"/>
      <species id="IFNRJ2s_SHP2_SOCS1" compartment="Cytoplasm" initialConcentration="0" hasOnlySubstanceUnits="false" boundaryCondition="false" constant="false"/>
      <species id="IFNR" compartment="Cytoplasm" initialConcentration="0" hasOnlySubstanceUnits="false" boundaryCondition="false" constant="false"/>
      <species id="m_TP53" compartment="Cytoplasm" initialConcentration="0.002529984" hasOnlySubstanceUnits="false" boundaryCondition="false" constant="false">
        <annotation> ENSG00000141510</annotation>
      </species>
      <species id="m_MDM2" compartment="Cytoplasm" initialConcentration="0.0158124" hasOnlySubstanceUnits="false" boundaryCondition="false" constant="false">
        <annotation> ENSG00000135679</annotation>
      </species>
      <species id="m_PPM1D" compartment="Cytoplasm" initialConcentration="0.0006324961" hasOnlySubstanceUnits="false" boundaryCondition="false" constant="false">
        <annotation> ENSG00000170836</annotation>
      </species>
      <species id="m_ATM" compartment="Cytoplasm" initialConcentration="0.0009487441" hasOnlySubstanceUnits="false" boundaryCondition="false" constant="false">
        <annotation> ENSG00000149311</annotation>
      </species>
      <species id="m_ATR" compartment="Cytoplasm" initialConcentration="0.0006324961" hasOnlySubstanceUnits="false" boundaryCondition="false" constant="false">
        <annotation> ENSG00000175054</annotation>
      </species>
      <species id="m_RB1" compartment="Cytoplasm" initialConcentration="0.005376217" hasOnlySubstanceUnits="false" boundaryCondition="false" constant="false">
        <annotation> ENSG00000139687</annotation>
      </species>
      <species id="m_E2F1" compartment="Cytoplasm" initialConcentration="0.005376217" hasOnlySubstanceUnits="false" boundaryCondition="false" constant="false">
        <annotation> ENSG00000101412</annotation>
      </species>
      <species id="m_E2F2" compartment="Cytoplasm" initialConcentration="0.005376217" hasOnlySubstanceUnits="false" boundaryCondition="false" constant="false">
        <annotation> ENSG00000007968</annotation>
      </species>
      <species id="m_E2F3" compartment="Cytoplasm" initialConcentration="0.005376217" hasOnlySubstanceUnits="false" boundaryCondition="false" constant="false">
        <annotation> ENSG00000112242</annotation>
      </species>
      <species id="m_CCND1" compartment="Cytoplasm" initialConcentration="0.001897488" hasOnlySubstanceUnits="false" boundaryCondition="false" constant="false">
        <annotation> ENSG00000110092</annotation>
      </species>
      <species id="m_CCND2" compartment="Cytoplasm" initialConcentration="0.000316248" hasOnlySubstanceUnits="false" boundaryCondition="false" constant="false">
        <annotation> ENSG00000118971</annotation>
      </species>
      <species id="m_CCND3" compartment="Cytoplasm" initialConcentration="0.0006324961" hasOnlySubstanceUnits="false" boundaryCondition="false" constant="false">
        <annotation> ENSG00000112576</annotation>
      </species>
      <species id="m_CCNE1" compartment="Cytoplasm" initialConcentration="0.005376217" hasOnlySubstanceUnits="false" boundaryCondition="false" constant="false">
        <annotation> ENSG00000105173</annotation>
      </species>
      <species id="m_CCNE2" compartment="Cytoplasm" initialConcentration="0.005376217" hasOnlySubstanceUnits="false" boundaryCondition="false" constant="false">
        <annotation> ENSG00000175305</annotation>
      </species>
      <species id="m_SKP2" compartment="Cytoplasm" initialConcentration="0.005376217" hasOnlySubstanceUnits="false" boundaryCondition="false" constant="false">
        <annotation> ENSG00000145604</annotation>
      </species>
      <species id="m_CDC25A" compartment="Cytoplasm" initialConcentration="0.005376217" hasOnlySubstanceUnits="false" boundaryCondition="false" constant="false">
        <annotation> ENSG00000164045</annotation>
      </species>
      <species id="m_CDC25B" compartment="Cytoplasm" initialConcentration="0.005376217" hasOnlySubstanceUnits="false" boundaryCondition="false" constant="false">
        <annotation> ENSG00000101224</annotation>
      </species>
      <species id="m_CDC25C" compartment="Cytoplasm" initialConcentration="0.005376217" hasOnlySubstanceUnits="false" boundaryCondition="false" constant="false">
        <annotation> ENSG00000158402</annotation>
      </species>
      <species id="m_CCNA2" compartment="Cytoplasm" initialConcentration="0.005376217" hasOnlySubstanceUnits="false" boundaryCondition="false" constant="false">
        <annotation> ENSG00000145386</annotation>
      </species>
      <species id="m_CDKN1B" compartment="Cytoplasm" initialConcentration="0.005376217" hasOnlySubstanceUnits="false" boundaryCondition="false" constant="false">
        <annotation> ENSG00000111276</annotation>
      </species>
      <species id="m_CDH1" compartment="Cytoplasm" initialConcentration="0.005376217" hasOnlySubstanceUnits="false" boundaryCondition="false" constant="false">
        <annotation> ENSG00000039068</annotation>
      </species>
      <species id="m_CCNB1" compartment="Cytoplasm" initialConcentration="0.005376217" hasOnlySubstanceUnits="false" boundaryCondition="false" constant="false">
        <annotation> ENSG00000134057</annotation>
      </species>
      <species id="m_CDC20" compartment="Cytoplasm" initialConcentration="0.005376217" hasOnlySubstanceUnits="false" boundaryCondition="false" constant="false">
        <annotation> ENSG00000117399</annotation>
      </species>
      <species id="m_WEE1" compartment="Cytoplasm" initialConcentration="0.005376217" hasOnlySubstanceUnits="false" boundaryCondition="false" constant="false">
        <annotation> ENSG00000166483</annotation>
      </species>
      <species id="m_CHEK1" compartment="Cytoplasm" initialConcentration="0.005376217" hasOnlySubstanceUnits="false" boundaryCondition="false" constant="false">
        <annotation> ENSG00000149554</annotation>
      </species>
      <species id="m_CDKN1A" compartment="Cytoplasm" initialConcentration="0.003794976" hasOnlySubstanceUnits="false" boundaryCondition="false" constant="false">
        <annotation> ENSG00000124762</annotation>
      </species>
      <species id="m_CDK1" compartment="Cytoplasm" initialConcentration="0.01391491" hasOnlySubstanceUnits="false" boundaryCondition="false" constant="false">
        <annotation> ENSG00000170312</annotation>
      </species>
      <species id="m_CDK2" compartment="Cytoplasm" initialConcentration="0.0006324961" hasOnlySubstanceUnits="false" boundaryCondition="false" constant="false">
        <annotation> ENSG00000123374</annotation>
      </species>
      <species id="m_CDK4" compartment="Cytoplasm" initialConcentration="0.003478728" hasOnlySubstanceUnits="false" boundaryCondition="false" constant="false">
        <annotation> ENSG00000135446</annotation>
      </species>
      <species id="m_CDK6" compartment="Cytoplasm" initialConcentration="0.002213736" hasOnlySubstanceUnits="false" boundaryCondition="false" constant="false">
        <annotation> ENSG00000124762</annotation>
      </species>
      <species id="m_TNFSF10" compartment="Cytoplasm" initialConcentration="0" hasOnlySubstanceUnits="false" boundaryCondition="false" constant="false">
        <annotation> ENSG00000121858</annotation>
      </species>
      <species id="m_TNFRSF10A" compartment="Cytoplasm" initialConcentration="0.000316248" hasOnlySubstanceUnits="false" boundaryCondition="false" constant="false">
        <annotation> ENSG00000104689</annotation>
      </species>
      <species id="m_TNFRSF10B" compartment="Cytoplasm" initialConcentration="0.004111224" hasOnlySubstanceUnits="false" boundaryCondition="false" constant="false">
        <annotation> ENSG00000120889</annotation>
      </species>
      <species id="m_CFLAR" compartment="Cytoplasm" initialConcentration="0.00316248" hasOnlySubstanceUnits="false" boundaryCondition="false" constant="false">
        <annotation> ENSG00000003402</annotation>
      </species>
      <species id="m_CASP8" compartment="Cytoplasm" initialConcentration="0.002529984" hasOnlySubstanceUnits="false" boundaryCondition="false" constant="false">
        <annotation> ENSG00000064012</annotation>
      </species>
      <species id="m_CASP10" compartment="Cytoplasm" initialConcentration="0.00158124" hasOnlySubstanceUnits="false" boundaryCondition="false" constant="false">
        <annotation> ENSG00000003400</annotation>
      </species>
      <species id="m_BFAR" compartment="Cytoplasm" initialConcentration="0.01138493" hasOnlySubstanceUnits="false" boundaryCondition="false" constant="false">
        <annotation> ENSG00000103429</annotation>
      </species>
      <species id="m_CASP3" compartment="Cytoplasm" initialConcentration="0.004111224" hasOnlySubstanceUnits="false" boundaryCondition="false" constant="false">
        <annotation> ENSG00000164305</annotation>
      </species>
      <species id="m_CASP7" compartment="Cytoplasm" initialConcentration="0.007273705" hasOnlySubstanceUnits="false" boundaryCondition="false" constant="false">
        <annotation> ENSG00000165806</annotation>
      </species>
      <species id="m_CASP6" compartment="Cytoplasm" initialConcentration="0.008538697" hasOnlySubstanceUnits="false" boundaryCondition="false" constant="false">
        <annotation> ENSG00000138794</annotation>
      </species>
      <species id="m_XIAP" compartment="Cytoplasm" initialConcentration="0.00158124" hasOnlySubstanceUnits="false" boundaryCondition="false" constant="false">
        <annotation> ENSG00000101966</annotation>
      </species>
      <species id="m_PARP1" compartment="Cytoplasm" initialConcentration="0.006641209" hasOnlySubstanceUnits="false" boundaryCondition="false" constant="false">
        <annotation> ENSG00000143799</annotation>
      </species>
      <species id="m_BID" compartment="Cytoplasm" initialConcentration="0.00474372" hasOnlySubstanceUnits="false" boundaryCondition="false" constant="false">
        <annotation> ENSG00000015475</annotation>
      </species>
      <species id="m_BCL2" compartment="Cytoplasm" initialConcentration="0" hasOnlySubstanceUnits="false" boundaryCondition="false" constant="false">
        <annotation> ENSG00000171791</annotation>
      </species>
      <species id="m_BCL2L1" compartment="Cytoplasm" initialConcentration="0.0009487441" hasOnlySubstanceUnits="false" boundaryCondition="false" constant="false">
        <annotation> ENSG00000171552</annotation>
      </species>
      <species id="m_MCL1" compartment="Cytoplasm" initialConcentration="0.006641209" hasOnlySubstanceUnits="false" boundaryCondition="false" constant="false">
        <annotation> ENSG00000143384</annotation>
      </species>
      <species id="m_BAX" compartment="Cytoplasm" initialConcentration="0.0009487441" hasOnlySubstanceUnits="false" boundaryCondition="false" constant="false">
        <annotation> ENSG00000087088</annotation>
      </species>
      <species id="m_CYCS" compartment="Cytoplasm" initialConcentration="0.02909482" hasOnlySubstanceUnits="false" boundaryCondition="false" constant="false">
        <annotation> ENSG00000172115</annotation>
      </species>
      <species id="m_DIABLO" compartment="Cytoplasm" initialConcentration="0.002846232" hasOnlySubstanceUnits="false" boundaryCondition="false" constant="false">
        <annotation> ENSG00000184047</annotation>
      </species>
      <species id="m_APAF1" compartment="Cytoplasm" initialConcentration="0.0006324961" hasOnlySubstanceUnits="false" boundaryCondition="false" constant="false">
        <annotation> ENSG00000120868</annotation>
      </species>
      <species id="m_CASP9" compartment="Cytoplasm" initialConcentration="0.0006324961" hasOnlySubstanceUnits="false" boundaryCondition="false" constant="false">
        <annotation> ENSG00000132906</annotation>
      </species>
      <species id="m_BAD" compartment="Cytoplasm" initialConcentration="0.004111224" hasOnlySubstanceUnits="false" boundaryCondition="false" constant="false">
        <annotation> ENSG00000002330</annotation>
      </species>
      <species id="m_BBC3" compartment="Cytoplasm" initialConcentration="0.000316248" hasOnlySubstanceUnits="false" boundaryCondition="false" constant="false">
        <annotation> ENSG00000105327</annotation>
      </species>
      <species id="m_PMAIP1" compartment="Cytoplasm" initialConcentration="0.001264992" hasOnlySubstanceUnits="false" boundaryCondition="false" constant="false">
        <annotation> ENSG00000141682</annotation>
      </species>
      <species id="m_BCL2L11" compartment="Cytoplasm" initialConcentration="0.0009487441" hasOnlySubstanceUnits="false" boundaryCondition="false" constant="false">
        <annotation> ENSG00000153094</annotation>
      </species>
      <species id="m_EGF" compartment="Cytoplasm" initialConcentration="0" hasOnlySubstanceUnits="false" boundaryCondition="false" constant="false">
        <annotation> ENSG00000138798</annotation>
      </species>
      <species id="m_NRG1" compartment="Cytoplasm" initialConcentration="0" hasOnlySubstanceUnits="false" boundaryCondition="false" constant="false">
        <annotation> ENSG00000157168</annotation>
      </species>
      <species id="m_EGFR" compartment="Cytoplasm" initialConcentration="0.002529984" hasOnlySubstanceUnits="false" boundaryCondition="false" constant="false">
        <annotation> ENSG00000146648</annotation>
      </species>
      <species id="m_ERBB2" compartment="Cytoplasm" initialConcentration="0.001264992" hasOnlySubstanceUnits="false" boundaryCondition="false" constant="false">
        <annotation> ENSG00000141736</annotation>
      </species>
      <species id="m_ERBB3" compartment="Cytoplasm" initialConcentration="0.005376217" hasOnlySubstanceUnits="false" boundaryCondition="false" constant="false">
        <annotation> ENSG00000065361</annotation>
      </species>
      <species id="m_ERBB4" compartment="Cytoplasm" initialConcentration="0" hasOnlySubstanceUnits="false" boundaryCondition="false" constant="false">
        <annotation> ENSG00000178568</annotation>
      </species>
      <species id="m_EGFRvIII" compartment="Cytoplasm" initialConcentration="0" hasOnlySubstanceUnits="false" boundaryCondition="false" constant="false">
        <annotation> ENSG00000146648</annotation>
      </species>
      <species id="m_MET" compartment="Cytoplasm" initialConcentration="0.005692465" hasOnlySubstanceUnits="false" boundaryCondition="false" constant="false">
        <annotation> ENSG00000105976</annotation>
      </species>
      <species id="m_HGF" compartment="Cytoplasm" initialConcentration="0" hasOnlySubstanceUnits="false" boundaryCondition="false" constant="false">
        <annotation> ENSG00000019991</annotation>
      </species>
      <species id="m_PDGFRA" compartment="Cytoplasm" initialConcentration="0.000316248" hasOnlySubstanceUnits="false" boundaryCondition="false" constant="false">
        <annotation> ENSG00000134853</annotation>
      </species>
      <species id="m_PDGFRB" compartment="Cytoplasm" initialConcentration="0.000316248" hasOnlySubstanceUnits="false" boundaryCondition="false" constant="false">
        <annotation> ENSG00000113721</annotation>
      </species>
      <species id="m_PDGFB" compartment="Cytoplasm" initialConcentration="0" hasOnlySubstanceUnits="false" boundaryCondition="false" constant="false">
        <annotation> ENSG00000100311</annotation>
      </species>
      <species id="m_SPRY2" compartment="Cytoplasm" initialConcentration="0.0006324961" hasOnlySubstanceUnits="false" boundaryCondition="false" constant="false">
        <annotation> ENSG00000136158</annotation>
      </species>
      <species id="m_CBL" compartment="Cytoplasm" initialConcentration="0.0009487441" hasOnlySubstanceUnits="false" boundaryCondition="false" constant="false">
        <annotation> ENSG00000110395</annotation>
      </species>
      <species id="m_GRB2" compartment="Cytoplasm" initialConcentration="0.00158124" hasOnlySubstanceUnits="false" boundaryCondition="false" constant="false">
        <annotation> ENSG00000177885</annotation>
      </species>
      <species id="m_PLCG1" compartment="Cytoplasm" initialConcentration="0.000316248" hasOnlySubstanceUnits="false" boundaryCondition="false" constant="false">
        <annotation> ENSG00000124181</annotation>
      </species>
      <species id="m_PLCG2" compartment="Cytoplasm" initialConcentration="0.000316248" hasOnlySubstanceUnits="false" boundaryCondition="false" constant="false">
        <annotation> ENSG00000197943</annotation>
      </species>
      <species id="m_PIK3CA" compartment="Cytoplasm" initialConcentration="0.0006324961" hasOnlySubstanceUnits="false" boundaryCondition="false" constant="false">
        <annotation> ENSG00000121879</annotation>
      </species>
      <species id="m_PIK3CB" compartment="Cytoplasm" initialConcentration="0.0006324961" hasOnlySubstanceUnits="false" boundaryCondition="false" constant="false">
        <annotation> ENSG00000051382</annotation>
      </species>
      <species id="m_PIK3CG" compartment="Cytoplasm" initialConcentration="0" hasOnlySubstanceUnits="false" boundaryCondition="false" constant="false">
        <annotation> ENSG00000105851</annotation>
      </species>
      <species id="m_PIK3CD" compartment="Cytoplasm" initialConcentration="0" hasOnlySubstanceUnits="false" boundaryCondition="false" constant="false">
        <annotation> ENSG00000171608</annotation>
      </species>
      <species id="m_PIK3R1" compartment="Cytoplasm" initialConcentration="0.0006324961" hasOnlySubstanceUnits="false" boundaryCondition="false" constant="false">
        <annotation> ENSG00000145675</annotation>
      </species>
      <species id="m_PIK3R2" compartment="Cytoplasm" initialConcentration="0.000316248" hasOnlySubstanceUnits="false" boundaryCondition="false" constant="false">
        <annotation> ENSG00000105647</annotation>
      </species>
      <species id="m_PIK3R3" compartment="Cytoplasm" initialConcentration="0.002846232" hasOnlySubstanceUnits="false" boundaryCondition="false" constant="false">
        <annotation> ENSG00000117461</annotation>
      </species>
      <species id="m_PIK3R4" compartment="Cytoplasm" initialConcentration="0.000316248" hasOnlySubstanceUnits="false" boundaryCondition="false" constant="false">
        <annotation> ENSG00000196455</annotation>
      </species>
      <species id="m_PIK3C2A" compartment="Cytoplasm" initialConcentration="0.00158124" hasOnlySubstanceUnits="false" boundaryCondition="false" constant="false">
        <annotation> ENSG00000011405</annotation>
      </species>
      <species id="m_RASGRP1" compartment="Cytoplasm" initialConcentration="0" hasOnlySubstanceUnits="false" boundaryCondition="false" constant="false">
        <annotation> ENSG00000172575</annotation>
      </species>
      <species id="m_RASGRP3" compartment="Cytoplasm" initialConcentration="0.000316248" hasOnlySubstanceUnits="false" boundaryCondition="false" constant="false">
        <annotation> ENSG00000152689</annotation>
      </species>
      <species id="m_NRAS" compartment="Cytoplasm" initialConcentration="0.004427472" hasOnlySubstanceUnits="false" boundaryCondition="false" constant="false">
        <annotation> ENSG00000213281</annotation>
      </species>
      <species id="m_KRAS" compartment="Cytoplasm" initialConcentration="0.002529984" hasOnlySubstanceUnits="false" boundaryCondition="false" constant="false">
        <annotation> ENSG00000133703</annotation>
      </species>
      <species id="m_HRAS" compartment="Cytoplasm" initialConcentration="0.0009487441" hasOnlySubstanceUnits="false" boundaryCondition="false" constant="false">
        <annotation> ENSG00000174775</annotation>
      </species>
      <species id="m_NF1" compartment="Cytoplasm" initialConcentration="0.001264992" hasOnlySubstanceUnits="false" boundaryCondition="false" constant="false">
        <annotation> ENSG00000196712</annotation>
      </species>
      <species id="m_RAF1" compartment="Cytoplasm" initialConcentration="0.001897488" hasOnlySubstanceUnits="false" boundaryCondition="false" constant="false">
        <annotation> ENSG00000132155</annotation>
      </species>
      <species id="m_BRAF" compartment="Cytoplasm" initialConcentration="0.000316248" hasOnlySubstanceUnits="false" boundaryCondition="false" constant="false">
        <annotation> ENSG00000157764</annotation>
      </species>
      <species id="m_MAP2K1" compartment="Cytoplasm" initialConcentration="0.0006324961" hasOnlySubstanceUnits="false" boundaryCondition="false" constant="false">
        <annotation> ENSG00000169032</annotation>
      </species>
      <species id="m_MAP2K2" compartment="Cytoplasm" initialConcentration="0.0009487441" hasOnlySubstanceUnits="false" boundaryCondition="false" constant="false">
        <annotation> ENSG00000126934</annotation>
      </species>
      <species id="m_DUSP6" compartment="Cytoplasm" initialConcentration="0.000316248" hasOnlySubstanceUnits="false" boundaryCondition="false" constant="false">
        <annotation> ENSG00000139318</annotation>
      </species>
      <species id="m_RPS6KA1" compartment="Cytoplasm" initialConcentration="0.000316248" hasOnlySubstanceUnits="false" boundaryCondition="false" constant="false">
        <annotation> ENSG00000117676</annotation>
      </species>
      <species id="m_RPS6KA2" compartment="Cytoplasm" initialConcentration="0.0006324961" hasOnlySubstanceUnits="false" boundaryCondition="false" constant="false">
        <annotation> ENSG00000071242</annotation>
      </species>
      <species id="m_RPS6KA3" compartment="Cytoplasm" initialConcentration="0.001264992" hasOnlySubstanceUnits="false" boundaryCondition="false" constant="false">
        <annotation> ENSG00000177189</annotation>
      </species>
      <species id="m_RPS6KA4" compartment="Cytoplasm" initialConcentration="0.000316248" hasOnlySubstanceUnits="false" boundaryCondition="false" constant="false">
        <annotation> ENSG00000162302</annotation>
      </species>
      <species id="m_DUSP1" compartment="Cytoplasm" initialConcentration="0.0009487441" hasOnlySubstanceUnits="false" boundaryCondition="false" constant="false">
        <annotation> ENSG00000120129</annotation>
      </species>
      <species id="m_FOS" compartment="Cytoplasm" initialConcentration="0.0009487441" hasOnlySubstanceUnits="false" boundaryCondition="false" constant="false">
        <annotation> ENSG00000170345</annotation>
      </species>
      <species id="m_JUN" compartment="Cytoplasm" initialConcentration="0.002213736" hasOnlySubstanceUnits="false" boundaryCondition="false" constant="false">
        <annotation> ENSG00000177606</annotation>
      </species>
      <species id="m_MYC" compartment="Cytoplasm" initialConcentration="0.0006324961" hasOnlySubstanceUnits="false" boundaryCondition="false" constant="false">
        <annotation> ENSG00000136997</annotation>
      </species>
      <species id="m_CTNNB1" compartment="Cytoplasm" initialConcentration="0.01043619" hasOnlySubstanceUnits="false" boundaryCondition="false" constant="false">
        <annotation> ENSG00000168036</annotation>
      </species>
      <species id="m_PTEN" compartment="Cytoplasm" initialConcentration="0.007273705" hasOnlySubstanceUnits="false" boundaryCondition="false" constant="false">
        <annotation> ENSG00000171862</annotation>
      </species>
      <species id="m_AKT1" compartment="Cytoplasm" initialConcentration="0.000316248" hasOnlySubstanceUnits="false" boundaryCondition="false" constant="false">
        <annotation> ENSG00000142208</annotation>
      </species>
      <species id="m_AKT2" compartment="Cytoplasm" initialConcentration="0.0009487441" hasOnlySubstanceUnits="false" boundaryCondition="false" constant="false">
        <annotation> ENSG00000105221</annotation>
      </species>
      <species id="m_PDPK1" compartment="Cytoplasm" initialConcentration="0.0009487441" hasOnlySubstanceUnits="false" boundaryCondition="false" constant="false">
        <annotation> ENSG00000140992</annotation>
      </species>
      <species id="m_RICTOR" compartment="Cytoplasm" initialConcentration="0.001264992" hasOnlySubstanceUnits="false" boundaryCondition="false" constant="false">
        <annotation> ENSG00000164327</annotation>
      </species>
      <species id="m_MTOR" compartment="Cytoplasm" initialConcentration="0.000316248" hasOnlySubstanceUnits="false" boundaryCondition="false" constant="false">
        <annotation> ENSG00000198793</annotation>
      </species>
      <species id="m_GSK3B" compartment="Cytoplasm" initialConcentration="0.0009487441" hasOnlySubstanceUnits="false" boundaryCondition="false" constant="false">
        <annotation> ENSG00000082701</annotation>
      </species>
      <species id="m_TSC1" compartment="Cytoplasm" initialConcentration="0.001264992" hasOnlySubstanceUnits="false" boundaryCondition="false" constant="false">
        <annotation> ENSG00000165699</annotation>
      </species>
      <species id="m_TSC2" compartment="Cytoplasm" initialConcentration="0.000316248" hasOnlySubstanceUnits="false" boundaryCondition="false" constant="false">
        <annotation> ENSG00000103197</annotation>
      </species>
      <species id="m_PRKCA" compartment="Cytoplasm" initialConcentration="0.0006324961" hasOnlySubstanceUnits="false" boundaryCondition="false" constant="false">
        <annotation> ENSG00000154229</annotation>
      </species>
      <species id="m_PRKCB" compartment="Cytoplasm" initialConcentration="0.000316248" hasOnlySubstanceUnits="false" boundaryCondition="false" constant="false">
        <annotation> ENSG00000166501</annotation>
      </species>
      <species id="m_PRKCG" compartment="Cytoplasm" initialConcentration="0" hasOnlySubstanceUnits="false" boundaryCondition="false" constant="false">
        <annotation> ENSG00000126583</annotation>
      </species>
      <species id="m_PRKCD" compartment="Cytoplasm" initialConcentration="0.0009487441" hasOnlySubstanceUnits="false" boundaryCondition="false" constant="false">
        <annotation> ENSG00000163932</annotation>
      </species>
      <species id="m_PEBP1" compartment="Cytoplasm" initialConcentration="0.01170118" hasOnlySubstanceUnits="false" boundaryCondition="false" constant="false">
        <annotation> ENSG00000089220</annotation>
      </species>
      <species id="m_MAPK1" compartment="Cytoplasm" initialConcentration="0.001897488" hasOnlySubstanceUnits="false" boundaryCondition="false" constant="false">
        <annotation> ENSG00000100030</annotation>
      </species>
      <species id="m_MAPK3" compartment="Cytoplasm" initialConcentration="0.0006324961" hasOnlySubstanceUnits="false" boundaryCondition="false" constant="false">
        <annotation> ENSG00000102882</annotation>
      </species>
      <species id="m_FOXO3" compartment="Cytoplasm" initialConcentration="0.001264992" hasOnlySubstanceUnits="false" boundaryCondition="false" constant="false">
        <annotation> ENSG00000118689</annotation>
      </species>
      <species id="m_RHEB" compartment="Cytoplasm" initialConcentration="0.009803689" hasOnlySubstanceUnits="false" boundaryCondition="false" constant="false">
        <annotation> ENSG00000106615</annotation>
      </species>
      <species id="m_RPTOR" compartment="Cytoplasm" initialConcentration="0.000316248" hasOnlySubstanceUnits="false" boundaryCondition="false" constant="false">
        <annotation> ENSG00000141564</annotation>
      </species>
      <species id="m_RPS6KB1" compartment="Cytoplasm" initialConcentration="0.0009487441" hasOnlySubstanceUnits="false" boundaryCondition="false" constant="false">
        <annotation> ENSG00000108443</annotation>
      </species>
      <species id="m_RPS6KB2" compartment="Cytoplasm" initialConcentration="0.0006324961" hasOnlySubstanceUnits="false" boundaryCondition="false" constant="false">
        <annotation> ENSG00000175634</annotation>
      </species>
      <species id="m_EIF4EBP1" compartment="Cytoplasm" initialConcentration="0.01201743" hasOnlySubstanceUnits="false" boundaryCondition="false" constant="false">
        <annotation> ENSG00000187840</annotation>
      </species>
      <species id="m_SOS1" compartment="Cytoplasm" initialConcentration="0.0009487441" hasOnlySubstanceUnits="false" boundaryCondition="false" constant="false">
        <annotation> ENSG00000115904</annotation>
      </species>
      <species id="m_CDKN2A" compartment="Cytoplasm" initialConcentration="0" hasOnlySubstanceUnits="false" boundaryCondition="false" constant="false">
        <annotation> ENSG00000147889</annotation>
      </species>
      <species id="m_MDM4" compartment="Cytoplasm" initialConcentration="0.002213736" hasOnlySubstanceUnits="false" boundaryCondition="false" constant="false">
        <annotation> ENSG00000198625</annotation>
      </species>
      <species id="m_FGFR1" compartment="Cytoplasm" initialConcentration="0.000316248" hasOnlySubstanceUnits="false" boundaryCondition="false" constant="false">
        <annotation> ENSG00000077782</annotation>
      </species>
      <species id="m_FGFR2" compartment="Cytoplasm" initialConcentration="0.0006324961" hasOnlySubstanceUnits="false" boundaryCondition="false" constant="false">
        <annotation> ENSG00000066468</annotation>
      </species>
      <species id="m_FGF1" compartment="Cytoplasm" initialConcentration="0" hasOnlySubstanceUnits="false" boundaryCondition="false" constant="false">
        <annotation> ENSG00000113578</annotation>
      </species>
      <species id="m_FGF2" compartment="Cytoplasm" initialConcentration="0" hasOnlySubstanceUnits="false" boundaryCondition="false" constant="false">
        <annotation> ENSG00000138685</annotation>
      </species>
      <species id="m_EIF4E" compartment="Cytoplasm" initialConcentration="0.01201743" hasOnlySubstanceUnits="false" boundaryCondition="false" constant="false">
        <annotation> ENSG00000151247</annotation>
      </species>
      <species id="m_IRS1" compartment="Cytoplasm" initialConcentration="0.0009487441" hasOnlySubstanceUnits="false" boundaryCondition="false" constant="false">
        <annotation> ENSG00000169047</annotation>
      </species>
      <species id="m_IRS2" compartment="Cytoplasm" initialConcentration="0.0006324961" hasOnlySubstanceUnits="false" boundaryCondition="false" constant="false">
        <annotation> ENSG00000185950</annotation>
      </species>
      <species id="m_IGF1" compartment="Cytoplasm" initialConcentration="0" hasOnlySubstanceUnits="false" boundaryCondition="false" constant="false">
        <annotation> ENSG00000017427</annotation>
      </species>
      <species id="m_IGF2" compartment="Cytoplasm" initialConcentration="0" hasOnlySubstanceUnits="false" boundaryCondition="false" constant="false">
        <annotation> ENSG00000167244</annotation>
      </species>
      <species id="m_IGF1R" compartment="Cytoplasm" initialConcentration="0.0009487441" hasOnlySubstanceUnits="false" boundaryCondition="false" constant="false">
        <annotation> ENSG00000140443</annotation>
      </species>
      <species id="m_MSH6" compartment="Cytoplasm" initialConcentration="0.00158124" hasOnlySubstanceUnits="false" boundaryCondition="false" constant="false">
        <annotation> ENSG00000116062</annotation>
      </species>
      <species id="m_BRCA2" compartment="Cytoplasm" initialConcentration="0.0006324961" hasOnlySubstanceUnits="false" boundaryCondition="false" constant="false">
        <annotation> ENSG00000139618</annotation>
      </species>
      <species id="m_MGMT" compartment="Cytoplasm" initialConcentration="0.00158124" hasOnlySubstanceUnits="false" boundaryCondition="false" constant="false">
        <annotation> ENSG00000170430</annotation>
      </species>
      <species id="m_INSR" compartment="Cytoplasm" initialConcentration="0.001897488" hasOnlySubstanceUnits="false" boundaryCondition="false" constant="false">
        <annotation> ENSG00000171105</annotation>
      </species>
      <species id="m_INS" compartment="Cytoplasm" initialConcentration="0" hasOnlySubstanceUnits="false" boundaryCondition="false" constant="false">
        <annotation> ENSG00000254647</annotation>
      </species>
      <species id="m_IFNG" compartment="Cytoplasm" initialConcentration="0" hasOnlySubstanceUnits="false" boundaryCondition="false" constant="false"/>
      <species id="m_IFR" compartment="Cytoplasm" initialConcentration="0.001944966" hasOnlySubstanceUnits="false" boundaryCondition="false" constant="false"/>
      <species id="m_JAK" compartment="Cytoplasm" initialConcentration="0.003059889" hasOnlySubstanceUnits="false" boundaryCondition="false" constant="false"/>
      <species id="m_STAT1" compartment="Cytoplasm" initialConcentration="0.002514124" hasOnlySubstanceUnits="false" boundaryCondition="false" constant="false"/>
      <species id="m_SHP2" compartment="Cytoplasm" initialConcentration="0.00517139" hasOnlySubstanceUnits="false" boundaryCondition="false" constant="false"/>
      <species id="m_PPN" compartment="Cytoplasm" initialConcentration="0.002585695" hasOnlySubstanceUnits="false" boundaryCondition="false" constant="false"/>
      <species id="m_PPX" compartment="Cytoplasm" initialConcentration="0.002585695" hasOnlySubstanceUnits="false" boundaryCondition="false" constant="false"/>
      <species id="m_SOCS1" compartment="Cytoplasm" initialConcentration="0" hasOnlySubstanceUnits="false" boundaryCondition="false" constant="false"/>
    </listOfSpecies>
    <listOfParameters>
      <parameter id="k1_1" value="0.0042005" constant="true"/>
      <parameter id="k1_2" value="0.04" constant="true"/>
      <parameter id="k1_3" value="5" constant="true"/>
      <parameter id="k1_4" value="4.864145" constant="true"/>
      <parameter id="k2" value="2.22319e-06" constant="true"/>
      <parameter id="k3_1" value="140.7475" constant="true"/>
      <parameter id="k3_2" value="100" constant="true"/>
      <parameter id="k4_1" value="5.004356" constant="true"/>
      <parameter id="k4_2" value="0.0225196" constant="true"/>
      <parameter id="k4_3" value="100" constant="true"/>
      <parameter id="k5_1" value="0.1563861" constant="true"/>
      <parameter id="k5_2" value="100" constant="true"/>
      <parameter id="k6_1" value="0.00453508" constant="true"/>
      <parameter id="k6_2" value="100" constant="true"/>
      <parameter id="k7_1" value="0.02177823" constant="true"/>
      <parameter id="k7_2" value="100" constant="true"/>
      <parameter id="k8_1" value="70.1487" constant="true"/>
      <parameter id="k9_1" value="4.391771" constant="true"/>
      <parameter id="k10_1" value="4.391771" constant="true"/>
      <parameter id="k11_1" value="4.391771" constant="true"/>
      <parameter id="k12_1" value="26.9259" constant="true"/>
      <parameter id="k12_2" value="0.0118" constant="true"/>
      <parameter id="k12_3" value="10" constant="true"/>
      <parameter id="k12_4" value="200" constant="true"/>
      <parameter id="k12_5" value="100" constant="true"/>
      <parameter id="k13_1" value="26.9259" constant="true"/>
      <parameter id="k13_2" value="0.0118" constant="true"/>
      <parameter id="k13_3" value="10" constant="true"/>
      <parameter id="k13_4" value="200" constant="true"/>
      <parameter id="k13_5" value="100" constant="true"/>
      <parameter id="k14_1" value="26.9259" constant="true"/>
      <parameter id="k14_2" value="0.0118" constant="true"/>
      <parameter id="k14_3" value="10" constant="true"/>
      <parameter id="k14_4" value="200" constant="true"/>
      <parameter id="k14_5" value="100" constant="true"/>
      <parameter id="k15_1" value="0.1274" constant="true"/>
      <parameter id="k15_2" value="10" constant="true"/>
      <parameter id="k15_3" value="200" constant="true"/>
      <parameter id="k16_1" value="0.1274" constant="true"/>
      <parameter id="k16_2" value="10" constant="true"/>
      <parameter id="k16_3" value="200" constant="true"/>
      <parameter id="k17_1" value="13.1753" constant="true"/>
      <parameter id="k18_1" value="11.4186" constant="true"/>
      <parameter id="k19_1" value="9.2227" constant="true"/>
      <parameter id="k20_1" value="10.5402" constant="true"/>
      <parameter id="k21_1" value="0.03294" constant="true"/>
      <parameter id="k21_2" value="10" constant="true"/>
      <parameter id="k21_3" value="200" constant="true"/>
      <parameter id="k22_1" value="70.2683" constant="true"/>
      <parameter id="k22_2" value="0.0878" constant="true"/>
      <parameter id="k22_3" value="10" constant="true"/>
      <parameter id="k22_4" value="200" constant="true"/>
      <parameter id="k23_1" value="9.6619" constant="true"/>
      <parameter id="k24_1" value="4.3918" constant="true"/>
      <parameter id="k25_1" value="8.7835" constant="true"/>
      <parameter id="k26_1" value="5.2701" constant="true"/>
      <parameter id="k27_1" value="0.008744" constant="true"/>
      <parameter id="k28_1" value="0.5312" constant="true"/>
      <parameter id="k33_1" value="0" constant="true"/>
      <parameter id="k33_2" value="100" constant="true"/>
      <parameter id="k34_1" value="0.006701184" constant="true"/>
      <parameter id="k34_2" value="100" constant="true"/>
      <parameter id="k35_1" value="0.006964813" constant="true"/>
      <parameter id="k35_2" value="100" constant="true"/>
      <parameter id="k36_1" value="0.04560789" constant="true"/>
      <parameter id="k36_2" value="100" constant="true"/>
      <parameter id="k37_1" value="0.03179686" constant="true"/>
      <parameter id="k37_2" value="100" constant="true"/>
      <parameter id="k38_1" value="0.005187646" constant="true"/>
      <parameter id="k38_2" value="100" constant="true"/>
      <parameter id="k39_1" value="0.003010974" constant="true"/>
      <parameter id="k39_2" value="100" constant="true"/>
      <parameter id="k40_1" value="0.02586757" constant="true"/>
      <parameter id="k40_2" value="100" constant="true"/>
      <parameter id="k41_1" value="0.02314422" constant="true"/>
      <parameter id="k41_2" value="100" constant="true"/>
      <parameter id="k42_1" value="0.004237084" constant="true"/>
      <parameter id="k42_2" value="100" constant="true"/>
      <parameter id="k43_1" value="0.1414059" constant="true"/>
      <parameter id="k43_2" value="100" constant="true"/>
      <parameter id="k44_1" value="0.344433" constant="true"/>
      <parameter id="k44_2" value="100" constant="true"/>
      <parameter id="k45_1" value="0.04293526" constant="true"/>
      <parameter id="k45_2" value="100" constant="true"/>
      <parameter id="k46_1" value="0.02891033" constant="true"/>
      <parameter id="k46_2" value="100" constant="true"/>
      <parameter id="k47_1" value="0.1031949" constant="true"/>
      <parameter id="k47_2" value="100" constant="true"/>
      <parameter id="k48_1" value="0.4901751" constant="true"/>
      <parameter id="k48_2" value="100" constant="true"/>
      <parameter id="k49_1" value="0.3275386" constant="true"/>
      <parameter id="k49_2" value="100" constant="true"/>
      <parameter id="k50_1" value="0.07033183" constant="true"/>
      <parameter id="k50_2" value="100" constant="true"/>
      <parameter id="k51_1" value="0.1085227" constant="true"/>
      <parameter id="k51_2" value="100" constant="true"/>
      <parameter id="k52_1" value="0.008024529" constant="true"/>
      <parameter id="k52_2" value="100" constant="true"/>
      <parameter id="k53_1" value="0.02476986" constant="true"/>
      <parameter id="k53_2" value="100" constant="true"/>
      <parameter id="k54_1" value="0.1701828" constant="true"/>
      <parameter id="k54_2" value="100" constant="true"/>
      <parameter id="k55_1" value="0.5658597" constant="true"/>
      <parameter id="k55_2" value="100" constant="true"/>
      <parameter id="k56_1" value="0.02889506" constant="true"/>
      <parameter id="k56_2" value="100" constant="true"/>
      <parameter id="k57_1" value="0.4967611" constant="true"/>
      <parameter id="k57_2" value="100" constant="true"/>
      <parameter id="k58_1" value="0.07122388" constant="true"/>
      <parameter id="k58_2" value="100" constant="true"/>
      <parameter id="k59_1" value="0.07122388" constant="true"/>
      <parameter id="k59_2" value="100" constant="true"/>
      <parameter id="k60_1" value="0.5191829" constant="true"/>
      <parameter id="k60_2" value="100" constant="true"/>
      <parameter id="k61_1" value="0.05307133" constant="true"/>
      <parameter id="k61_2" value="100" constant="true"/>
      <parameter id="k62_1" value="0.006055101" constant="true"/>
      <parameter id="k62_2" value="100" constant="true"/>
      <parameter id="k63_1" value="0.01763978" constant="true"/>
      <parameter id="k63_2" value="100" constant="true"/>
      <parameter id="k64_1" value="0.03319824" constant="true"/>
      <parameter id="k64_2" value="100" constant="true"/>
      <parameter id="k65_1" value="0.01428499" constant="true"/>
      <parameter id="k65_2" value="100" constant="true"/>
      <parameter id="k66_1" value="0.07122388" constant="true"/>
      <parameter id="k66_2" value="100" constant="true"/>
      <parameter id="k67_1" value="0.03319589" constant="true"/>
      <parameter id="k67_2" value="100" constant="true"/>
      <parameter id="k68_1" value="0.03319589" constant="true"/>
      <parameter id="k68_2" value="100" constant="true"/>
      <parameter id="k69_1" value="0.07122388" constant="true"/>
      <parameter id="k69_2" value="100" constant="true"/>
      <parameter id="k70_1" value="0.003920992" constant="true"/>
      <parameter id="k70_2" value="100" constant="true"/>
      <parameter id="k71_1" value="0.05176996" constant="true"/>
      <parameter id="k71_2" value="100" constant="true"/>
      <parameter id="k72_1" value="0.6184815" constant="true"/>
      <parameter id="k72_2" value="100" constant="true"/>
      <parameter id="k73_1" value="0.03020566" constant="true"/>
      <parameter id="k73_2" value="100" constant="true"/>
      <parameter id="k74_1" value="0.03179077" constant="true"/>
      <parameter id="k74_2" value="100" constant="true"/>
      <parameter id="k75_1" value="0.01463618" constant="true"/>
      <parameter id="k75_2" value="100" constant="true"/>
      <parameter id="k76_1" value="0.01108511" constant="true"/>
      <parameter id="k76_2" value="100" constant="true"/>
      <parameter id="k77_1" value="0.002549623" constant="true"/>
      <parameter id="k77_2" value="100" constant="true"/>
      <parameter id="k78_1" value="0.002549623" constant="true"/>
      <parameter id="k78_2" value="100" constant="true"/>
      <parameter id="k79_1" value="0.0974545" constant="true"/>
      <parameter id="k79_2" value="100" constant="true"/>
      <parameter id="k80_1" value="0.00544119" constant="true"/>
      <parameter id="k80_2" value="100" constant="true"/>
      <parameter id="k81_1" value="4.918333e-05" constant="true"/>
      <parameter id="k81_2" value="100" constant="true"/>
      <parameter id="k82_1" value="0.02728923" constant="true"/>
      <parameter id="k82_2" value="100" constant="true"/>
      <parameter id="k83_1" value="0.01395976" constant="true"/>
      <parameter id="k83_2" value="100" constant="true"/>
      <parameter id="k84_1" value="0.2953445" constant="true"/>
      <parameter id="k84_2" value="100" constant="true"/>
      <parameter id="k85_1" value="0.2953445" constant="true"/>
      <parameter id="k85_2" value="100" constant="true"/>
      <parameter id="k86_1" value="0.03608434" constant="true"/>
      <parameter id="k86_2" value="100" constant="true"/>
      <parameter id="k87_1" value="0.2077922" constant="true"/>
      <parameter id="k87_2" value="100" constant="true"/>
      <parameter id="k88_1" value="1.012784" constant="true"/>
      <parameter id="k88_2" value="100" constant="true"/>
      <parameter id="k89_1" value="0.002217992" constant="true"/>
      <parameter id="k89_2" value="100" constant="true"/>
      <parameter id="k90_1" value="0.06589921" constant="true"/>
      <parameter id="k90_2" value="100" constant="true"/>
      <parameter id="k91_1" value="0.03871855" constant="true"/>
      <parameter id="k91_2" value="100" constant="true"/>
      <parameter id="k92_1" value="0.2384683" constant="true"/>
      <parameter id="k92_2" value="100" constant="true"/>
      <parameter id="k93_1" value="0.407612" constant="true"/>
      <parameter id="k93_2" value="100" constant="true"/>
      <parameter id="k94_1" value="0.0008111827" constant="true"/>
      <parameter id="k94_2" value="100" constant="true"/>
      <parameter id="k95_1" value="0.1455156" constant="true"/>
      <parameter id="k95_2" value="100" constant="true"/>
      <parameter id="k96_1" value="0.007642617" constant="true"/>
      <parameter id="k96_2" value="100" constant="true"/>
      <parameter id="k97_1" value="0.02037869" constant="true"/>
      <parameter id="k97_2" value="100" constant="true"/>
      <parameter id="k98_1" value="0.1264408" constant="true"/>
      <parameter id="k98_2" value="100" constant="true"/>
      <parameter id="k99_1" value="0.0006845126" constant="true"/>
      <parameter id="k99_2" value="100" constant="true"/>
      <parameter id="k100_1" value="0.3941679" constant="true"/>
      <parameter id="k100_2" value="100" constant="true"/>
      <parameter id="k101_1" value="0.1648827" constant="true"/>
      <parameter id="k101_2" value="100" constant="true"/>
      <parameter id="k102_1" value="39.40506" constant="true"/>
      <parameter id="k102_2" value="100" constant="true"/>
      <parameter id="k103_1" value="5.20533" constant="true"/>
      <parameter id="k103_2" value="100" constant="true"/>
      <parameter id="k104_1" value="0.0006577276" constant="true"/>
      <parameter id="k104_2" value="100" constant="true"/>
      <parameter id="k105_1" value="0.7378095" constant="true"/>
      <parameter id="k105_2" value="100" constant="true"/>
      <parameter id="k106_1" value="0.180917" constant="true"/>
      <parameter id="k106_2" value="100" constant="true"/>
      <parameter id="k107_1" value="0.122997" constant="true"/>
      <parameter id="k107_2" value="100" constant="true"/>
      <parameter id="k108_1" value="0.01636325" constant="true"/>
      <parameter id="k108_2" value="100" constant="true"/>
      <parameter id="k109_1" value="0.4239369" constant="true"/>
      <parameter id="k109_2" value="100" constant="true"/>
      <parameter id="k110_1" value="0.3710793" constant="true"/>
      <parameter id="k110_2" value="100" constant="true"/>
      <parameter id="k111_1" value="0.001418598" constant="true"/>
      <parameter id="k111_2" value="100" constant="true"/>
      <parameter id="k112_1" value="0.01530346" constant="true"/>
      <parameter id="k112_2" value="100" constant="true"/>
      <parameter id="k113_1" value="0.007713443" constant="true"/>
      <parameter id="k113_2" value="100" constant="true"/>
      <parameter id="k114_1" value="0.006884487" constant="true"/>
      <parameter id="k114_2" value="100" constant="true"/>
      <parameter id="k115_1" value="0.006884487" constant="true"/>
      <parameter id="k115_2" value="100" constant="true"/>
      <parameter id="k116_1" value="0.08877329" constant="true"/>
      <parameter id="k116_2" value="100" constant="true"/>
      <parameter id="k117_1" value="0.0749669" constant="true"/>
      <parameter id="k117_2" value="100" constant="true"/>
      <parameter id="k118_1" value="0.6472173" constant="true"/>
      <parameter id="k118_2" value="100" constant="true"/>
      <parameter id="k119_1" value="0.0877117" constant="true"/>
      <parameter id="k119_2" value="100" constant="true"/>
      <parameter id="k120_1" value="0.03933951" constant="true"/>
      <parameter id="k120_2" value="100" constant="true"/>
      <parameter id="k121_1" value="0.1285295" constant="true"/>
      <parameter id="k121_2" value="100" constant="true"/>
      <parameter id="k122_1" value="0.3704438" constant="true"/>
      <parameter id="k122_2" value="100" constant="true"/>
      <parameter id="k123_1" value="0.1502261" constant="true"/>
      <parameter id="k123_2" value="100" constant="true"/>
      <parameter id="k124_1" value="0.0557306" constant="true"/>
      <parameter id="k124_2" value="100" constant="true"/>
      <parameter id="k125_1" value="0.06125023" constant="true"/>
      <parameter id="k125_2" value="100" constant="true"/>
      <parameter id="k126_1" value="0.009427201" constant="true"/>
      <parameter id="k126_2" value="100" constant="true"/>
      <parameter id="k127_1" value="0.01236526" constant="true"/>
      <parameter id="k127_2" value="100" constant="true"/>
      <parameter id="k128_1" value="0.001518757" constant="true"/>
      <parameter id="k128_2" value="100" constant="true"/>
      <parameter id="k129_1" value="0.001835863" constant="true"/>
      <parameter id="k129_2" value="100" constant="true"/>
      <parameter id="k130_1" value="0.001835863" constant="true"/>
      <parameter id="k130_2" value="100" constant="true"/>
      <parameter id="k131_1" value="0.07122388" constant="true"/>
      <parameter id="k131_2" value="100" constant="true"/>
      <parameter id="k132_1" value="0.07122388" constant="true"/>
      <parameter id="k132_2" value="100" constant="true"/>
      <parameter id="k133_1" value="0.1190007" constant="true"/>
      <parameter id="k133_2" value="100" constant="true"/>
      <parameter id="k134_1" value="0.005799864" constant="true"/>
      <parameter id="k134_2" value="100" constant="true"/>
      <parameter id="k135_1" value="0.113843" constant="true"/>
      <parameter id="k135_2" value="100" constant="true"/>
      <parameter id="k136_1" value="0.07122388" constant="true"/>
      <parameter id="k136_2" value="100" constant="true"/>
      <parameter id="k137_1" value="0.07122388" constant="true"/>
      <parameter id="k137_2" value="100" constant="true"/>
      <parameter id="k138_1" value="0.01450361" constant="true"/>
      <parameter id="k138_2" value="100" constant="true"/>
      <parameter id="k139_1" value="0.07574784" constant="true"/>
      <parameter id="k139_2" value="100" constant="true"/>
      <parameter id="k140_1" value="0.04751087" constant="true"/>
      <parameter id="k140_2" value="100" constant="true"/>
      <parameter id="k141_1" value="0.2023389" constant="true"/>
      <parameter id="k141_2" value="100" constant="true"/>
      <parameter id="k142_1" value="0.01397178" constant="true"/>
      <parameter id="k142_2" value="100" constant="true"/>
      <parameter id="k143_1" value="0.07122388" constant="true"/>
      <parameter id="k143_2" value="100" constant="true"/>
      <parameter id="k144" value="0" constant="true"/>
      <parameter id="k145" value="0" constant="true"/>
      <parameter id="k146" value="0" constant="true"/>
      <parameter id="k147" value="7.701635e-05" constant="true"/>
      <parameter id="k148" value="5.543936e-06" constant="true"/>
      <parameter id="k149" value="5.603635e-06" constant="true"/>
      <parameter id="k150" value="0" constant="true"/>
      <parameter id="k151" value="0.0002601904" constant="true"/>
      <parameter id="k152" value="6.026319e-06" constant="true"/>
      <parameter id="k153" value="1.208668e-05" constant="true"/>
      <parameter id="k154" value="0" constant="true"/>
      <parameter id="k155" value="0" constant="true"/>
      <parameter id="k156" value="0" constant="true"/>
      <parameter id="k157" value="0" constant="true"/>
      <parameter id="k158" value="0" constant="true"/>
      <parameter id="k159" value="0" constant="true"/>
      <parameter id="k160" value="0" constant="true"/>
      <parameter id="k161" value="0" constant="true"/>
      <parameter id="k162" value="0" constant="true"/>
      <parameter id="k163" value="0" constant="true"/>
      <parameter id="k164" value="0" constant="true"/>
      <parameter id="k165" value="0" constant="true"/>
      <parameter id="k166" value="0" constant="true"/>
      <parameter id="k167" value="0" constant="true"/>
      <parameter id="k168" value="0" constant="true"/>
      <parameter id="k169" value="0" constant="true"/>
      <parameter id="k170" value="0" constant="true"/>
      <parameter id="k171" value="2.688368e-06" constant="true"/>
      <parameter id="k172" value="0.0001925409" constant="true"/>
      <parameter id="k173" value="2.339785e-06" constant="true"/>
      <parameter id="k174" value="2.85669e-05" constant="true"/>
      <parameter id="k175" value="2.32799e-06" constant="true"/>
      <parameter id="k176" value="5.321161e-07" constant="true"/>
      <parameter id="k177" value="2.85669e-05" constant="true"/>
      <parameter id="k178" value="2.504434e-06" constant="true"/>
      <parameter id="k179" value="2.832733e-06" constant="true"/>
      <parameter id="k180" value="0.0001219627" constant="true"/>
      <parameter id="k181" value="2.471324e-06" constant="true"/>
      <parameter id="k182" value="1.320401e-06" constant="true"/>
      <parameter id="k183" value="2.099911e-06" constant="true"/>
      <parameter id="k184" value="6.060462e-06" constant="true"/>
      <parameter id="k185" value="2.339785e-06" constant="true"/>
      <parameter id="k186" value="9.247881e-06" constant="true"/>
      <parameter id="k187" value="2.750584e-05" constant="true"/>
      <parameter id="k188" value="0.0001283606" constant="true"/>
      <parameter id="k189" value="6.418029e-05" constant="true"/>
      <parameter id="k190" value="0" constant="true"/>
      <parameter id="k191" value="0" constant="true"/>
      <parameter id="k192" value="0" constant="true"/>
      <parameter id="k193" value="0" constant="true"/>
      <parameter id="k194" value="0" constant="true"/>
      <parameter id="k195" value="0" constant="true"/>
      <parameter id="k196" value="0" constant="true"/>
      <parameter id="k197" value="1.514877e-05" constant="true"/>
      <parameter id="k198" value="1.039638e-05" constant="true"/>
      <parameter id="k199" value="1.233051e-05" constant="true"/>
      <parameter id="k200" value="0" constant="true"/>
      <parameter id="k201" value="0" constant="true"/>
      <parameter id="k202" value="6.546783e-06" constant="true"/>
      <parameter id="k203" value="6.418029e-05" constant="true"/>
      <parameter id="k204" value="6.546783e-06" constant="true"/>
      <parameter id="k205" value="6.546783e-06" constant="true"/>
      <parameter id="k206" value="2.873745e-05" constant="true"/>
      <parameter id="k207" value="5.816945e-05" constant="true"/>
      <parameter id="k208" value="9.627044e-05" constant="true"/>
      <parameter id="k209" value="6.506958e-06" constant="true"/>
      <parameter id="k210" value="1.118124e-05" constant="true"/>
      <parameter id="k211" value="6.217013e-06" constant="true"/>
      <parameter id="k212" value="4.809915e-06" constant="true"/>
      <parameter id="k213" value="4.388761e-06" constant="true"/>
      <parameter id="k214" value="8.993035e-06" constant="true"/>
      <parameter id="k215" value="6.776427e-06" constant="true"/>
      <parameter id="k216" value="6.863611e-06" constant="true"/>
      <parameter id="k217" value="2.489216e-06" constant="true"/>
      <parameter id="k218" value="9.622233e-06" constant="true"/>
      <parameter id="k219" value="9.622233e-06" constant="true"/>
      <parameter id="k220" value="2.218213e-06" constant="true"/>
      <parameter id="k221" value="0.0002567212" constant="true"/>
      <parameter id="k222" value="3.230288e-06" constant="true"/>
      <parameter id="k223" value="0.0002567212" constant="true"/>
      <parameter id="k224" value="0.0002567212" constant="true"/>
      <parameter id="k225" value="8.886366e-05" constant="true"/>
      <parameter id="k226" value="0.0003850818" constant="true"/>
      <parameter id="k227" value="1.335235e-05" constant="true"/>
      <parameter id="k228" value="1.448329e-06" constant="true"/>
      <parameter id="k229" value="5.754195e-06" constant="true"/>
      <parameter id="k230" value="7.006582e-06" constant="true"/>
      <parameter id="k231" value="7.241101e-06" constant="true"/>
      <parameter id="k232" value="5.155044e-06" constant="true"/>
      <parameter id="k233" value="5.854086e-06" constant="true"/>
      <parameter id="k234" value="3.68147e-06" constant="true"/>
      <parameter id="k235" value="5.352819e-06" constant="true"/>
      <parameter id="k236" value="3.179866e-06" constant="true"/>
      <parameter id="k237" value="5.92707e-07" constant="true"/>
      <parameter id="k238" value="3.431828e-06" constant="true"/>
      <parameter id="k239" value="4.145121e-06" constant="true"/>
      <parameter id="k240" value="8.400562e-06" constant="true"/>
      <parameter id="k241" value="2.546837e-05" constant="true"/>
      <parameter id="k242" value="6.411618e-06" constant="true"/>
      <parameter id="k243" value="3.027372e-05" constant="true"/>
      <parameter id="k244" value="4.999763e-06" constant="true"/>
      <parameter id="k245" value="1.66529e-06" constant="true"/>
      <parameter id="k246" value="0.001" constant="true"/>
      <parameter id="k247" value="0.1" constant="true"/>
      <parameter id="k248_1" value="0.0002106579" constant="true"/>
      <parameter id="k249" value="1.66529e-06" constant="true"/>
      <parameter id="k250" value="1.66529e-06" constant="true"/>
      <parameter id="k251" value="0" constant="true"/>
      <parameter id="k252_1" value="1.388889e-06" constant="true"/>
      <parameter id="k253_1" value="0.0005" constant="true"/>
      <parameter id="k253_2" value="0.002777778" constant="true"/>
      <parameter id="k253_3" value="4" constant="true"/>
      <parameter id="k253_4" value="1000" constant="true"/>
      <parameter id="k254_1" value="3.888889e-08" constant="true"/>
      <parameter id="k255_1" value="0.0005555556" constant="true"/>
      <parameter id="k256_1" value="3.888889e-07" constant="true"/>
      <parameter id="k257" value="0" constant="true"/>
      <parameter id="k258" value="0" constant="true"/>
      <parameter id="k259_1" value="1.388889e-07" constant="true"/>
      <parameter id="k260_1" value="2.777778e-08" constant="true"/>
      <parameter id="k261_1" value="0.0002777778" constant="true"/>
      <parameter id="k262" value="0" constant="true"/>
      <parameter id="k263_1" value="0.0001944444" constant="true"/>
      <parameter id="k264_1" value="2.777778" constant="true"/>
      <parameter id="k264_2" value="20" constant="true"/>
      <parameter id="k264_3" value="2" constant="true"/>
      <parameter id="k265_1" value="0.01388889" constant="true"/>
      <parameter id="k265_2" value="4" constant="true"/>
      <parameter id="k265_3" value="200" constant="true"/>
      <parameter id="k266_1" value="0.002083333" constant="true"/>
      <parameter id="k267_1" value="1.25" constant="true"/>
      <parameter id="k267_2" value="20" constant="true"/>
      <parameter id="k267_3" value="2" constant="true"/>
      <parameter id="k268_1" value="0.002083333" constant="true"/>
      <parameter id="k269_1" value="122.2128" constant="true"/>
      <parameter id="k270_1" value="122.2128" constant="true"/>
      <parameter id="k271_1" value="211.0104" constant="true"/>
      <parameter id="k272_1" value="211.0104" constant="true"/>
      <parameter id="k273_1" value="12.88008" constant="true"/>
      <parameter id="k274_1" value="12.88008" constant="true"/>
      <parameter id="k275_1" value="1213.38" constant="true"/>
      <parameter id="k276_1" value="1213.38" constant="true"/>
      <parameter id="k277_1" value="48.5856" constant="true"/>
      <parameter id="k278_1" value="48.5856" constant="true"/>
      <parameter id="k279_1" value="111.3804" constant="true"/>
      <parameter id="k280_1" value="111.3804" constant="true"/>
      <parameter id="k281_1" value="15.28632" constant="true"/>
      <parameter id="k282_1" value="15.28632" constant="true"/>
      <parameter id="k283_1" value="291.9924" constant="true"/>
      <parameter id="k284_1" value="291.9924" constant="true"/>
      <parameter id="k285_1" value="363.348" constant="true"/>
      <parameter id="k286_1" value="363.348" constant="true"/>
      <parameter id="k287_1" value="478.62" constant="true"/>
      <parameter id="k288_1" value="478.62" constant="true"/>
      <parameter id="k289_1" value="289.3572" constant="true"/>
      <parameter id="k290_1" value="289.3572" constant="true"/>
      <parameter id="k291_1" value="440.892" constant="true"/>
      <parameter id="k292_1" value="440.892" constant="true"/>
      <parameter id="k293_1" value="594.792" constant="true"/>
      <parameter id="k294_1" value="594.792" constant="true"/>
      <parameter id="k295_1" value="357.246" constant="true"/>
      <parameter id="k296_1" value="357.246" constant="true"/>
      <parameter id="k297_1" value="490.644" constant="true"/>
      <parameter id="k298_1" value="490.644" constant="true"/>
      <parameter id="k299_1" value="1026.18" constant="true"/>
      <parameter id="k300_1" value="1026.18" constant="true"/>
      <parameter id="k301_1" value="380.7" constant="true"/>
      <parameter id="k302_1" value="380.7" constant="true"/>
      <parameter id="k303_1" value="238.6764" constant="true"/>
      <parameter id="k304_1" value="238.6764" constant="true"/>
      <parameter id="k305_1" value="399.312" constant="true"/>
      <parameter id="k306_1" value="399.312" constant="true"/>
      <parameter id="k307_1" value="152.7624" constant="true"/>
      <parameter id="k308_1" value="152.7624" constant="true"/>
      <parameter id="k309_1" value="0" constant="true"/>
      <parameter id="k310_1" value="0" constant="true"/>
      <parameter id="k311_1" value="0" constant="true"/>
      <parameter id="k312_1" value="0" constant="true"/>
      <parameter id="k313_1" value="5e-05" constant="true"/>
      <parameter id="k314_1" value="1e-05" constant="true"/>
      <parameter id="k315_1" value="1e-05" constant="true"/>
      <parameter id="k316_1" value="1e-06" constant="true"/>
      <parameter id="k316_2" value="0.005" constant="true"/>
      <parameter id="k316_3" value="0" constant="true"/>
      <parameter id="k316_4" value="5000" constant="true"/>
      <parameter id="k316_5" value="5" constant="true"/>
      <parameter id="k316_6" value="20" constant="true"/>
      <parameter id="k317_1" value="0" constant="true"/>
      <parameter id="k318" value="2.361111e-06" constant="true"/>
      <parameter id="k319" value="0.002361111" constant="true"/>
      <parameter id="k320_1" value="0.01038889" constant="true"/>
      <parameter id="k320_2" value="10" constant="true"/>
      <parameter id="k321_1" value="0.9444444" constant="true"/>
      <parameter id="k321_2" value="10" constant="true"/>
      <parameter id="k322" value="4.722222e-05" constant="true"/>
      <parameter id="k323_1" value="0.004722222" constant="true"/>
      <parameter id="k323_2" value="10" constant="true"/>
      <parameter id="k324_1" value="0.9444444" constant="true"/>
      <parameter id="k324_2" value="10" constant="true"/>
      <parameter id="k325" value="1.180556e-06" constant="true"/>
      <parameter id="k326" value="0.002361111" constant="true"/>
      <parameter id="k327" value="0.0002833333" constant="true"/>
      <parameter id="k328" value="0.0001888889" constant="true"/>
      <parameter id="k329" value="0" constant="true"/>
      <parameter id="k330_1" value="0.01888889" constant="true"/>
      <parameter id="k330_2" value="500" constant="true"/>
      <parameter id="k331_1" value="0.3541667" constant="true"/>
      <parameter id="k331_2" value="500" constant="true"/>
      <parameter id="k332" value="9.444444e-06" constant="true"/>
      <parameter id="k333" value="0.005194444" constant="true"/>
      <parameter id="k334" value="0" constant="true"/>
      <parameter id="k335_1" value="8.263889e-06" constant="true"/>
      <parameter id="k335_2" value="150" constant="true"/>
      <parameter id="k336" value="0.0004722222" constant="true"/>
      <parameter id="k337_1" value="2.361111" constant="true"/>
      <parameter id="k337_2" value="10" constant="true"/>
      <parameter id="k338" value="2.361111e-05" constant="true"/>
      <parameter id="k339_1" value="0.09444444" constant="true"/>
      <parameter id="k339_2" value="10" constant="true"/>
      <parameter id="k340_1" value="0.4722222" constant="true"/>
      <parameter id="k340_2" value="10" constant="true"/>
      <parameter id="k341" value="7.083333e-06" constant="true"/>
      <parameter id="k342" value="0.0007083333" constant="true"/>
      <parameter id="k343" value="0" constant="true"/>
      <parameter id="k344_1" value="9.444444e-06" constant="true"/>
      <parameter id="k344_2" value="200" constant="true"/>
      <parameter id="k345" value="0.0004722222" constant="true"/>
      <parameter id="k346_1" value="1.416667" constant="true"/>
      <parameter id="k346_2" value="200" constant="true"/>
      <parameter id="k346_3" value="10" constant="true"/>
      <parameter id="k347_1" value="0.006611111" constant="true"/>
      <parameter id="k347_2" value="50" constant="true"/>
      <parameter id="k347_3" value="10" constant="true"/>
      <parameter id="k348_1" value="0.009444444" constant="true"/>
      <parameter id="k348_2" value="10" constant="true"/>
      <parameter id="k349" value="9.444444e-06" constant="true"/>
      <parameter id="k350" value="0.0004722222" constant="true"/>
      <parameter id="k351" value="0" constant="true"/>
      <parameter id="k352_1" value="0.5194444" constant="true"/>
      <parameter id="k352_2" value="50" constant="true"/>
      <parameter id="k352_3" value="40" constant="true"/>
      <parameter id="k353" value="2.361111e-05" constant="true"/>
      <parameter id="k354" value="0" constant="true"/>
      <parameter id="k355_1" value="0.3777778" constant="true"/>
      <parameter id="k355_2" value="1" constant="true"/>
      <parameter id="k355_3" value="0.01" constant="true"/>
      <parameter id="k355_4" value="10" constant="true"/>
      <parameter id="k356_1" value="0.02361111" constant="true"/>
      <parameter id="k356_2" value="25" constant="true"/>
      <parameter id="k356_3" value="10" constant="true"/>
      <parameter id="k357" value="0.0007083333" constant="true"/>
      <parameter id="k358" value="0.0003541667" constant="true"/>
      <parameter id="k359" value="0" constant="true"/>
      <parameter id="k360_1" value="9.444444e-06" constant="true"/>
      <parameter id="k360_2" value="200" constant="true"/>
      <parameter id="k361" value="0.0004722222" constant="true"/>
      <parameter id="k362_1" value="1.180556" constant="true"/>
      <parameter id="k362_2" value="110" constant="true"/>
      <parameter id="k362_3" value="200" constant="true"/>
      <parameter id="k363" value="2.361111e-05" constant="true"/>
      <parameter id="k364_1" value="0.008736111" constant="true"/>
      <parameter id="k364_2" value="50" constant="true"/>
      <parameter id="k364_3" value="10" constant="true"/>
      <parameter id="k365_1" value="0.009444444" constant="true"/>
      <parameter id="k365_2" value="10" constant="true"/>
      <parameter id="k366" value="7.083333e-06" constant="true"/>
      <parameter id="k367" value="0.0005902778" constant="true"/>
      <parameter id="k368_1" value="0.4722222" constant="true"/>
      <parameter id="k368_2" value="50" constant="true"/>
      <parameter id="k369_1" value="0.04722222" constant="true"/>
      <parameter id="k369_2" value="50" constant="true"/>
      <parameter id="k370_1" value="2.361111" constant="true"/>
      <parameter id="k370_2" value="10" constant="true"/>
      <parameter id="k370_3" value="10" constant="true"/>
      <parameter id="k371" value="4.722222e-05" constant="true"/>
      <parameter id="k372_1" value="0.03777778" constant="true"/>
      <parameter id="k372_2" value="1" constant="true"/>
      <parameter id="k373_1" value="0.5902778" constant="true"/>
      <parameter id="k373_2" value="1" constant="true"/>
      <parameter id="k374" value="0.0009444444" constant="true"/>
      <parameter id="k375" value="0" constant="true"/>
      <parameter id="k376" value="0.0004722222" constant="true"/>
      <parameter id="k377" value="0" constant="true"/>
      <parameter id="k378_1" value="0.4722222" constant="true"/>
      <parameter id="k378_2" value="1" constant="true"/>
      <parameter id="k378_3" value="0.01" constant="true"/>
      <parameter id="k378_4" value="10" constant="true"/>
      <parameter id="k379_1" value="0.01888889" constant="true"/>
      <parameter id="k379_2" value="20" constant="true"/>
      <parameter id="k379_3" value="10" constant="true"/>
      <parameter id="k380" value="0.0007083333" constant="true"/>
      <parameter id="k381" value="0.0003541667" constant="true"/>
      <parameter id="k382" value="0" constant="true"/>
      <parameter id="k383_1" value="1.180556e-05" constant="true"/>
      <parameter id="k383_2" value="50" constant="true"/>
      <parameter id="k384" value="0.0004722222" constant="true"/>
      <parameter id="k385_1" value="0.02833333" constant="true"/>
      <parameter id="k385_2" value="0.5" constant="true"/>
      <parameter id="k385_3" value="20" constant="true"/>
      <parameter id="k385_4" value="10" constant="true"/>
      <parameter id="k386" value="2.361111e-05" constant="true"/>
      <parameter id="k387_1" value="0.009916667" constant="true"/>
      <parameter id="k387_2" value="50" constant="true"/>
      <parameter id="k387_3" value="10" constant="true"/>
      <parameter id="k388_1" value="0.01841667" constant="true"/>
      <parameter id="k388_2" value="10" constant="true"/>
      <parameter id="k389" value="5.666667e-06" constant="true"/>
      <parameter id="k390" value="0.0009444444" constant="true"/>
      <parameter id="k391" value="0" constant="true"/>
      <parameter id="k392_1" value="0.03777778" constant="true"/>
      <parameter id="k392_2" value="10" constant="true"/>
      <parameter id="k393_1" value="0.3305556" constant="true"/>
      <parameter id="k393_2" value="10" constant="true"/>
      <parameter id="k394" value="0.0006611111" constant="true"/>
      <parameter id="k395" value="0.0002361111" constant="true"/>
      <parameter id="k396" value="0" constant="true"/>
      <parameter id="k397_1" value="0.4722222" constant="true"/>
      <parameter id="k397_2" value="1" constant="true"/>
      <parameter id="k397_3" value="0.01" constant="true"/>
      <parameter id="k397_4" value="10" constant="true"/>
      <parameter id="k398_1" value="0.02361111" constant="true"/>
      <parameter id="k398_2" value="11" constant="true"/>
      <parameter id="k398_3" value="10" constant="true"/>
      <parameter id="k399" value="0.0009444444" constant="true"/>
      <parameter id="k400" value="0.0004722222" constant="true"/>
      <parameter id="k401" value="0" constant="true"/>
      <parameter id="k402_1" value="0.005666667" constant="true"/>
      <parameter id="k402_2" value="75" constant="true"/>
      <parameter id="k402_3" value="10" constant="true"/>
      <parameter id="k403_1" value="0.4722222" constant="true"/>
      <parameter id="k403_2" value="10" constant="true"/>
      <parameter id="k404" value="0.0004722222" constant="true"/>
      <parameter id="k405" value="0.0009444444" constant="true"/>
      <parameter id="k406_1" value="0.01888889" constant="true"/>
      <parameter id="k406_2" value="50" constant="true"/>
      <parameter id="k406_3" value="50" constant="true"/>
      <parameter id="k407_1" value="0.04722222" constant="true"/>
      <parameter id="k407_2" value="50" constant="true"/>
      <parameter id="k408" value="2.361111e-05" constant="true"/>
      <parameter id="k409" value="0" constant="true"/>
      <parameter id="k410" value="0" constant="true"/>
      <parameter id="k411" value="0.0002833333" constant="true"/>
      <parameter id="k412" value="1.416667e-06" constant="true"/>
      <parameter id="k413" value="0.0002361111" constant="true"/>
      <parameter id="k414" value="1.888889e-06" constant="true"/>
      <parameter id="k415" value="0.0004722222" constant="true"/>
      <parameter id="k416" value="1.416667e-06" constant="true"/>
      <parameter id="k417" value="0.0005902778" constant="true"/>
      <parameter id="k418" value="1.133333e-06" constant="true"/>
      <parameter id="k419" value="0.0009444444" constant="true"/>
      <parameter id="k420" value="0.000289731" constant="true"/>
      <parameter id="k421" value="0.00126483" constant="true"/>
      <parameter id="k422" value="0.001" constant="true"/>
      <parameter id="k423" value="1e-06" constant="true"/>
      <parameter id="k424" value="0.003162075" constant="true"/>
      <parameter id="k425" value="0.001" constant="true"/>
      <parameter id="k426" value="0.003162075" constant="true"/>
      <parameter id="k427" value="0.001" constant="true"/>
      <parameter id="k428" value="1" constant="true"/>
      <parameter id="k429" value="0.003162075" constant="true"/>
      <parameter id="k430" value="0.001" constant="true"/>
      <parameter id="k431" value="0.0003162075" constant="true"/>
      <parameter id="k432" value="0.001" constant="true"/>
      <parameter id="k433" value="0.001" constant="true"/>
      <parameter id="k434" value="3.162075e-06" constant="true"/>
      <parameter id="k435" value="0.001" constant="true"/>
      <parameter id="k436" value="1" constant="true"/>
      <parameter id="k437" value="9.486225e-06" constant="true"/>
      <parameter id="k438" value="0.001" constant="true"/>
      <parameter id="k439" value="1" constant="true"/>
      <parameter id="k440" value="0.00632415" constant="true"/>
      <parameter id="k441" value="0.001" constant="true"/>
      <parameter id="k442" value="0.1" constant="true"/>
      <parameter id="k443" value="3.162075e-05" constant="true"/>
      <parameter id="k444" value="0.01" constant="true"/>
      <parameter id="k445" value="1" constant="true"/>
      <parameter id="k446" value="3.162075e-06" constant="true"/>
      <parameter id="k447" value="0.001" constant="true"/>
      <parameter id="k448" value="0.0001" constant="true"/>
      <parameter id="k449" value="0.003162075" constant="true"/>
      <parameter id="k450" value="0.001" constant="true"/>
      <parameter id="k451" value="0.0003162075" constant="true"/>
      <parameter id="k452" value="0.001" constant="true"/>
      <parameter id="k453" value="1" constant="true"/>
      <parameter id="k454" value="0.01" constant="true"/>
      <parameter id="k455" value="0.01" constant="true"/>
      <parameter id="k456" value="0.003162075" constant="true"/>
      <parameter id="k457" value="0.001" constant="true"/>
      <parameter id="k458" value="316.2075" constant="true"/>
      <parameter id="k459" value="10" constant="true"/>
      <parameter id="k460" value="0.003162075" constant="true"/>
      <parameter id="k461" value="0.001" constant="true"/>
      <parameter id="k462" value="316.2075" constant="true"/>
      <parameter id="k463" value="10" constant="true"/>
      <parameter id="k464" value="0.003162075" constant="true"/>
      <parameter id="k465" value="0.001" constant="true"/>
      <parameter id="k466" value="0.003162075" constant="true"/>
      <parameter id="k467" value="0.001" constant="true"/>
      <parameter id="k468" value="1" constant="true"/>
      <parameter id="k469" value="0.00632415" constant="true"/>
      <parameter id="k470" value="1" constant="true"/>
      <parameter id="k471" value="0.1" constant="true"/>
      <parameter id="k472" value="0.00632415" constant="true"/>
      <parameter id="k473" value="1" constant="true"/>
      <parameter id="k474" value="0.1" constant="true"/>
      <parameter id="k475" value="0.01" constant="true"/>
      <parameter id="k476" value="0.01" constant="true"/>
      <parameter id="k477" value="0.001581037" constant="true"/>
      <parameter id="k478" value="0.001" constant="true"/>
      <parameter id="k479" value="1" constant="true"/>
      <parameter id="k480" value="0.0001581037" constant="true"/>
      <parameter id="k481" value="0.001" constant="true"/>
      <parameter id="k482" value="1.581037e-05" constant="true"/>
      <parameter id="k483" value="0.001" constant="true"/>
      <parameter id="k484" value="0.0001" constant="true"/>
      <parameter id="k485" value="0.01" constant="true"/>
      <parameter id="k486" value="0.01" constant="true"/>
      <parameter id="k487" value="0.00632415" constant="true"/>
      <parameter id="k488" value="0.001" constant="true"/>
      <parameter id="k489" value="0.02213452" constant="true"/>
      <parameter id="k490" value="0.001" constant="true"/>
      <parameter id="k491" value="0.003162075" constant="true"/>
      <parameter id="k492" value="0.001" constant="true"/>
      <parameter id="k493" value="0.003162075" constant="true"/>
      <parameter id="k494" value="0.001" constant="true"/>
      <parameter id="k495" value="0.003162075" constant="true"/>
      <parameter id="k496" value="0.001" constant="true"/>
      <parameter id="k497" value="1.581038e-08" constant="true"/>
      <parameter id="k498" value="0.001" constant="true"/>
      <parameter id="k499" value="1" constant="true"/>
      <parameter id="k500" value="0.003162075" constant="true"/>
      <parameter id="k501" value="0.001" constant="true"/>
      <parameter id="k502" value="0.01" constant="true"/>
      <parameter id="k503" value="0.01" constant="true"/>
      <parameter id="k504" value="0.01" constant="true"/>
      <parameter id="k505" value="0.001" constant="true"/>
      <parameter id="k506" value="0.1" constant="true"/>
      <parameter id="k507" value="1e-09" constant="true"/>
      <parameter id="k508" value="0.001" constant="true"/>
      <parameter id="k509" value="0.001" constant="true"/>
      <parameter id="k510" value="0.01" constant="true"/>
      <parameter id="k511" value="0.001" constant="true"/>
      <parameter id="k512" value="0.01" constant="true"/>
      <parameter id="k513" value="0.01" constant="true"/>
      <parameter id="k514" value="0.001" constant="true"/>
      <parameter id="k515" value="0.02" constant="true"/>
      <parameter id="k516" value="0.01" constant="true"/>
      <parameter id="k517" value="0.01" constant="true"/>
      <parameter id="k518" value="0.01" constant="true"/>
      <parameter id="k519" value="0.001" constant="true"/>
      <parameter id="k520" value="0.001" constant="true"/>
      <parameter id="k521" value="0.01" constant="true"/>
      <parameter id="k522" value="0.01" constant="true"/>
      <parameter id="k523" value="0.01" constant="true"/>
      <parameter id="k524" value="0.01" constant="true"/>
      <parameter id="k525" value="0.01" constant="true"/>
      <parameter id="k526" value="0.01" constant="true"/>
      <parameter id="k527" value="0.01" constant="true"/>
      <parameter id="k528" value="0.001" constant="true"/>
      <parameter id="k529" value="0.01" constant="true"/>
      <parameter id="k530" value="0.01" constant="true"/>
      <parameter id="k531" value="0.01" constant="true"/>
      <parameter id="k532" value="0.001" constant="true"/>
      <parameter id="k533" value="0.001" constant="true"/>
      <parameter id="k534" value="0.01" constant="true"/>
      <parameter id="k535" value="0.01" constant="true"/>
      <parameter id="k536" value="0.01" constant="true"/>
      <parameter id="k537" value="0.01" constant="true"/>
      <parameter id="k538" value="0.001" constant="true"/>
      <parameter id="k539" value="0.01" constant="true"/>
      <parameter id="k540" value="0.01" constant="true"/>
      <parameter id="k541" value="0.01" constant="true"/>
      <parameter id="k542" value="0.001" constant="true"/>
      <parameter id="k543" value="0.02" constant="true"/>
      <parameter id="k544" value="0.01" constant="true"/>
      <parameter id="k545" value="0.01" constant="true"/>
      <parameter id="k546" value="0.01" constant="true"/>
      <parameter id="k547" value="0.01" constant="true"/>
      <parameter id="k548" value="0.01" constant="true"/>
      <parameter id="k549" value="0.01" constant="true"/>
      <parameter id="k550" value="0.001" constant="true"/>
      <parameter id="k551" value="0.01" constant="true"/>
      <parameter id="k552" value="0.01" constant="true"/>
      <parameter id="k553" value="0.01" constant="true"/>
      <parameter id="k554" value="0.001" constant="true"/>
      <parameter id="k555" value="0.001" constant="true"/>
      <parameter id="k556" value="0.01" constant="true"/>
      <parameter id="k557" value="0.01" constant="true"/>
      <parameter id="k558" value="0.01" constant="true"/>
      <parameter id="k559" value="0.01" constant="true"/>
      <parameter id="k560" value="0.001" constant="true"/>
      <parameter id="k561" value="0.01" constant="true"/>
      <parameter id="k562" value="0.01" constant="true"/>
      <parameter id="k563" value="0.01" constant="true"/>
      <parameter id="k564" value="0.001" constant="true"/>
      <parameter id="k565" value="0.01" constant="true"/>
      <parameter id="k566" value="0.01" constant="true"/>
      <parameter id="k567" value="0.01" constant="true"/>
      <parameter id="k568" value="0.01" constant="true"/>
      <parameter id="k569" value="0.01" constant="true"/>
      <parameter id="k570" value="0.001" constant="true"/>
      <parameter id="k571" value="0.02" constant="true"/>
      <parameter id="k572" value="0.01" constant="true"/>
      <parameter id="k573" value="0.01" constant="true"/>
      <parameter id="k574" value="0.001" constant="true"/>
      <parameter id="k575" value="0.1" constant="true"/>
      <parameter id="k576" value="0.001" constant="true"/>
      <parameter id="k577" value="0.1" constant="true"/>
      <parameter id="k578" value="0.001" constant="true"/>
      <parameter id="k579" value="0.1" constant="true"/>
      <parameter id="k580" value="0.05" constant="true"/>
      <parameter id="k581" value="0.0016" constant="true"/>
      <parameter id="k582" value="0.01" constant="true"/>
      <parameter id="k583" value="0.01" constant="true"/>
      <parameter id="k584" value="0.05" constant="true"/>
      <parameter id="k585" value="0.0032" constant="true"/>
      <parameter id="k586" value="0.01" constant="true"/>
      <parameter id="k587" value="0.01" constant="true"/>
      <parameter id="k588" value="0.05" constant="true"/>
      <parameter id="k589" value="0.05" constant="true"/>
      <parameter id="k590" value="0.01" constant="true"/>
      <parameter id="k591" value="0.0001" constant="true"/>
      <parameter id="k592" value="2" constant="true"/>
      <parameter id="k593" value="0.001" constant="true"/>
      <parameter id="k594" value="0.001" constant="true"/>
      <parameter id="k595" value="2e-05" constant="true"/>
      <parameter id="k596" value="0.01" constant="true"/>
      <parameter id="k597" value="0.001" constant="true"/>
      <parameter id="k598" value="0.004" constant="true"/>
      <parameter id="k599" value="0.001" constant="true"/>
      <parameter id="k600" value="0.001" constant="true"/>
      <parameter id="k601" value="0.01" constant="true"/>
      <parameter id="k602" value="0.01" constant="true"/>
      <parameter id="k603" value="0" constant="true"/>
      <parameter id="k604" value="0.01" constant="true"/>
      <parameter id="k605" value="0" constant="true"/>
      <parameter id="k606" value="0.1" constant="true"/>
      <parameter id="k607" value="1" constant="true"/>
      <parameter id="k608" value="0.1" constant="true"/>
      <parameter id="k609" value="1" constant="true"/>
      <parameter id="k610" value="0.1" constant="true"/>
      <parameter id="k611" value="1" constant="true"/>
      <parameter id="k612" value="0.001" constant="true"/>
      <parameter id="k613" value="1" constant="true"/>
      <parameter id="k614" value="0.001" constant="true"/>
      <parameter id="k615" value="1" constant="true"/>
      <parameter id="k616" value="0.001" constant="true"/>
      <parameter id="k617" value="1" constant="true"/>
      <parameter id="k618" value="0.001" constant="true"/>
      <parameter id="k619" value="1" constant="true"/>
      <parameter id="k620" value="0.001" constant="true"/>
      <parameter id="k621" value="1" constant="true"/>
      <parameter id="k622" value="0.001" constant="true"/>
      <parameter id="k623" value="1" constant="true"/>
      <parameter id="k624" value="0.001" constant="true"/>
      <parameter id="k625" value="1" constant="true"/>
      <parameter id="k626" value="0.001" constant="true"/>
      <parameter id="k627" value="1" constant="true"/>
      <parameter id="k628" value="0.001" constant="true"/>
      <parameter id="k629" value="1" constant="true"/>
      <parameter id="k630" value="0.002" constant="true"/>
      <parameter id="k631" value="0.001" constant="true"/>
      <parameter id="k632" value="0.001" constant="true"/>
      <parameter id="k633" value="0.001" constant="true"/>
      <parameter id="k634" value="0.001" constant="true"/>
      <parameter id="k635" value="0.001" constant="true"/>
      <parameter id="k636" value="0.001" constant="true"/>
      <parameter id="k637" value="0.001" constant="true"/>
      <parameter id="k638" value="0.001" constant="true"/>
      <parameter id="k639" value="0.001" constant="true"/>
      <parameter id="k640" value="0.001" constant="true"/>
      <parameter id="k641" value="0.001" constant="true"/>
      <parameter id="k642" value="0.001" constant="true"/>
      <parameter id="k643" value="0.001" constant="true"/>
      <parameter id="k644" value="0.001" constant="true"/>
      <parameter id="k645" value="0.001" constant="true"/>
      <parameter id="k646" value="0.002" constant="true"/>
      <parameter id="k647" value="0.001" constant="true"/>
      <parameter id="k648" value="0.002" constant="true"/>
      <parameter id="k649" value="0.001" constant="true"/>
      <parameter id="k650" value="0.001" constant="true"/>
      <parameter id="k651" value="1" constant="true"/>
      <parameter id="k652" value="0.1" constant="true"/>
      <parameter id="k653" value="0.0016" constant="true"/>
      <parameter id="k654" value="0.001" constant="true"/>
      <parameter id="k655" value="1" constant="true"/>
      <parameter id="k656" value="0.002" constant="true"/>
      <parameter id="k657" value="2e-05" constant="true"/>
      <parameter id="k658" value="0.000347" constant="true"/>
      <parameter id="k659" value="3.12e-05" constant="true"/>
      <parameter id="k660" value="0.000347" constant="true"/>
      <parameter id="k661" value="0.0031" constant="true"/>
      <parameter id="k662" value="9.8e-05" constant="true"/>
      <parameter id="k663" value="0.0031" constant="true"/>
      <parameter id="k664" value="5.58e-06" constant="true"/>
      <parameter id="k665" value="0.01" constant="true"/>
      <parameter id="k666" value="1" constant="true"/>
      <parameter id="k667" value="1" constant="true"/>
      <parameter id="k668" value="1" constant="true"/>
      <parameter id="k669" value="1" constant="true"/>
      <parameter id="k670" value="1" constant="true"/>
      <parameter id="k671" value="1" constant="true"/>
      <parameter id="k672" value="1" constant="true"/>
      <parameter id="k673" value="1" constant="true"/>
      <parameter id="k674" value="1" constant="true"/>
      <parameter id="k675" value="1" constant="true"/>
      <parameter id="k676" value="1" constant="true"/>
      <parameter id="k677" value="1" constant="true"/>
      <parameter id="k678" value="1" constant="true"/>
      <parameter id="k679" value="1" constant="true"/>
      <parameter id="k680" value="1" constant="true"/>
      <parameter id="k681" value="1" constant="true"/>
      <parameter id="k682" value="1" constant="true"/>
      <parameter id="k683" value="1" constant="true"/>
      <parameter id="k684" value="1" constant="true"/>
      <parameter id="k685" value="1" constant="true"/>
      <parameter id="k686" value="1" constant="true"/>
      <parameter id="k687" value="1" constant="true"/>
      <parameter id="k688" value="1" constant="true"/>
      <parameter id="k689" value="1" constant="true"/>
      <parameter id="k690" value="1" constant="true"/>
      <parameter id="k691" value="1" constant="true"/>
      <parameter id="k692" value="1" constant="true"/>
      <parameter id="k693" value="1" constant="true"/>
      <parameter id="k694" value="1" constant="true"/>
      <parameter id="k695" value="1" constant="true"/>
      <parameter id="k696" value="1" constant="true"/>
      <parameter id="k697" value="1" constant="true"/>
      <parameter id="k698" value="1" constant="true"/>
      <parameter id="k699" value="1" constant="true"/>
      <parameter id="k700" value="1" constant="true"/>
      <parameter id="k701" value="1" constant="true"/>
      <parameter id="k702" value="1" constant="true"/>
      <parameter id="k703" value="1" constant="true"/>
      <parameter id="k704" value="1" constant="true"/>
      <parameter id="k705" value="1" constant="true"/>
      <parameter id="k706" value="1" constant="true"/>
      <parameter id="k707" value="1" constant="true"/>
      <parameter id="k708" value="1" constant="true"/>
      <parameter id="k709" value="1" constant="true"/>
      <parameter id="k710" value="1" constant="true"/>
      <parameter id="k711" value="1" constant="true"/>
      <parameter id="k712" value="1" constant="true"/>
      <parameter id="k713" value="1" constant="true"/>
      <parameter id="k714" value="1" constant="true"/>
      <parameter id="k715" value="1" constant="true"/>
      <parameter id="k716" value="1" constant="true"/>
      <parameter id="k717" value="1" constant="true"/>
      <parameter id="k718" value="1" constant="true"/>
      <parameter id="k719" value="1" constant="true"/>
      <parameter id="k720" value="1" constant="true"/>
      <parameter id="k721" value="1" constant="true"/>
      <parameter id="k722" value="1" constant="true"/>
      <parameter id="k723" value="1" constant="true"/>
      <parameter id="k724" value="0.001" constant="true"/>
      <parameter id="k725" value="0.001" constant="true"/>
      <parameter id="k726" value="0.001" constant="true"/>
      <parameter id="k727" value="0.001" constant="true"/>
      <parameter id="k728" value="0.001" constant="true"/>
      <parameter id="k729" value="0.001" constant="true"/>
      <parameter id="k730" value="0.001" constant="true"/>
      <parameter id="k731" value="0.001" constant="true"/>
      <parameter id="k732" value="0.001" constant="true"/>
      <parameter id="k733" value="0.001" constant="true"/>
      <parameter id="k734" value="0.001" constant="true"/>
      <parameter id="k735" value="0.001" constant="true"/>
      <parameter id="k736" value="0.001" constant="true"/>
      <parameter id="k737" value="0.001" constant="true"/>
      <parameter id="k738" value="0.001" constant="true"/>
      <parameter id="k739" value="0.001" constant="true"/>
      <parameter id="k740" value="0.001" constant="true"/>
      <parameter id="k741" value="0.001" constant="true"/>
      <parameter id="k742" value="0.001" constant="true"/>
      <parameter id="k743" value="0.001" constant="true"/>
      <parameter id="k744" value="0.001" constant="true"/>
      <parameter id="k745" value="0.001" constant="true"/>
      <parameter id="k746" value="0.001" constant="true"/>
      <parameter id="k747" value="0.001" constant="true"/>
      <parameter id="k748" value="0.001" constant="true"/>
      <parameter id="k749" value="0.001" constant="true"/>
      <parameter id="k750" value="0.001" constant="true"/>
      <parameter id="k751" value="0.001" constant="true"/>
      <parameter id="k752" value="0.001" constant="true"/>
      <parameter id="k753" value="0.001" constant="true"/>
      <parameter id="k754" value="0.001" constant="true"/>
      <parameter id="k755" value="0.001" constant="true"/>
      <parameter id="k756" value="0.001" constant="true"/>
      <parameter id="k757" value="0.001" constant="true"/>
      <parameter id="k758" value="0.001" constant="true"/>
      <parameter id="k759" value="0.001" constant="true"/>
      <parameter id="k760" value="0.001" constant="true"/>
      <parameter id="k761" value="0.001" constant="true"/>
      <parameter id="k762" value="0.001" constant="true"/>
      <parameter id="k763" value="0.001" constant="true"/>
      <parameter id="k764" value="0.001" constant="true"/>
      <parameter id="k765" value="0.001" constant="true"/>
      <parameter id="k766" value="0.001" constant="true"/>
      <parameter id="k767" value="0.001" constant="true"/>
      <parameter id="k768" value="0.001" constant="true"/>
      <parameter id="k769" value="0.001" constant="true"/>
      <parameter id="k770" value="0.001" constant="true"/>
      <parameter id="k771" value="0.001" constant="true"/>
      <parameter id="k772" value="0.001" constant="true"/>
      <parameter id="k773" value="0.001" constant="true"/>
      <parameter id="k774" value="0.001" constant="true"/>
      <parameter id="k775" value="0.001" constant="true"/>
      <parameter id="k776" value="0.001" constant="true"/>
      <parameter id="k777" value="0.001" constant="true"/>
      <parameter id="k778" value="0.001" constant="true"/>
      <parameter id="k779" value="0.001" constant="true"/>
      <parameter id="k780" value="0.001" constant="true"/>
      <parameter id="k781" value="0.001" constant="true"/>
      <parameter id="k782_1" value="0.001667" constant="true"/>
      <parameter id="k782_2" value="2" constant="true"/>
      <parameter id="k782_3" value="0.00016667" constant="true"/>
      <parameter id="k783_1" value="0.001667" constant="true"/>
      <parameter id="k783_2" value="2" constant="true"/>
      <parameter id="k783_3" value="0.00016667" constant="true"/>
      <parameter id="k784_1" value="0.004667" constant="true"/>
      <parameter id="k784_2" value="2" constant="true"/>
      <parameter id="k784_3" value="0.00016667" constant="true"/>
      <parameter id="k785_1" value="0.004667" constant="true"/>
      <parameter id="k785_2" value="2" constant="true"/>
      <parameter id="k785_3" value="0.00016667" constant="true"/>
      <parameter id="k786_1" value="0.001667" constant="true"/>
      <parameter id="k786_2" value="2" constant="true"/>
      <parameter id="k786_3" value="0.00016667" constant="true"/>
      <parameter id="k787_1" value="0.001667" constant="true"/>
      <parameter id="k787_2" value="2" constant="true"/>
      <parameter id="k787_3" value="0.00016667" constant="true"/>
      <parameter id="k788_1" value="0.001667" constant="true"/>
      <parameter id="k788_2" value="2" constant="true"/>
      <parameter id="k788_3" value="0.00016667" constant="true"/>
      <parameter id="k789_1" value="0.001667" constant="true"/>
      <parameter id="k789_2" value="2" constant="true"/>
      <parameter id="k789_3" value="0.00016667" constant="true"/>
      <parameter id="k790_1" value="0.00016667" constant="true"/>
      <parameter id="k790_2" value="2" constant="true"/>
      <parameter id="k790_3" value="0.00016667" constant="true"/>
      <parameter id="k791_1" value="0.00016667" constant="true"/>
      <parameter id="k791_2" value="2" constant="true"/>
      <parameter id="k791_3" value="0.00016667" constant="true"/>
      <parameter id="k792_1" value="0.001667" constant="true"/>
      <parameter id="k792_2" value="2" constant="true"/>
      <parameter id="k792_3" value="0.00016667" constant="true"/>
      <parameter id="k793_1" value="0.00016667" constant="true"/>
      <parameter id="k793_2" value="2" constant="true"/>
      <parameter id="k793_3" value="0.00016667" constant="true"/>
      <parameter id="k794_1" value="0.00016667" constant="true"/>
      <parameter id="k794_2" value="2" constant="true"/>
      <parameter id="k794_3" value="0.00016667" constant="true"/>
      <parameter id="k795_1" value="0.00016667" constant="true"/>
      <parameter id="k795_2" value="2" constant="true"/>
      <parameter id="k795_3" value="0.00016667" constant="true"/>
      <parameter id="k796_1" value="0.00016667" constant="true"/>
      <parameter id="k796_2" value="2" constant="true"/>
      <parameter id="k796_3" value="0.00016667" constant="true"/>
      <parameter id="k797_1" value="0.001667" constant="true"/>
      <parameter id="k797_2" value="2" constant="true"/>
      <parameter id="k797_3" value="0.00016667" constant="true"/>
      <parameter id="k798_1" value="0.00016667" constant="true"/>
      <parameter id="k798_2" value="2" constant="true"/>
      <parameter id="k798_3" value="0.00016667" constant="true"/>
      <parameter id="k799_1" value="0.00016667" constant="true"/>
      <parameter id="k799_2" value="2" constant="true"/>
      <parameter id="k799_3" value="0.00016667" constant="true"/>
      <parameter id="k800_1" value="0.00016667" constant="true"/>
      <parameter id="k800_2" value="2" constant="true"/>
      <parameter id="k800_3" value="0.00016667" constant="true"/>
      <parameter id="k801_1" value="0.00016667" constant="true"/>
      <parameter id="k801_2" value="2" constant="true"/>
      <parameter id="k801_3" value="0.00016667" constant="true"/>
      <parameter id="k802_1" value="0.00016667" constant="true"/>
      <parameter id="k802_2" value="2" constant="true"/>
      <parameter id="k802_3" value="0.00016667" constant="true"/>
      <parameter id="k803_1" value="0.00016667" constant="true"/>
      <parameter id="k803_2" value="2" constant="true"/>
      <parameter id="k803_3" value="0.00016667" constant="true"/>
      <parameter id="k804_1" value="0.00016667" constant="true"/>
      <parameter id="k804_2" value="2" constant="true"/>
      <parameter id="k804_3" value="0.00016667" constant="true"/>
      <parameter id="k805_1" value="0.00016667" constant="true"/>
      <parameter id="k805_2" value="2" constant="true"/>
      <parameter id="k805_3" value="0.00016667" constant="true"/>
      <parameter id="k806_1" value="0.00016667" constant="true"/>
      <parameter id="k806_2" value="2" constant="true"/>
      <parameter id="k806_3" value="0.00016667" constant="true"/>
      <parameter id="k807_1" value="7.9309e-05" constant="true"/>
      <parameter id="k807_2" value="2" constant="true"/>
      <parameter id="k807_3" value="0.00016667" constant="true"/>
      <parameter id="k808_1" value="0.00016667" constant="true"/>
      <parameter id="k808_2" value="2" constant="true"/>
      <parameter id="k808_3" value="0.00016667" constant="true"/>
      <parameter id="k809_1" value="7.9309e-05" constant="true"/>
      <parameter id="k809_2" value="2" constant="true"/>
      <parameter id="k809_3" value="0.00016667" constant="true"/>
      <parameter id="k810_1" value="0.00016667" constant="true"/>
      <parameter id="k810_2" value="2" constant="true"/>
      <parameter id="k810_3" value="0.00016667" constant="true"/>
      <parameter id="k811" value="1" constant="true"/>
      <parameter id="k812" value="1" constant="true"/>
      <parameter id="k813" value="1" constant="true"/>
      <parameter id="k814" value="1" constant="true"/>
      <parameter id="k815" value="1" constant="true"/>
      <parameter id="k816" value="1" constant="true"/>
      <parameter id="k817" value="1" constant="true"/>
      <parameter id="k818" value="1" constant="true"/>
      <parameter id="k819" value="1" constant="true"/>
      <parameter id="k820" value="1" constant="true"/>
      <parameter id="k821" value="1" constant="true"/>
      <parameter id="k822" value="1" constant="true"/>
      <parameter id="k823" value="1" constant="true"/>
      <parameter id="k824" value="1" constant="true"/>
      <parameter id="k825" value="1" constant="true"/>
      <parameter id="k826" value="1" constant="true"/>
      <parameter id="k827" value="1" constant="true"/>
      <parameter id="k828" value="1" constant="true"/>
      <parameter id="k829" value="1" constant="true"/>
      <parameter id="k830" value="1" constant="true"/>
      <parameter id="k831" value="1" constant="true"/>
      <parameter id="k832" value="1" constant="true"/>
      <parameter id="k833" value="1" constant="true"/>
      <parameter id="k834" value="1" constant="true"/>
      <parameter id="k835" value="1" constant="true"/>
      <parameter id="k836" value="1" constant="true"/>
      <parameter id="k837" value="1" constant="true"/>
      <parameter id="k838" value="1" constant="true"/>
      <parameter id="k839" value="1" constant="true"/>
      <parameter id="k840" value="1" constant="true"/>
      <parameter id="k841" value="1" constant="true"/>
      <parameter id="k842" value="1" constant="true"/>
      <parameter id="k843" value="1" constant="true"/>
      <parameter id="k844" value="1" constant="true"/>
      <parameter id="k845" value="1" constant="true"/>
      <parameter id="k846" value="1" constant="true"/>
      <parameter id="k847" value="1" constant="true"/>
      <parameter id="k848" value="1" constant="true"/>
      <parameter id="k849" value="1" constant="true"/>
      <parameter id="k850" value="1" constant="true"/>
      <parameter id="k851" value="1" constant="true"/>
      <parameter id="k852" value="1" constant="true"/>
      <parameter id="k853" value="1" constant="true"/>
      <parameter id="k854" value="1" constant="true"/>
      <parameter id="k855" value="1" constant="true"/>
      <parameter id="k856" value="1" constant="true"/>
      <parameter id="k857" value="1" constant="true"/>
      <parameter id="k858" value="1" constant="true"/>
      <parameter id="k859" value="1" constant="true"/>
      <parameter id="k860" value="1" constant="true"/>
      <parameter id="k861" value="1" constant="true"/>
      <parameter id="k862" value="1" constant="true"/>
      <parameter id="k863" value="1" constant="true"/>
      <parameter id="k864" value="1" constant="true"/>
      <parameter id="k865" value="1" constant="true"/>
      <parameter id="k866" value="1" constant="true"/>
      <parameter id="k867" value="1" constant="true"/>
      <parameter id="k868" value="1" constant="true"/>
      <parameter id="k869" value="0.00085205" constant="true"/>
      <parameter id="k870" value="0.00085205" constant="true"/>
      <parameter id="k871" value="0.00083711" constant="true"/>
      <parameter id="k872" value="0.00083711" constant="true"/>
      <parameter id="k873" value="0.00085205" constant="true"/>
      <parameter id="k874" value="0.00085205" constant="true"/>
      <parameter id="k875" value="0.00085205" constant="true"/>
      <parameter id="k876" value="0.00085205" constant="true"/>
      <parameter id="k877" value="0.0014" constant="true"/>
      <parameter id="k878" value="0.0014" constant="true"/>
      <parameter id="k879" value="0.00085205" constant="true"/>
      <parameter id="k880" value="0.0014" constant="true"/>
      <parameter id="k881" value="0.0014" constant="true"/>
      <parameter id="k882" value="0.0014" constant="true"/>
      <parameter id="k883" value="0.0014" constant="true"/>
      <parameter id="k884" value="0.00085205" constant="true"/>
      <parameter id="k885" value="0.0014" constant="true"/>
      <parameter id="k886" value="0.0014" constant="true"/>
      <parameter id="k887" value="0.0014" constant="true"/>
      <parameter id="k888" value="0.0014" constant="true"/>
      <parameter id="k889" value="0.0014" constant="true"/>
      <parameter id="k890" value="0.0014" constant="true"/>
      <parameter id="k891" value="0.0014" constant="true"/>
      <parameter id="k892" value="0.0014" constant="true"/>
      <parameter id="k893" value="0.0014" constant="true"/>
      <parameter id="k894" value="7.7e-07" constant="true"/>
      <parameter id="k895" value="3.1955e-05" constant="true"/>
      <parameter id="k896" value="7.7e-07" constant="true"/>
      <parameter id="k897" value="3.1955e-05" constant="true"/>
      <parameter id="k898" value="0.009" constant="true"/>
      <parameter id="k899" value="0.01" constant="true"/>
      <parameter id="k900" value="0.01" constant="true"/>
      <parameter id="k901" value="0.01" constant="true"/>
      <parameter id="k902" value="0.008" constant="true"/>
      <parameter id="k903" value="0.008" constant="true"/>
      <parameter id="k904" value="0.011" constant="true"/>
      <parameter id="k905" value="0.011" constant="true"/>
      <parameter id="k906" value="0.007" constant="true"/>
      <parameter id="k907" value="0.008" constant="true"/>
      <parameter id="k908" value="0.008" constant="true"/>
      <parameter id="k909" value="0.009" constant="true"/>
      <parameter id="k910" value="0.009" constant="true"/>
      <parameter id="k911" value="0.01" constant="true"/>
      <parameter id="k912" value="0.011" constant="true"/>
      <parameter id="k913" value="0.011" constant="true"/>
      <parameter id="k914" value="0.009" constant="true"/>
      <parameter id="k915" value="0.012" constant="true"/>
      <parameter id="k916" value="0.012" constant="true"/>
      <parameter id="k917" value="0.002" constant="true"/>
      <parameter id="k918" value="0.002" constant="true"/>
      <parameter id="k919" value="0.001" constant="true"/>
      <parameter id="k920" value="0.001" constant="true"/>
      <parameter id="k921" value="0.008" constant="true"/>
      <parameter id="k922" value="0.008" constant="true"/>
      <parameter id="k923" value="0.005" constant="true"/>
      <parameter id="k924" value="0.007" constant="true"/>
      <parameter id="k925" value="0.005" constant="true"/>
      <parameter id="k926" value="0.007" constant="true"/>
      <parameter id="k927" value="2.6" constant="true"/>
      <parameter id="k928" value="2.6" constant="true"/>
      <parameter id="k929" value="2.6" constant="true"/>
      <parameter id="k930" value="2.6" constant="true"/>
      <parameter id="k931" value="2.6" constant="true"/>
      <parameter id="k932" value="2.6" constant="true"/>
      <parameter id="k933" value="2.6" constant="true"/>
      <parameter id="k934" value="2.6" constant="true"/>
      <parameter id="k935" value="2.6" constant="true"/>
      <parameter id="k936" value="2.6" constant="true"/>
      <parameter id="k937" value="2.6" constant="true"/>
      <parameter id="k938" value="2.6" constant="true"/>
      <parameter id="k939" value="2.6" constant="true"/>
      <parameter id="k940" value="2.6" constant="true"/>
      <parameter id="k941" value="2.6" constant="true"/>
      <parameter id="k942" value="2.6" constant="true"/>
      <parameter id="k943" value="2.6" constant="true"/>
      <parameter id="k944" value="2.6" constant="true"/>
      <parameter id="k945" value="2.6" constant="true"/>
      <parameter id="k946" value="2.6" constant="true"/>
      <parameter id="k947" value="2.6" constant="true"/>
      <parameter id="k948" value="2.6" constant="true"/>
      <parameter id="k949" value="2.6" constant="true"/>
      <parameter id="k950" value="2.6" constant="true"/>
      <parameter id="k951" value="2.6" constant="true"/>
      <parameter id="k952" value="2.6" constant="true"/>
      <parameter id="k953" value="2.6" constant="true"/>
      <parameter id="k954" value="2.6" constant="true"/>
      <parameter id="k955" value="2.6" constant="true"/>
      <parameter id="k956" value="0.009" constant="true"/>
      <parameter id="k957" value="0.01" constant="true"/>
      <parameter id="k958" value="0.01" constant="true"/>
      <parameter id="k959" value="0.01" constant="true"/>
      <parameter id="k960" value="0.008" constant="true"/>
      <parameter id="k961" value="0.008" constant="true"/>
      <parameter id="k962" value="0.011" constant="true"/>
      <parameter id="k963" value="0.011" constant="true"/>
      <parameter id="k964" value="0.007" constant="true"/>
      <parameter id="k965" value="0.008" constant="true"/>
      <parameter id="k966" value="0.008" constant="true"/>
      <parameter id="k967" value="0.009" constant="true"/>
      <parameter id="k968" value="0.009" constant="true"/>
      <parameter id="k969" value="0.01" constant="true"/>
      <parameter id="k970" value="0.011" constant="true"/>
      <parameter id="k971" value="0.011" constant="true"/>
      <parameter id="k972" value="0.009" constant="true"/>
      <parameter id="k973" value="0.012" constant="true"/>
      <parameter id="k974" value="0.012" constant="true"/>
      <parameter id="k975" value="0.002" constant="true"/>
      <parameter id="k976" value="0.002" constant="true"/>
      <parameter id="k977" value="0.001" constant="true"/>
      <parameter id="k978" value="0.001" constant="true"/>
      <parameter id="k979" value="0.008" constant="true"/>
      <parameter id="k980" value="0.008" constant="true"/>
      <parameter id="k981" value="0.005" constant="true"/>
      <parameter id="k982" value="0.007" constant="true"/>
      <parameter id="k983" value="0.005" constant="true"/>
      <parameter id="k984" value="0.007" constant="true"/>
      <parameter id="k985" value="2.6" constant="true"/>
      <parameter id="k986" value="2.6" constant="true"/>
      <parameter id="k987" value="2.6" constant="true"/>
      <parameter id="k988" value="2.6" constant="true"/>
      <parameter id="k989" value="2.6" constant="true"/>
      <parameter id="k990" value="2.6" constant="true"/>
      <parameter id="k991" value="2.6" constant="true"/>
      <parameter id="k992" value="2.6" constant="true"/>
      <parameter id="k993" value="2.6" constant="true"/>
      <parameter id="k994" value="2.6" constant="true"/>
      <parameter id="k995" value="2.6" constant="true"/>
      <parameter id="k996" value="2.6" constant="true"/>
      <parameter id="k997" value="2.6" constant="true"/>
      <parameter id="k998" value="2.6" constant="true"/>
      <parameter id="k999" value="2.6" constant="true"/>
      <parameter id="k1000" value="2.6" constant="true"/>
      <parameter id="k1001" value="2.6" constant="true"/>
      <parameter id="k1002" value="2.6" constant="true"/>
      <parameter id="k1003" value="2.6" constant="true"/>
      <parameter id="k1004" value="2.6" constant="true"/>
      <parameter id="k1005" value="2.6" constant="true"/>
      <parameter id="k1006" value="2.6" constant="true"/>
      <parameter id="k1007" value="2.6" constant="true"/>
      <parameter id="k1008" value="2.6" constant="true"/>
      <parameter id="k1009" value="2.6" constant="true"/>
      <parameter id="k1010" value="2.6" constant="true"/>
      <parameter id="k1011" value="2.6" constant="true"/>
      <parameter id="k1012" value="2.6" constant="true"/>
      <parameter id="k1013" value="2.6" constant="true"/>
      <parameter id="k1014" value="0.004" constant="true"/>
      <parameter id="k1015" value="0.004" constant="true"/>
      <parameter id="k1016" value="0.004" constant="true"/>
      <parameter id="k1017" value="0.004" constant="true"/>
      <parameter id="k1018" value="0.003" constant="true"/>
      <parameter id="k1019" value="0.003" constant="true"/>
      <parameter id="k1020" value="0.003" constant="true"/>
      <parameter id="k1021" value="0.003" constant="true"/>
      <parameter id="k1022" value="0.003" constant="true"/>
      <parameter id="k1023" value="0.003" constant="true"/>
      <parameter id="k1024" value="0.003" constant="true"/>
      <parameter id="k1025" value="0.002" constant="true"/>
      <parameter id="k1026" value="0.002" constant="true"/>
      <parameter id="k1027" value="0.003" constant="true"/>
      <parameter id="k1028" value="0.003" constant="true"/>
      <parameter id="k1029" value="0.003" constant="true"/>
      <parameter id="k1030" value="0.002" constant="true"/>
      <parameter id="k1031" value="0.002" constant="true"/>
      <parameter id="k1032" value="0.002" constant="true"/>
      <parameter id="k1033" value="0.004" constant="true"/>
      <parameter id="k1034" value="0.004" constant="true"/>
      <parameter id="k1035" value="0.005" constant="true"/>
      <parameter id="k1036" value="0.005" constant="true"/>
      <parameter id="k1037" value="0.002" constant="true"/>
      <parameter id="k1038" value="0.006" constant="true"/>
      <parameter id="k1039" value="0.0015" constant="true"/>
      <parameter id="k1040" value="0.0035" constant="true"/>
      <parameter id="k1041" value="0.0015" constant="true"/>
      <parameter id="k1042" value="0.0035" constant="true"/>
      <parameter id="k1043" value="0.51" constant="true"/>
      <parameter id="k1044" value="0.51" constant="true"/>
      <parameter id="k1045" value="0.51" constant="true"/>
      <parameter id="k1046" value="0.51" constant="true"/>
      <parameter id="k1047" value="0.51" constant="true"/>
      <parameter id="k1048" value="0.51" constant="true"/>
      <parameter id="k1049" value="0.51" constant="true"/>
      <parameter id="k1050" value="0.51" constant="true"/>
      <parameter id="k1051" value="0.51" constant="true"/>
      <parameter id="k1052" value="0.51" constant="true"/>
      <parameter id="k1053" value="0.51" constant="true"/>
      <parameter id="k1054" value="0.51" constant="true"/>
      <parameter id="k1055" value="0.51" constant="true"/>
      <parameter id="k1056" value="0.51" constant="true"/>
      <parameter id="k1057" value="0.51" constant="true"/>
      <parameter id="k1058" value="0.51" constant="true"/>
      <parameter id="k1059" value="0.51" constant="true"/>
      <parameter id="k1060" value="0.51" constant="true"/>
      <parameter id="k1061" value="0.51" constant="true"/>
      <parameter id="k1062" value="0.51" constant="true"/>
      <parameter id="k1063" value="0.51" constant="true"/>
      <parameter id="k1064" value="0.51" constant="true"/>
      <parameter id="k1065" value="0.51" constant="true"/>
      <parameter id="k1066" value="0.51" constant="true"/>
      <parameter id="k1067" value="0.51" constant="true"/>
      <parameter id="k1068" value="0.51" constant="true"/>
      <parameter id="k1069" value="0.51" constant="true"/>
      <parameter id="k1070" value="0.51" constant="true"/>
      <parameter id="k1071" value="0.51" constant="true"/>
      <parameter id="k1072" value="0.004" constant="true"/>
      <parameter id="k1073" value="0.002" constant="true"/>
      <parameter id="k1074" value="0.002" constant="true"/>
      <parameter id="k1075" value="0.002" constant="true"/>
      <parameter id="k1076" value="0.01" constant="true"/>
      <parameter id="k1077" value="0.01" constant="true"/>
      <parameter id="k1078" value="0.004" constant="true"/>
      <parameter id="k1079" value="0.004" constant="true"/>
      <parameter id="k1080" value="0.012" constant="true"/>
      <parameter id="k1081" value="0.01" constant="true"/>
      <parameter id="k1082" value="0.01" constant="true"/>
      <parameter id="k1083" value="0.012" constant="true"/>
      <parameter id="k1084" value="0.012" constant="true"/>
      <parameter id="k1085" value="0.006" constant="true"/>
      <parameter id="k1086" value="0.004" constant="true"/>
      <parameter id="k1087" value="0.004" constant="true"/>
      <parameter id="k1088" value="0.012" constant="true"/>
      <parameter id="k1089" value="0.006" constant="true"/>
      <parameter id="k1090" value="0.006" constant="true"/>
      <parameter id="k1091" value="0.006" constant="true"/>
      <parameter id="k1092" value="0.006" constant="true"/>
      <parameter id="k1093" value="0.006" constant="true"/>
      <parameter id="k1094" value="0.006" constant="true"/>
      <parameter id="k1095" value="0.014" constant="true"/>
      <parameter id="k1096" value="0.016" constant="true"/>
      <parameter id="k1097" value="0.0105" constant="true"/>
      <parameter id="k1098" value="0.0145" constant="true"/>
      <parameter id="k1099" value="0.0105" constant="true"/>
      <parameter id="k1100" value="0.0145" constant="true"/>
      <parameter id="k1101" value="0.07" constant="true"/>
      <parameter id="k1102" value="0.07" constant="true"/>
      <parameter id="k1103" value="0.07" constant="true"/>
      <parameter id="k1104" value="0.07" constant="true"/>
      <parameter id="k1105" value="0.07" constant="true"/>
      <parameter id="k1106" value="0.07" constant="true"/>
      <parameter id="k1107" value="0.07" constant="true"/>
      <parameter id="k1108" value="0.07" constant="true"/>
      <parameter id="k1109" value="0.07" constant="true"/>
      <parameter id="k1110" value="0.07" constant="true"/>
      <parameter id="k1111" value="0.07" constant="true"/>
      <parameter id="k1112" value="0.07" constant="true"/>
      <parameter id="k1113" value="0.07" constant="true"/>
      <parameter id="k1114" value="0.07" constant="true"/>
      <parameter id="k1115" value="0.07" constant="true"/>
      <parameter id="k1116" value="0.07" constant="true"/>
      <parameter id="k1117" value="0.07" constant="true"/>
      <parameter id="k1118" value="0.07" constant="true"/>
      <parameter id="k1119" value="0.07" constant="true"/>
      <parameter id="k1120" value="0.07" constant="true"/>
      <parameter id="k1121" value="0.07" constant="true"/>
      <parameter id="k1122" value="0.07" constant="true"/>
      <parameter id="k1123" value="0.07" constant="true"/>
      <parameter id="k1124" value="0.07" constant="true"/>
      <parameter id="k1125" value="0.07" constant="true"/>
      <parameter id="k1126" value="0.07" constant="true"/>
      <parameter id="k1127" value="0.07" constant="true"/>
      <parameter id="k1128" value="0.07" constant="true"/>
      <parameter id="k1129" value="0.07" constant="true"/>
      <parameter id="k1130" value="0.004" constant="true"/>
      <parameter id="k1131" value="0.002" constant="true"/>
      <parameter id="k1132" value="0.002" constant="true"/>
      <parameter id="k1133" value="0.002" constant="true"/>
      <parameter id="k1134" value="0.01" constant="true"/>
      <parameter id="k1135" value="0.01" constant="true"/>
      <parameter id="k1136" value="0.004" constant="true"/>
      <parameter id="k1137" value="0.004" constant="true"/>
      <parameter id="k1138" value="0.012" constant="true"/>
      <parameter id="k1139" value="0.01" constant="true"/>
      <parameter id="k1140" value="0.01" constant="true"/>
      <parameter id="k1141" value="0.012" constant="true"/>
      <parameter id="k1142" value="0.012" constant="true"/>
      <parameter id="k1143" value="0.006" constant="true"/>
      <parameter id="k1144" value="0.004" constant="true"/>
      <parameter id="k1145" value="0.004" constant="true"/>
      <parameter id="k1146" value="0.012" constant="true"/>
      <parameter id="k1147" value="0.006" constant="true"/>
      <parameter id="k1148" value="0.006" constant="true"/>
      <parameter id="k1149" value="0.006" constant="true"/>
      <parameter id="k1150" value="0.006" constant="true"/>
      <parameter id="k1151" value="0.006" constant="true"/>
      <parameter id="k1152" value="0.006" constant="true"/>
      <parameter id="k1153" value="0.014" constant="true"/>
      <parameter id="k1154" value="0.016" constant="true"/>
      <parameter id="k1155" value="0.0105" constant="true"/>
      <parameter id="k1156" value="0.0145" constant="true"/>
      <parameter id="k1157" value="0.0105" constant="true"/>
      <parameter id="k1158" value="0.0145" constant="true"/>
      <parameter id="k1159" value="0.07" constant="true"/>
      <parameter id="k1160" value="0.07" constant="true"/>
      <parameter id="k1161" value="0.07" constant="true"/>
      <parameter id="k1162" value="0.07" constant="true"/>
      <parameter id="k1163" value="0.07" constant="true"/>
      <parameter id="k1164" value="0.07" constant="true"/>
      <parameter id="k1165" value="0.07" constant="true"/>
      <parameter id="k1166" value="0.07" constant="true"/>
      <parameter id="k1167" value="0.07" constant="true"/>
      <parameter id="k1168" value="0.07" constant="true"/>
      <parameter id="k1169" value="0.07" constant="true"/>
      <parameter id="k1170" value="0.07" constant="true"/>
      <parameter id="k1171" value="0.07" constant="true"/>
      <parameter id="k1172" value="0.07" constant="true"/>
      <parameter id="k1173" value="0.07" constant="true"/>
      <parameter id="k1174" value="0.07" constant="true"/>
      <parameter id="k1175" value="0.07" constant="true"/>
      <parameter id="k1176" value="0.07" constant="true"/>
      <parameter id="k1177" value="0.07" constant="true"/>
      <parameter id="k1178" value="0.07" constant="true"/>
      <parameter id="k1179" value="0.07" constant="true"/>
      <parameter id="k1180" value="0.07" constant="true"/>
      <parameter id="k1181" value="0.07" constant="true"/>
      <parameter id="k1182" value="0.07" constant="true"/>
      <parameter id="k1183" value="0.07" constant="true"/>
      <parameter id="k1184" value="0.07" constant="true"/>
      <parameter id="k1185" value="0.07" constant="true"/>
      <parameter id="k1186" value="0.07" constant="true"/>
      <parameter id="k1187" value="0.07" constant="true"/>
      <parameter id="k1188" value="0.001" constant="true"/>
      <parameter id="k1189" value="0.001" constant="true"/>
      <parameter id="k1190" value="0.001" constant="true"/>
      <parameter id="k1191" value="0.001" constant="true"/>
      <parameter id="k1192" value="0.001" constant="true"/>
      <parameter id="k1193" value="0.001" constant="true"/>
      <parameter id="k1194" value="0.001" constant="true"/>
      <parameter id="k1195" value="0.001" constant="true"/>
      <parameter id="k1196" value="0.001" constant="true"/>
      <parameter id="k1197" value="0.001" constant="true"/>
      <parameter id="k1198" value="0.001" constant="true"/>
      <parameter id="k1199" value="0.001" constant="true"/>
      <parameter id="k1200" value="0.001" constant="true"/>
      <parameter id="k1201" value="0.001" constant="true"/>
      <parameter id="k1202" value="0.001" constant="true"/>
      <parameter id="k1203" value="0.001" constant="true"/>
      <parameter id="k1204" value="0.001" constant="true"/>
      <parameter id="k1205" value="0.001" constant="true"/>
      <parameter id="k1206" value="0.001" constant="true"/>
      <parameter id="k1207" value="0.001" constant="true"/>
      <parameter id="k1208" value="0.001" constant="true"/>
      <parameter id="k1209" value="0.001" constant="true"/>
      <parameter id="k1210" value="0.001" constant="true"/>
      <parameter id="k1211" value="0.001" constant="true"/>
      <parameter id="k1212" value="0.001" constant="true"/>
      <parameter id="k1213" value="0.001" constant="true"/>
      <parameter id="k1214" value="0.001" constant="true"/>
      <parameter id="k1215" value="0.001" constant="true"/>
      <parameter id="k1216" value="0.001" constant="true"/>
      <parameter id="k1217" value="0.01" constant="true"/>
      <parameter id="k1218" value="0.01" constant="true"/>
      <parameter id="k1219" value="0.01" constant="true"/>
      <parameter id="k1220" value="0.01" constant="true"/>
      <parameter id="k1221" value="0.01" constant="true"/>
      <parameter id="k1222" value="0.01" constant="true"/>
      <parameter id="k1223" value="0.01" constant="true"/>
      <parameter id="k1224" value="0.01" constant="true"/>
      <parameter id="k1225" value="0.01" constant="true"/>
      <parameter id="k1226" value="0.01" constant="true"/>
      <parameter id="k1227" value="0.01" constant="true"/>
      <parameter id="k1228" value="0.01" constant="true"/>
      <parameter id="k1229" value="0.01" constant="true"/>
      <parameter id="k1230" value="0.01" constant="true"/>
      <parameter id="k1231" value="0.01" constant="true"/>
      <parameter id="k1232" value="0.01" constant="true"/>
      <parameter id="k1233" value="0.01" constant="true"/>
      <parameter id="k1234" value="0.01" constant="true"/>
      <parameter id="k1235" value="0.01" constant="true"/>
      <parameter id="k1236" value="0.01" constant="true"/>
      <parameter id="k1237" value="0.01" constant="true"/>
      <parameter id="k1238" value="0.01" constant="true"/>
      <parameter id="k1239" value="0.01" constant="true"/>
      <parameter id="k1240" value="0.01" constant="true"/>
      <parameter id="k1241" value="0.01" constant="true"/>
      <parameter id="k1242" value="0.01" constant="true"/>
      <parameter id="k1243" value="0.01" constant="true"/>
      <parameter id="k1244" value="0.01" constant="true"/>
      <parameter id="k1245" value="0.01" constant="true"/>
      <parameter id="k1246" value="1" constant="true"/>
      <parameter id="k1247" value="1" constant="true"/>
      <parameter id="k1248" value="1" constant="true"/>
      <parameter id="k1249" value="1" constant="true"/>
      <parameter id="k1250" value="1" constant="true"/>
      <parameter id="k1251" value="1" constant="true"/>
      <parameter id="k1252" value="1" constant="true"/>
      <parameter id="k1253" value="1" constant="true"/>
      <parameter id="k1254" value="1" constant="true"/>
      <parameter id="k1255" value="1" constant="true"/>
      <parameter id="k1256" value="1" constant="true"/>
      <parameter id="k1257" value="1" constant="true"/>
      <parameter id="k1258" value="1" constant="true"/>
      <parameter id="k1259" value="1" constant="true"/>
      <parameter id="k1260" value="1" constant="true"/>
      <parameter id="k1261" value="1" constant="true"/>
      <parameter id="k1262" value="1" constant="true"/>
      <parameter id="k1263" value="1" constant="true"/>
      <parameter id="k1264" value="1" constant="true"/>
      <parameter id="k1265" value="1" constant="true"/>
      <parameter id="k1266" value="1" constant="true"/>
      <parameter id="k1267" value="1" constant="true"/>
      <parameter id="k1268" value="1" constant="true"/>
      <parameter id="k1269" value="1" constant="true"/>
      <parameter id="k1270" value="1" constant="true"/>
      <parameter id="k1271" value="1" constant="true"/>
      <parameter id="k1272" value="1" constant="true"/>
      <parameter id="k1273" value="1" constant="true"/>
      <parameter id="k1274" value="1" constant="true"/>
      <parameter id="k1275" value="1" constant="true"/>
      <parameter id="k1276" value="1" constant="true"/>
      <parameter id="k1277" value="1" constant="true"/>
      <parameter id="k1278" value="1" constant="true"/>
      <parameter id="k1279" value="1" constant="true"/>
      <parameter id="k1280" value="1" constant="true"/>
      <parameter id="k1281" value="1" constant="true"/>
      <parameter id="k1282" value="1" constant="true"/>
      <parameter id="k1283" value="1" constant="true"/>
      <parameter id="k1284" value="1" constant="true"/>
      <parameter id="k1285" value="1" constant="true"/>
      <parameter id="k1286" value="1" constant="true"/>
      <parameter id="k1287" value="1" constant="true"/>
      <parameter id="k1288" value="1" constant="true"/>
      <parameter id="k1289" value="1" constant="true"/>
      <parameter id="k1290" value="1" constant="true"/>
      <parameter id="k1291" value="1" constant="true"/>
      <parameter id="k1292" value="1" constant="true"/>
      <parameter id="k1293" value="1" constant="true"/>
      <parameter id="k1294" value="1" constant="true"/>
      <parameter id="k1295" value="1" constant="true"/>
      <parameter id="k1296" value="1" constant="true"/>
      <parameter id="k1297" value="1" constant="true"/>
      <parameter id="k1298" value="1" constant="true"/>
      <parameter id="k1299" value="1" constant="true"/>
      <parameter id="k1300" value="1" constant="true"/>
      <parameter id="k1301" value="1" constant="true"/>
      <parameter id="k1302" value="1" constant="true"/>
      <parameter id="k1303" value="1" constant="true"/>
      <parameter id="k1304" value="10" constant="true"/>
      <parameter id="k1305" value="10" constant="true"/>
      <parameter id="k1306" value="10" constant="true"/>
      <parameter id="k1307" value="10" constant="true"/>
      <parameter id="k1308" value="10" constant="true"/>
      <parameter id="k1309" value="10" constant="true"/>
      <parameter id="k1310" value="10" constant="true"/>
      <parameter id="k1311" value="10" constant="true"/>
      <parameter id="k1312" value="10" constant="true"/>
      <parameter id="k1313" value="10" constant="true"/>
      <parameter id="k1314" value="10" constant="true"/>
      <parameter id="k1315" value="10" constant="true"/>
      <parameter id="k1316" value="10" constant="true"/>
      <parameter id="k1317" value="10" constant="true"/>
      <parameter id="k1318" value="10" constant="true"/>
      <parameter id="k1319" value="10" constant="true"/>
      <parameter id="k1320" value="10" constant="true"/>
      <parameter id="k1321" value="10" constant="true"/>
      <parameter id="k1322" value="10" constant="true"/>
      <parameter id="k1323" value="10" constant="true"/>
      <parameter id="k1324" value="10" constant="true"/>
      <parameter id="k1325" value="10" constant="true"/>
      <parameter id="k1326" value="10" constant="true"/>
      <parameter id="k1327" value="10" constant="true"/>
      <parameter id="k1328" value="10" constant="true"/>
      <parameter id="k1329" value="10" constant="true"/>
      <parameter id="k1330" value="10" constant="true"/>
      <parameter id="k1331" value="10" constant="true"/>
      <parameter id="k1332" value="10" constant="true"/>
      <parameter id="k1333" value="10" constant="true"/>
      <parameter id="k1334" value="10" constant="true"/>
      <parameter id="k1335" value="10" constant="true"/>
      <parameter id="k1336" value="10" constant="true"/>
      <parameter id="k1337" value="10" constant="true"/>
      <parameter id="k1338" value="10" constant="true"/>
      <parameter id="k1339" value="10" constant="true"/>
      <parameter id="k1340" value="10" constant="true"/>
      <parameter id="k1341" value="10" constant="true"/>
      <parameter id="k1342" value="10" constant="true"/>
      <parameter id="k1343" value="10" constant="true"/>
      <parameter id="k1344" value="10" constant="true"/>
      <parameter id="k1345" value="10" constant="true"/>
      <parameter id="k1346" value="10" constant="true"/>
      <parameter id="k1347" value="10" constant="true"/>
      <parameter id="k1348" value="10" constant="true"/>
      <parameter id="k1349" value="10" constant="true"/>
      <parameter id="k1350" value="10" constant="true"/>
      <parameter id="k1351" value="10" constant="true"/>
      <parameter id="k1352" value="10" constant="true"/>
      <parameter id="k1353" value="10" constant="true"/>
      <parameter id="k1354" value="10" constant="true"/>
      <parameter id="k1355" value="10" constant="true"/>
      <parameter id="k1356" value="10" constant="true"/>
      <parameter id="k1357" value="10" constant="true"/>
      <parameter id="k1358" value="10" constant="true"/>
      <parameter id="k1359" value="10" constant="true"/>
      <parameter id="k1360" value="10" constant="true"/>
      <parameter id="k1361" value="10" constant="true"/>
      <parameter id="k1362" value="0.001" constant="true"/>
      <parameter id="k1363" value="0.001" constant="true"/>
      <parameter id="k1364" value="0.001" constant="true"/>
      <parameter id="k1365" value="0.001" constant="true"/>
      <parameter id="k1366" value="0.001" constant="true"/>
      <parameter id="k1367" value="0.001" constant="true"/>
      <parameter id="k1368" value="0.001" constant="true"/>
      <parameter id="k1369" value="0.001" constant="true"/>
      <parameter id="k1370" value="0.001" constant="true"/>
      <parameter id="k1371" value="0.001" constant="true"/>
      <parameter id="k1372" value="0.001" constant="true"/>
      <parameter id="k1373" value="0.001" constant="true"/>
      <parameter id="k1374" value="0.001" constant="true"/>
      <parameter id="k1375" value="0.001" constant="true"/>
      <parameter id="k1376" value="0.001" constant="true"/>
      <parameter id="k1377" value="0.001" constant="true"/>
      <parameter id="k1378" value="0.001" constant="true"/>
      <parameter id="k1379" value="0.001" constant="true"/>
      <parameter id="k1380" value="0.001" constant="true"/>
      <parameter id="k1381" value="0.001" constant="true"/>
      <parameter id="k1382" value="0.001" constant="true"/>
      <parameter id="k1383" value="0.001" constant="true"/>
      <parameter id="k1384" value="0.001" constant="true"/>
      <parameter id="k1385" value="0.001" constant="true"/>
      <parameter id="k1386" value="0.001" constant="true"/>
      <parameter id="k1387" value="0.001" constant="true"/>
      <parameter id="k1388" value="0.001" constant="true"/>
      <parameter id="k1389" value="0.001" constant="true"/>
      <parameter id="k1390" value="0.001" constant="true"/>
      <parameter id="k1391" value="0.1" constant="true"/>
      <parameter id="k1392" value="0.1" constant="true"/>
      <parameter id="k1393" value="0.1" constant="true"/>
      <parameter id="k1394" value="0.1" constant="true"/>
      <parameter id="k1395" value="0.1" constant="true"/>
      <parameter id="k1396" value="0.1" constant="true"/>
      <parameter id="k1397" value="0.1" constant="true"/>
      <parameter id="k1398" value="0.1" constant="true"/>
      <parameter id="k1399" value="0.1" constant="true"/>
      <parameter id="k1400" value="0.1" constant="true"/>
      <parameter id="k1401" value="0.1" constant="true"/>
      <parameter id="k1402" value="0.1" constant="true"/>
      <parameter id="k1403" value="0.1" constant="true"/>
      <parameter id="k1404" value="0.1" constant="true"/>
      <parameter id="k1405" value="0.1" constant="true"/>
      <parameter id="k1406" value="0.1" constant="true"/>
      <parameter id="k1407" value="0.1" constant="true"/>
      <parameter id="k1408" value="0.1" constant="true"/>
      <parameter id="k1409" value="0.1" constant="true"/>
      <parameter id="k1410" value="0.1" constant="true"/>
      <parameter id="k1411" value="0.1" constant="true"/>
      <parameter id="k1412" value="0.1" constant="true"/>
      <parameter id="k1413" value="0.1" constant="true"/>
      <parameter id="k1414" value="0.1" constant="true"/>
      <parameter id="k1415" value="0.1" constant="true"/>
      <parameter id="k1416" value="0.1" constant="true"/>
      <parameter id="k1417" value="0.1" constant="true"/>
      <parameter id="k1418" value="0.1" constant="true"/>
      <parameter id="k1419" value="0.1" constant="true"/>
      <parameter id="k1420" value="1" constant="true"/>
      <parameter id="k1421" value="1" constant="true"/>
      <parameter id="k1422" value="1" constant="true"/>
      <parameter id="k1423" value="1" constant="true"/>
      <parameter id="k1424" value="1" constant="true"/>
      <parameter id="k1425" value="1" constant="true"/>
      <parameter id="k1426" value="1" constant="true"/>
      <parameter id="k1427" value="1" constant="true"/>
      <parameter id="k1428" value="1" constant="true"/>
      <parameter id="k1429" value="1" constant="true"/>
      <parameter id="k1430" value="1" constant="true"/>
      <parameter id="k1431" value="1" constant="true"/>
      <parameter id="k1432" value="1" constant="true"/>
      <parameter id="k1433" value="1" constant="true"/>
      <parameter id="k1434" value="1" constant="true"/>
      <parameter id="k1435" value="1" constant="true"/>
      <parameter id="k1436" value="1" constant="true"/>
      <parameter id="k1437" value="1" constant="true"/>
      <parameter id="k1438" value="1" constant="true"/>
      <parameter id="k1439" value="1" constant="true"/>
      <parameter id="k1440" value="1" constant="true"/>
      <parameter id="k1441" value="1" constant="true"/>
      <parameter id="k1442" value="1" constant="true"/>
      <parameter id="k1443" value="1" constant="true"/>
      <parameter id="k1444" value="1" constant="true"/>
      <parameter id="k1445" value="1" constant="true"/>
      <parameter id="k1446" value="1" constant="true"/>
      <parameter id="k1447" value="1" constant="true"/>
      <parameter id="k1448" value="1" constant="true"/>
      <parameter id="k1449" value="0.001" constant="true"/>
      <parameter id="k1450" value="0.001" constant="true"/>
      <parameter id="k1451" value="0.001" constant="true"/>
      <parameter id="k1452" value="0.001" constant="true"/>
      <parameter id="k1453" value="0.001" constant="true"/>
      <parameter id="k1454" value="0.001" constant="true"/>
      <parameter id="k1455" value="0.001" constant="true"/>
      <parameter id="k1456" value="0.001" constant="true"/>
      <parameter id="k1457" value="0.001" constant="true"/>
      <parameter id="k1458" value="0.001" constant="true"/>
      <parameter id="k1459" value="0.001" constant="true"/>
      <parameter id="k1460" value="0.001" constant="true"/>
      <parameter id="k1461" value="0.001" constant="true"/>
      <parameter id="k1462" value="0.001" constant="true"/>
      <parameter id="k1463" value="0.001" constant="true"/>
      <parameter id="k1464" value="0.001" constant="true"/>
      <parameter id="k1465" value="0.001" constant="true"/>
      <parameter id="k1466" value="0.001" constant="true"/>
      <parameter id="k1467" value="0.001" constant="true"/>
      <parameter id="k1468" value="0.001" constant="true"/>
      <parameter id="k1469" value="0.001" constant="true"/>
      <parameter id="k1470" value="0.001" constant="true"/>
      <parameter id="k1471" value="0.001" constant="true"/>
      <parameter id="k1472" value="0.001" constant="true"/>
      <parameter id="k1473" value="0.001" constant="true"/>
      <parameter id="k1474" value="0.005" constant="true"/>
      <parameter id="k1475" value="0.005" constant="true"/>
      <parameter id="k1476" value="0.005" constant="true"/>
      <parameter id="k1477" value="0.005" constant="true"/>
      <parameter id="k1478" value="0.01" constant="true"/>
      <parameter id="k1479" value="0.01" constant="true"/>
      <parameter id="k1480" value="0.01" constant="true"/>
      <parameter id="k1481" value="0.01" constant="true"/>
      <parameter id="k1482" value="0.01" constant="true"/>
      <parameter id="k1483" value="0.01" constant="true"/>
      <parameter id="k1484" value="0.01" constant="true"/>
      <parameter id="k1485" value="0.01" constant="true"/>
      <parameter id="k1486" value="0.01" constant="true"/>
      <parameter id="k1487" value="0.01" constant="true"/>
      <parameter id="k1488" value="0.01" constant="true"/>
      <parameter id="k1489" value="0.01" constant="true"/>
      <parameter id="k1490" value="0.01" constant="true"/>
      <parameter id="k1491" value="0.01" constant="true"/>
      <parameter id="k1492" value="0.01" constant="true"/>
      <parameter id="k1493" value="0.01" constant="true"/>
      <parameter id="k1494" value="0.01" constant="true"/>
      <parameter id="k1495" value="0.01" constant="true"/>
      <parameter id="k1496" value="0.01" constant="true"/>
      <parameter id="k1497" value="0.01" constant="true"/>
      <parameter id="k1498" value="0.01" constant="true"/>
      <parameter id="k1499" value="0.01" constant="true"/>
      <parameter id="k1500" value="0.01" constant="true"/>
      <parameter id="k1501" value="0.01" constant="true"/>
      <parameter id="k1502" value="0.01" constant="true"/>
      <parameter id="k1503" value="0.05" constant="true"/>
      <parameter id="k1504" value="0.05" constant="true"/>
      <parameter id="k1505" value="0.05" constant="true"/>
      <parameter id="k1506" value="0.05" constant="true"/>
      <parameter id="k1507" value="1" constant="true"/>
      <parameter id="k1508" value="1" constant="true"/>
      <parameter id="k1509" value="1" constant="true"/>
      <parameter id="k1510" value="1" constant="true"/>
      <parameter id="k1511" value="1" constant="true"/>
      <parameter id="k1512" value="1" constant="true"/>
      <parameter id="k1513" value="1" constant="true"/>
      <parameter id="k1514" value="1" constant="true"/>
      <parameter id="k1515" value="1" constant="true"/>
      <parameter id="k1516" value="1" constant="true"/>
      <parameter id="k1517" value="1" constant="true"/>
      <parameter id="k1518" value="1" constant="true"/>
      <parameter id="k1519" value="1" constant="true"/>
      <parameter id="k1520" value="1" constant="true"/>
      <parameter id="k1521" value="1" constant="true"/>
      <parameter id="k1522" value="1" constant="true"/>
      <parameter id="k1523" value="1" constant="true"/>
      <parameter id="k1524" value="1" constant="true"/>
      <parameter id="k1525" value="1" constant="true"/>
      <parameter id="k1526" value="1" constant="true"/>
      <parameter id="k1527" value="1" constant="true"/>
      <parameter id="k1528" value="1" constant="true"/>
      <parameter id="k1529" value="1" constant="true"/>
      <parameter id="k1530" value="1" constant="true"/>
      <parameter id="k1531" value="1" constant="true"/>
      <parameter id="k1532" value="5" constant="true"/>
      <parameter id="k1533" value="5" constant="true"/>
      <parameter id="k1534" value="5" constant="true"/>
      <parameter id="k1535" value="5" constant="true"/>
      <parameter id="k1536" value="0.001" constant="true"/>
      <parameter id="k1537" value="0.001" constant="true"/>
      <parameter id="k1538" value="0.001" constant="true"/>
      <parameter id="k1539" value="0.001" constant="true"/>
      <parameter id="k1540" value="0.001" constant="true"/>
      <parameter id="k1541" value="0.001" constant="true"/>
      <parameter id="k1542" value="0.001" constant="true"/>
      <parameter id="k1543" value="0.001" constant="true"/>
      <parameter id="k1544" value="0.001" constant="true"/>
      <parameter id="k1545" value="0.001" constant="true"/>
      <parameter id="k1546" value="0.001" constant="true"/>
      <parameter id="k1547" value="0.001" constant="true"/>
      <parameter id="k1548" value="0.001" constant="true"/>
      <parameter id="k1549" value="0.001" constant="true"/>
      <parameter id="k1550" value="0.001" constant="true"/>
      <parameter id="k1551" value="0.001" constant="true"/>
      <parameter id="k1552" value="0.001" constant="true"/>
      <parameter id="k1553" value="0.001" constant="true"/>
      <parameter id="k1554" value="0.001" constant="true"/>
      <parameter id="k1555" value="0.001" constant="true"/>
      <parameter id="k1556" value="0.001" constant="true"/>
      <parameter id="k1557" value="0.001" constant="true"/>
      <parameter id="k1558" value="0.001" constant="true"/>
      <parameter id="k1559" value="0.001" constant="true"/>
      <parameter id="k1560" value="0.001" constant="true"/>
      <parameter id="k1561" value="0.001" constant="true"/>
      <parameter id="k1562" value="0.001" constant="true"/>
      <parameter id="k1563" value="0.001" constant="true"/>
      <parameter id="k1564" value="0.001" constant="true"/>
      <parameter id="k1565" value="0.01" constant="true"/>
      <parameter id="k1566" value="0.01" constant="true"/>
      <parameter id="k1567" value="0.01" constant="true"/>
      <parameter id="k1568" value="0.01" constant="true"/>
      <parameter id="k1569" value="0.01" constant="true"/>
      <parameter id="k1570" value="0.01" constant="true"/>
      <parameter id="k1571" value="0.01" constant="true"/>
      <parameter id="k1572" value="0.01" constant="true"/>
      <parameter id="k1573" value="0.01" constant="true"/>
      <parameter id="k1574" value="0.01" constant="true"/>
      <parameter id="k1575" value="0.01" constant="true"/>
      <parameter id="k1576" value="0.01" constant="true"/>
      <parameter id="k1577" value="0.01" constant="true"/>
      <parameter id="k1578" value="0.01" constant="true"/>
      <parameter id="k1579" value="0.01" constant="true"/>
      <parameter id="k1580" value="0.01" constant="true"/>
      <parameter id="k1581" value="0.01" constant="true"/>
      <parameter id="k1582" value="0.01" constant="true"/>
      <parameter id="k1583" value="0.01" constant="true"/>
      <parameter id="k1584" value="0.01" constant="true"/>
      <parameter id="k1585" value="0.01" constant="true"/>
      <parameter id="k1586" value="0.01" constant="true"/>
      <parameter id="k1587" value="0.01" constant="true"/>
      <parameter id="k1588" value="0.01" constant="true"/>
      <parameter id="k1589" value="0.01" constant="true"/>
      <parameter id="k1590" value="0.01" constant="true"/>
      <parameter id="k1591" value="0.01" constant="true"/>
      <parameter id="k1592" value="0.01" constant="true"/>
      <parameter id="k1593" value="0.01" constant="true"/>
      <parameter id="k1594" value="1" constant="true"/>
      <parameter id="k1595" value="1" constant="true"/>
      <parameter id="k1596" value="1" constant="true"/>
      <parameter id="k1597" value="1" constant="true"/>
      <parameter id="k1598" value="1" constant="true"/>
      <parameter id="k1599" value="1" constant="true"/>
      <parameter id="k1600" value="1" constant="true"/>
      <parameter id="k1601" value="1" constant="true"/>
      <parameter id="k1602" value="1" constant="true"/>
      <parameter id="k1603" value="1" constant="true"/>
      <parameter id="k1604" value="1" constant="true"/>
      <parameter id="k1605" value="1" constant="true"/>
      <parameter id="k1606" value="1" constant="true"/>
      <parameter id="k1607" value="1" constant="true"/>
      <parameter id="k1608" value="1" constant="true"/>
      <parameter id="k1609" value="1" constant="true"/>
      <parameter id="k1610" value="1" constant="true"/>
      <parameter id="k1611" value="1" constant="true"/>
      <parameter id="k1612" value="1" constant="true"/>
      <parameter id="k1613" value="1" constant="true"/>
      <parameter id="k1614" value="1" constant="true"/>
      <parameter id="k1615" value="1" constant="true"/>
      <parameter id="k1616" value="1" constant="true"/>
      <parameter id="k1617" value="1" constant="true"/>
      <parameter id="k1618" value="1" constant="true"/>
      <parameter id="k1619" value="1" constant="true"/>
      <parameter id="k1620" value="1" constant="true"/>
      <parameter id="k1621" value="1" constant="true"/>
      <parameter id="k1622" value="1" constant="true"/>
      <parameter id="k1623" value="0.008" constant="true"/>
      <parameter id="k1624" value="0.01" constant="true"/>
      <parameter id="k1625" value="0.008" constant="true"/>
      <parameter id="k1626" value="0.01" constant="true"/>
      <parameter id="k1627" value="0.008" constant="true"/>
      <parameter id="k1628" value="0.01" constant="true"/>
      <parameter id="k1629" value="0.008" constant="true"/>
      <parameter id="k1630" value="0.01" constant="true"/>
      <parameter id="k1631" value="0.008" constant="true"/>
      <parameter id="k1632" value="0.01" constant="true"/>
      <parameter id="k1633" value="0.008" constant="true"/>
      <parameter id="k1634" value="0.01" constant="true"/>
      <parameter id="k1635" value="0.008" constant="true"/>
      <parameter id="k1636" value="0.01" constant="true"/>
      <parameter id="k1637" value="0.008" constant="true"/>
      <parameter id="k1638" value="0.01" constant="true"/>
      <parameter id="k1639" value="0.001" constant="true"/>
      <parameter id="k1640" value="0.01" constant="true"/>
      <parameter id="k1641" value="0.001" constant="true"/>
      <parameter id="k1642" value="0.01" constant="true"/>
      <parameter id="k1643" value="0.1" constant="true"/>
      <parameter id="k1644" value="1" constant="true"/>
      <parameter id="k1645" value="0.1" constant="true"/>
      <parameter id="k1646" value="1" constant="true"/>
      <parameter id="k1647" value="0.1" constant="true"/>
      <parameter id="k1648" value="0.1" constant="true"/>
      <parameter id="k1649" value="0.1" constant="true"/>
      <parameter id="k1650" value="1" constant="true"/>
      <parameter id="k1651" value="1" constant="true"/>
      <parameter id="k1652" value="0.1" constant="true"/>
      <parameter id="k1653" value="1" constant="true"/>
      <parameter id="k1654" value="1" constant="true"/>
      <parameter id="k1655" value="0.1" constant="true"/>
      <parameter id="k1656" value="1" constant="true"/>
      <parameter id="k1657" value="10" constant="true"/>
      <parameter id="k1658" value="0.1" constant="true"/>
      <parameter id="k1659" value="1" constant="true"/>
      <parameter id="k1660" value="10" constant="true"/>
      <parameter id="k1661" value="0.1" constant="true"/>
      <parameter id="k1662" value="1" constant="true"/>
      <parameter id="k1663" value="5" constant="true"/>
      <parameter id="k1664" value="0.1" constant="true"/>
      <parameter id="k1665" value="1" constant="true"/>
      <parameter id="k1666" value="5" constant="true"/>
      <parameter id="k1667" value="0.1" constant="true"/>
      <parameter id="k1668" value="0.01" constant="true"/>
      <parameter id="k1669" value="0.001" constant="true"/>
      <parameter id="k1670" value="1" constant="true"/>
      <parameter id="k1671" value="1" constant="true"/>
      <parameter id="k1672" value="0.001" constant="true"/>
      <parameter id="k1673" value="1" constant="true"/>
      <parameter id="k1674" value="1" constant="true"/>
      <parameter id="k1675" value="0.002" constant="true"/>
      <parameter id="k1676" value="0.2" constant="true"/>
      <parameter id="k1677" value="1" constant="true"/>
      <parameter id="k1678" value="0.001" constant="true"/>
      <parameter id="k1679" value="0.1" constant="true"/>
      <parameter id="k1680" value="0.01" constant="true"/>
      <parameter id="k1681" value="0.013" constant="true"/>
      <parameter id="k1682" value="0.001" constant="true"/>
      <parameter id="k1683" value="0.1" constant="true"/>
      <parameter id="k1684" value="1" constant="true"/>
      <parameter id="k1685" value="0.01" constant="true"/>
      <parameter id="k1686" value="0.001" constant="true"/>
      <parameter id="k1687" value="0.1" constant="true"/>
      <parameter id="k1688" value="1" constant="true"/>
      <parameter id="k1689" value="0.01" constant="true"/>
      <parameter id="k1690" value="0.001" constant="true"/>
      <parameter id="k1691" value="0.1" constant="true"/>
      <parameter id="k1692" value="1" constant="true"/>
      <parameter id="k1693" value="0.02" constant="true"/>
      <parameter id="k1694" value="2" constant="true"/>
      <parameter id="k1695" value="10" constant="true"/>
      <parameter id="k1696" value="0" constant="true"/>
      <parameter id="k1697" value="0.1" constant="true"/>
      <parameter id="k1698" value="1" constant="true"/>
      <parameter id="k1699" value="1" constant="true"/>
      <parameter id="k1700" value="0.001" constant="true"/>
      <parameter id="k1701" value="0.1" constant="true"/>
      <parameter id="k1702" value="1" constant="true"/>
      <parameter id="k1703" value="0.001" constant="true"/>
      <parameter id="k1704" value="0.1" constant="true"/>
      <parameter id="k1705" value="1" constant="true"/>
      <parameter id="k1706" value="0.001" constant="true"/>
      <parameter id="k1707" value="0.1" constant="true"/>
      <parameter id="k1708" value="1" constant="true"/>
      <parameter id="k1709" value="1" constant="true"/>
      <parameter id="k1710" value="0.011" constant="true"/>
      <parameter id="k1711" value="0" constant="true"/>
      <parameter id="k1712" value="0.001" constant="true"/>
      <parameter id="k1713" value="0.1" constant="true"/>
      <parameter id="k1714" value="1" constant="true"/>
      <parameter id="k1715" value="0.9" constant="true"/>
      <parameter id="k1716" value="0.011" constant="true"/>
      <parameter id="k1717" value="0.001" constant="true"/>
      <parameter id="k1718" value="0.1" constant="true"/>
      <parameter id="k1719" value="1" constant="true"/>
      <parameter id="k1720" value="1" constant="true"/>
      <parameter id="k1721" value="0.001" constant="true"/>
      <parameter id="k1722" value="0.1" constant="true"/>
      <parameter id="k1723" value="1" constant="true"/>
      <parameter id="k1724" value="0.001" constant="true"/>
      <parameter id="k1725" value="0.1" constant="true"/>
      <parameter id="k1726" value="1" constant="true"/>
      <parameter id="k1727" value="0.001" constant="true"/>
      <parameter id="k1728" value="0.01" constant="true"/>
      <parameter id="k1729" value="1" constant="true"/>
      <parameter id="k1730" value="100" constant="true"/>
      <parameter id="k1731" value="0.001" constant="true"/>
      <parameter id="k1732" value="0.1" constant="true"/>
      <parameter id="k1733" value="0.001" constant="true"/>
      <parameter id="k1734" value="0.1" constant="true"/>
      <parameter id="k1735" value="1" constant="true"/>
      <parameter id="k1736" value="0.001" constant="true"/>
      <parameter id="k1737" value="0" constant="true"/>
      <parameter id="k1738" value="0.1" constant="true"/>
      <parameter id="k1739" value="0.01" constant="true"/>
      <parameter id="k1740" value="1" constant="true"/>
      <parameter id="k1741" value="10" constant="true"/>
      <parameter id="k1742" value="0.001" constant="true"/>
      <parameter id="k1743" value="0.1" constant="true"/>
      <parameter id="k1744" value="0.001" constant="true"/>
      <parameter id="k1745" value="0.1" constant="true"/>
      <parameter id="k1746" value="0.001" constant="true"/>
      <parameter id="k1747" value="0.0001" constant="true"/>
      <parameter id="k1748" value="0.05" constant="true"/>
      <parameter id="k1749" value="5" constant="true"/>
      <parameter id="k1750" value="10" constant="true"/>
      <parameter id="k1751" value="0.01" constant="true"/>
      <parameter id="k1752" value="0.05" constant="true"/>
      <parameter id="k1753" value="5" constant="true"/>
      <parameter id="k1754" value="10" constant="true"/>
      <parameter id="k1755" value="0.001" constant="true"/>
      <parameter id="k1756" value="1" constant="true"/>
      <parameter id="k1757" value="0.0001" constant="true"/>
      <parameter id="k1758" value="0.001" constant="true"/>
      <parameter id="k1759" value="0.1" constant="true"/>
      <parameter id="k1760" value="1" constant="true"/>
      <parameter id="k1761" value="0.01" constant="true"/>
      <parameter id="k1762_1" value="60" constant="true"/>
      <parameter id="k1762_2" value="4" constant="true"/>
      <parameter id="k1762_3" value="200" constant="true"/>
      <parameter id="k1763" value="0.01" constant="true"/>
      <parameter id="k1764" value="0.012" constant="true"/>
      <parameter id="k1765" value="0.018" constant="true"/>
      <parameter id="k1766" value="0.01" constant="true"/>
      <parameter id="k1767" value="1" constant="true"/>
      <parameter id="k1768" value="1" constant="true"/>
      <parameter id="k1769" value="0.0001" constant="true"/>
      <parameter id="k1770" value="0.1" constant="true"/>
      <parameter id="k1771" value="0.1" constant="true"/>
      <parameter id="k1772" value="0.1" constant="true"/>
      <parameter id="k1773" value="0.01" constant="true"/>
      <parameter id="k1774" value="0.001" constant="true"/>
      <parameter id="k1775_1" value="1" constant="true"/>
      <parameter id="k1775_2" value="4" constant="true"/>
      <parameter id="k1775_3" value="0.1" constant="true"/>
      <parameter id="k1776" value="0.001" constant="true"/>
      <parameter id="k1777" value="0.0001" constant="true"/>
      <parameter id="k1778" value="0.1" constant="true"/>
      <parameter id="k1779" value="1" constant="true"/>
      <parameter id="k1780" value="10" constant="true"/>
      <parameter id="k1781" value="0.01" constant="true"/>
      <parameter id="k1782" value="0.01" constant="true"/>
      <parameter id="k1783" value="1" constant="true"/>
      <parameter id="k1784" value="10" constant="true"/>
      <parameter id="k1785" value="0.03" constant="true"/>
      <parameter id="k1786" value="0.005" constant="true"/>
      <parameter id="k1787" value="0.1" constant="true"/>
      <parameter id="k1788" value="1" constant="true"/>
      <parameter id="k1789" value="0.001" constant="true"/>
      <parameter id="k1790" value="0.001" constant="true"/>
      <parameter id="k1791" value="0.1" constant="true"/>
      <parameter id="k1792" value="1" constant="true"/>
      <parameter id="k1793" value="0.001" constant="true"/>
      <parameter id="k1794" value="0.001" constant="true"/>
      <parameter id="k1795" value="0.0001" constant="true"/>
      <parameter id="k1796" value="0.001" constant="true"/>
      <parameter id="k1797" value="0.001" constant="true"/>
      <parameter id="k1798" value="0.0001" constant="true"/>
      <parameter id="k1799" value="0.001" constant="true"/>
      <parameter id="k1800" value="0.01" constant="true"/>
      <parameter id="k1801_1" value="0.483" constant="true"/>
      <parameter id="k1802_1" value="0.001" constant="true"/>
      <parameter id="k1803" value="0.1" constant="true"/>
      <parameter id="k1804" value="0.01" constant="true"/>
      <parameter id="k1805" value="0.05" constant="true"/>
      <parameter id="k1806" value="0.01" constant="true"/>
      <parameter id="k1807" value="0.1" constant="true"/>
      <parameter id="k1808" value="1e-05" constant="true"/>
      <parameter id="k1809" value="0.1" constant="true"/>
      <parameter id="k1810" value="0.01" constant="true"/>
      <parameter id="k1811" value="5e-06" constant="true"/>
      <parameter id="k1812" value="0.01" constant="true"/>
      <parameter id="k1813" value="0.0004" constant="true"/>
      <parameter id="k1814" value="0.01" constant="true"/>
      <parameter id="k1815" value="0.001" constant="true"/>
      <parameter id="k1816" value="0.0001" constant="true"/>
      <parameter id="k1817" value="0.001" constant="true"/>
      <parameter id="k1818" value="0.0001" constant="true"/>
      <parameter id="k1819" value="0" constant="true"/>
      <parameter id="k1820" value="0" constant="true"/>
      <parameter id="k1821" value="0" constant="true"/>
      <parameter id="k1822" value="0" constant="true"/>
      <parameter id="k1823" value="0.001" constant="true"/>
      <parameter id="k1824" value="0.1" constant="true"/>
      <parameter id="k1825" value="1" constant="true"/>
      <parameter id="k1826" value="0.005" constant="true"/>
      <parameter id="k1827" value="0.001" constant="true"/>
      <parameter id="k1828" value="0.1" constant="true"/>
      <parameter id="k1829" value="1" constant="true"/>
      <parameter id="k1830" value="0.001" constant="true"/>
      <parameter id="k1831" value="0.1" constant="true"/>
      <parameter id="k1832" value="1" constant="true"/>
      <parameter id="k1833" value="0.001" constant="true"/>
      <parameter id="k1834" value="2.688368e-06" constant="true"/>
      <parameter id="k1835" value="0.002688368" constant="true"/>
      <parameter id="k1836" value="0.0001925409" constant="true"/>
      <parameter id="k1837" value="2.688368e-06" constant="true"/>
      <parameter id="k1838" value="0.0002339785" constant="true"/>
      <parameter id="k1839" value="2.85669e-05" constant="true"/>
      <parameter id="k1840" value="2.339785e-06" constant="true"/>
      <parameter id="k1841" value="0.000232799" constant="true"/>
      <parameter id="k1842" value="2.32799e-06" constant="true"/>
      <parameter id="k1843" value="5.321161e-05" constant="true"/>
      <parameter id="k1844" value="2.339785e-06" constant="true"/>
      <parameter id="k1845" value="2.85669e-05" constant="true"/>
      <parameter id="k1846" value="2.504434e-06" constant="true"/>
      <parameter id="k1847" value="2.504434e-06" constant="true"/>
      <parameter id="k1848" value="2.832733e-06" constant="true"/>
      <parameter id="k1849" value="0.0002832733" constant="true"/>
      <parameter id="k1850" value="0.0001219627" constant="true"/>
      <parameter id="k1851" value="2.832733e-06" constant="true"/>
      <parameter id="k1852" value="0.0002471324" constant="true"/>
      <parameter id="k1853" value="2.471324e-06" constant="true"/>
      <parameter id="k1854" value="0.0001219627" constant="true"/>
      <parameter id="k1855" value="0.0001219627" constant="true"/>
      <parameter id="k1856" value="2.471324e-06" constant="true"/>
      <parameter id="k1857" value="0.0001219627" constant="true"/>
      <parameter id="k1858" value="2.471324e-06" constant="true"/>
      <parameter id="k1859" value="0.0001219627" constant="true"/>
      <parameter id="k1860" value="1.320401e-06" constant="true"/>
      <parameter id="k1861" value="2.099911e-06" constant="true"/>
      <parameter id="k1862" value="1.320401e-06" constant="true"/>
      <parameter id="k1863" value="6.060462e-06" constant="true"/>
      <parameter id="k1864" value="6.060462e-06" constant="true"/>
      <parameter id="k1865" value="6.060462e-06" constant="true"/>
      <parameter id="k1866" value="6.060462e-06" constant="true"/>
      <parameter id="k1867" value="2.099911e-06" constant="true"/>
      <parameter id="k1868" value="2.85669e-05" constant="true"/>
      <parameter id="k1869" value="2.85669e-05" constant="true"/>
      <parameter id="k1870" value="2.32799e-06" constant="true"/>
      <parameter id="k1871" value="0.0001219627" constant="true"/>
      <parameter id="k1872" value="0.0001219627" constant="true"/>
      <parameter id="k1873" value="0.0001283606" constant="true"/>
      <parameter id="k1874" value="6.418029e-05" constant="true"/>
      <parameter id="k1875" value="0.0001219627" constant="true"/>
      <parameter id="k1876" value="6.418029e-05" constant="true"/>
      <parameter id="k1877" value="0.0006418029" constant="true"/>
      <parameter id="k1878" value="9.247881e-06" constant="true"/>
      <parameter id="k1879" value="9.247881e-05" constant="true"/>
      <parameter id="k1880" value="9.247881e-06" constant="true"/>
      <parameter id="k1881" value="1.514877e-05" constant="true"/>
      <parameter id="k1882" value="1.039638e-05" constant="true"/>
      <parameter id="k1883" value="0" constant="true"/>
      <parameter id="k1884" value="1.514877e-05" constant="true"/>
      <parameter id="k1885" value="1.514877e-05" constant="true"/>
      <parameter id="k1886" value="1.514877e-05" constant="true"/>
      <parameter id="k1887" value="1.514877e-05" constant="true"/>
      <parameter id="k1888" value="1.039638e-05" constant="true"/>
      <parameter id="k1889" value="1.233051e-05" constant="true"/>
      <parameter id="k1890" value="1.039638e-05" constant="true"/>
      <parameter id="k1891" value="1.233051e-05" constant="true"/>
      <parameter id="k1892" value="0" constant="true"/>
      <parameter id="k1893" value="6.546783e-06" constant="true"/>
      <parameter id="k1894" value="6.546783e-06" constant="true"/>
      <parameter id="k1895" value="6.546783e-06" constant="true"/>
      <parameter id="k1896" value="2.873745e-05" constant="true"/>
      <parameter id="k1897" value="1.514877e-05" constant="true"/>
      <parameter id="k1898" value="1.233051e-05" constant="true"/>
      <parameter id="k1899" value="0" constant="true"/>
      <parameter id="k1900" value="6.546783e-06" constant="true"/>
      <parameter id="k1901" value="6.418029e-05" constant="true"/>
      <parameter id="k1902" value="6.546783e-06" constant="true"/>
      <parameter id="k1903" value="1.514877e-05" constant="true"/>
      <parameter id="k1904" value="1.514877e-05" constant="true"/>
      <parameter id="k1905" value="1.514877e-05" constant="true"/>
      <parameter id="k1906" value="1.514877e-05" constant="true"/>
      <parameter id="k1907" value="1.514877e-05" constant="true"/>
      <parameter id="k1908" value="1.233051e-05" constant="true"/>
      <parameter id="k1909" value="1.514877e-05" constant="true"/>
      <parameter id="k1910" value="1.233051e-05" constant="true"/>
      <parameter id="k1911" value="1.233051e-05" constant="true"/>
      <parameter id="k1912" value="1.233051e-05" constant="true"/>
      <parameter id="k1913" value="1.039638e-05" constant="true"/>
      <parameter id="k1914" value="0" constant="true"/>
      <parameter id="k1915" value="1.514877e-05" constant="true"/>
      <parameter id="k1916" value="1.233051e-05" constant="true"/>
      <parameter id="k1917" value="0" constant="true"/>
      <parameter id="k1918" value="6.546783e-06" constant="true"/>
      <parameter id="k1919" value="6.418029e-05" constant="true"/>
      <parameter id="k1920" value="6.546783e-06" constant="true"/>
      <parameter id="k1921" value="6.546783e-06" constant="true"/>
      <parameter id="k1922" value="2.873745e-05" constant="true"/>
      <parameter id="k1923" value="1.514877e-05" constant="true"/>
      <parameter id="k1924" value="1.514877e-05" constant="true"/>
      <parameter id="k1925" value="1.514877e-05" constant="true"/>
      <parameter id="k1926" value="1.233051e-05" constant="true"/>
      <parameter id="k1927" value="1.233051e-05" constant="true"/>
      <parameter id="k1928" value="0" constant="true"/>
      <parameter id="k1929" value="6.546783e-06" constant="true"/>
      <parameter id="k1930" value="6.418029e-05" constant="true"/>
      <parameter id="k1931" value="6.546783e-06" constant="true"/>
      <parameter id="k1932" value="6.546783e-06" constant="true"/>
      <parameter id="k1933" value="2.873745e-05" constant="true"/>
      <parameter id="k1934" value="1.514877e-05" constant="true"/>
      <parameter id="k1935" value="1.039638e-05" constant="true"/>
      <parameter id="k1936" value="3.431828e-06" constant="true"/>
      <parameter id="k1937" value="1.514877e-05" constant="true"/>
      <parameter id="k1938" value="1.514877e-05" constant="true"/>
      <parameter id="k1939" value="1.514877e-05" constant="true"/>
      <parameter id="k1940" value="1.514877e-05" constant="true"/>
      <parameter id="k1941" value="1.514877e-05" constant="true"/>
      <parameter id="k1942" value="1.514877e-05" constant="true"/>
      <parameter id="k1943" value="1.514877e-05" constant="true"/>
      <parameter id="k1944" value="1.514877e-05" constant="true"/>
      <parameter id="k1945" value="1.233051e-05" constant="true"/>
      <parameter id="k1946" value="1.233051e-05" constant="true"/>
      <parameter id="k1947" value="1.514877e-05" constant="true"/>
      <parameter id="k1948" value="1.233051e-05" constant="true"/>
      <parameter id="k1949" value="1.233051e-05" constant="true"/>
      <parameter id="k1950" value="1.039638e-05" constant="true"/>
      <parameter id="k1951" value="0" constant="true"/>
      <parameter id="k1952" value="1.514877e-05" constant="true"/>
      <parameter id="k1953" value="1.233051e-05" constant="true"/>
      <parameter id="k1954" value="0" constant="true"/>
      <parameter id="k1955" value="0" constant="true"/>
      <parameter id="k1956" value="6.546783e-06" constant="true"/>
      <parameter id="k1957" value="6.546783e-06" constant="true"/>
      <parameter id="k1958" value="6.418029e-05" constant="true"/>
      <parameter id="k1959" value="6.418029e-05" constant="true"/>
      <parameter id="k1960" value="6.546783e-06" constant="true"/>
      <parameter id="k1961" value="6.546783e-06" constant="true"/>
      <parameter id="k1962" value="6.546783e-06" constant="true"/>
      <parameter id="k1963" value="2.873745e-05" constant="true"/>
      <parameter id="k1964" value="6.546783e-06" constant="true"/>
      <parameter id="k1965" value="2.873745e-05" constant="true"/>
      <parameter id="k1966" value="5.816945e-05" constant="true"/>
      <parameter id="k1967" value="5.816945e-05" constant="true"/>
      <parameter id="k1968" value="5.816945e-05" constant="true"/>
      <parameter id="k1969" value="5.816945e-05" constant="true"/>
      <parameter id="k1970" value="9.627044e-05" constant="true"/>
      <parameter id="k1971" value="9.627044e-05" constant="true"/>
      <parameter id="k1972" value="9.627044e-05" constant="true"/>
      <parameter id="k1973" value="9.627044e-05" constant="true"/>
      <parameter id="k1974" value="9.627044e-05" constant="true"/>
      <parameter id="k1975" value="9.627044e-05" constant="true"/>
      <parameter id="k1976" value="9.627044e-05" constant="true"/>
      <parameter id="k1977" value="9.627044e-05" constant="true"/>
      <parameter id="k1978" value="9.627044e-05" constant="true"/>
      <parameter id="k1979" value="9.627044e-05" constant="true"/>
      <parameter id="k1980" value="9.627044e-05" constant="true"/>
      <parameter id="k1981" value="9.627044e-05" constant="true"/>
      <parameter id="k1982" value="9.627044e-05" constant="true"/>
      <parameter id="k1983" value="9.627044e-05" constant="true"/>
      <parameter id="k1984" value="9.627044e-05" constant="true"/>
      <parameter id="k1985" value="9.627044e-05" constant="true"/>
      <parameter id="k1986" value="9.627044e-05" constant="true"/>
      <parameter id="k1987" value="9.627044e-05" constant="true"/>
      <parameter id="k1988" value="9.627044e-05" constant="true"/>
      <parameter id="k1989" value="9.627044e-05" constant="true"/>
      <parameter id="k1990" value="9.627044e-05" constant="true"/>
      <parameter id="k1991" value="9.627044e-05" constant="true"/>
      <parameter id="k1992" value="9.627044e-05" constant="true"/>
      <parameter id="k1993" value="9.627044e-05" constant="true"/>
      <parameter id="k1994" value="9.627044e-05" constant="true"/>
      <parameter id="k1995" value="9.627044e-05" constant="true"/>
      <parameter id="k1996" value="9.627044e-05" constant="true"/>
      <parameter id="k1997" value="9.627044e-05" constant="true"/>
      <parameter id="k1998" value="9.627044e-05" constant="true"/>
      <parameter id="k1999" value="0.00021301" constant="true"/>
      <parameter id="k2000" value="0.00021301" constant="true"/>
      <parameter id="k2001" value="0.00083711" constant="true"/>
      <parameter id="k2002" value="0.00083711" constant="true"/>
      <parameter id="k2003" value="0.00021301" constant="true"/>
      <parameter id="k2004" value="0.00021301" constant="true"/>
      <parameter id="k2005" value="0.00021301" constant="true"/>
      <parameter id="k2006" value="0.00021301" constant="true"/>
      <parameter id="k2007" value="8.7106e-05" constant="true"/>
      <parameter id="k2008" value="8.7106e-05" constant="true"/>
      <parameter id="k2009" value="0.00021301" constant="true"/>
      <parameter id="k2010" value="8.7106e-05" constant="true"/>
      <parameter id="k2011" value="8.7106e-05" constant="true"/>
      <parameter id="k2012" value="8.7106e-05" constant="true"/>
      <parameter id="k2013" value="8.7106e-05" constant="true"/>
      <parameter id="k2014" value="0.00021301" constant="true"/>
      <parameter id="k2015" value="8.7106e-05" constant="true"/>
      <parameter id="k2016" value="8.7106e-05" constant="true"/>
      <parameter id="k2017" value="8.7106e-05" constant="true"/>
      <parameter id="k2018" value="8.7106e-05" constant="true"/>
      <parameter id="k2019" value="8.7106e-05" constant="true"/>
      <parameter id="k2020" value="8.7106e-05" constant="true"/>
      <parameter id="k2021" value="8.7106e-05" constant="true"/>
      <parameter id="k2022" value="8.7106e-05" constant="true"/>
      <parameter id="k2023" value="8.7106e-05" constant="true"/>
      <parameter id="k2024" value="8.7106e-05" constant="true"/>
      <parameter id="k2025" value="8.7106e-05" constant="true"/>
      <parameter id="k2026" value="8.7106e-05" constant="true"/>
      <parameter id="k2027" value="8.7106e-05" constant="true"/>
      <parameter id="k2028" value="0.00021301" constant="true"/>
      <parameter id="k2029" value="0.00021301" constant="true"/>
      <parameter id="k2030" value="0.00083711" constant="true"/>
      <parameter id="k2031" value="0.00083711" constant="true"/>
      <parameter id="k2032" value="0.00021301" constant="true"/>
      <parameter id="k2033" value="0.00021301" constant="true"/>
      <parameter id="k2034" value="0.00021301" constant="true"/>
      <parameter id="k2035" value="0.00021301" constant="true"/>
      <parameter id="k2036" value="8.7106e-05" constant="true"/>
      <parameter id="k2037" value="8.7106e-05" constant="true"/>
      <parameter id="k2038" value="0.00021301" constant="true"/>
      <parameter id="k2039" value="8.7106e-05" constant="true"/>
      <parameter id="k2040" value="8.7106e-05" constant="true"/>
      <parameter id="k2041" value="8.7106e-05" constant="true"/>
      <parameter id="k2042" value="8.7106e-05" constant="true"/>
      <parameter id="k2043" value="0.00021301" constant="true"/>
      <parameter id="k2044" value="8.7106e-05" constant="true"/>
      <parameter id="k2045" value="8.7106e-05" constant="true"/>
      <parameter id="k2046" value="8.7106e-05" constant="true"/>
      <parameter id="k2047" value="8.7106e-05" constant="true"/>
      <parameter id="k2048" value="8.7106e-05" constant="true"/>
      <parameter id="k2049" value="8.7106e-05" constant="true"/>
      <parameter id="k2050" value="8.7106e-05" constant="true"/>
      <parameter id="k2051" value="8.7106e-05" constant="true"/>
      <parameter id="k2052" value="8.7106e-05" constant="true"/>
      <parameter id="k2053" value="8.7106e-05" constant="true"/>
      <parameter id="k2054" value="8.7106e-05" constant="true"/>
      <parameter id="k2055" value="8.7106e-05" constant="true"/>
      <parameter id="k2056" value="8.7106e-05" constant="true"/>
      <parameter id="k2057" value="8.7106e-05" constant="true"/>
      <parameter id="k2058" value="8.7106e-05" constant="true"/>
      <parameter id="k2059" value="8.7106e-05" constant="true"/>
      <parameter id="k2060" value="8.7106e-05" constant="true"/>
      <parameter id="k2061" value="1.514877e-05" constant="true"/>
      <parameter id="k2062" value="1.514877e-05" constant="true"/>
      <parameter id="k2063" value="1.514877e-05" constant="true"/>
      <parameter id="k2064" value="1.514877e-05" constant="true"/>
      <parameter id="k2065" value="1.514877e-05" constant="true"/>
      <parameter id="k2066" value="1.514877e-05" constant="true"/>
      <parameter id="k2067" value="1.514877e-05" constant="true"/>
      <parameter id="k2068" value="1.514877e-05" constant="true"/>
      <parameter id="k2069" value="1.233051e-05" constant="true"/>
      <parameter id="k2070" value="1.233051e-05" constant="true"/>
      <parameter id="k2071" value="1.514877e-05" constant="true"/>
      <parameter id="k2072" value="1.233051e-05" constant="true"/>
      <parameter id="k2073" value="1.233051e-05" constant="true"/>
      <parameter id="k2074" value="1.118124e-05" constant="true"/>
      <parameter id="k2075" value="1.118124e-05" constant="true"/>
      <parameter id="k2076" value="1.514877e-05" constant="true"/>
      <parameter id="k2077" value="1.233051e-05" constant="true"/>
      <parameter id="k2078" value="1.118124e-05" constant="true"/>
      <parameter id="k2079" value="1.118124e-05" constant="true"/>
      <parameter id="k2080" value="1.118124e-05" constant="true"/>
      <parameter id="k2081" value="1.118124e-05" constant="true"/>
      <parameter id="k2082" value="6.418029e-05" constant="true"/>
      <parameter id="k2083" value="6.418029e-05" constant="true"/>
      <parameter id="k2084" value="1.118124e-05" constant="true"/>
      <parameter id="k2085" value="1.118124e-05" constant="true"/>
      <parameter id="k2086" value="5.816945e-05" constant="true"/>
      <parameter id="k2087" value="5.816945e-05" constant="true"/>
      <parameter id="k2088" value="5.816945e-05" constant="true"/>
      <parameter id="k2089" value="5.816945e-05" constant="true"/>
      <parameter id="k2090" value="0.00021301" constant="true"/>
      <parameter id="k2091" value="0.00021301" constant="true"/>
      <parameter id="k2092" value="0.00083711" constant="true"/>
      <parameter id="k2093" value="0.00083711" constant="true"/>
      <parameter id="k2094" value="0.00021301" constant="true"/>
      <parameter id="k2095" value="0.00021301" constant="true"/>
      <parameter id="k2096" value="0.00021301" constant="true"/>
      <parameter id="k2097" value="0.00021301" constant="true"/>
      <parameter id="k2098" value="8.7106e-05" constant="true"/>
      <parameter id="k2099" value="8.7106e-05" constant="true"/>
      <parameter id="k2100" value="0.00021301" constant="true"/>
      <parameter id="k2101" value="8.7106e-05" constant="true"/>
      <parameter id="k2102" value="8.7106e-05" constant="true"/>
      <parameter id="k2103" value="8.7106e-05" constant="true"/>
      <parameter id="k2104" value="8.7106e-05" constant="true"/>
      <parameter id="k2105" value="0.00021301" constant="true"/>
      <parameter id="k2106" value="8.7106e-05" constant="true"/>
      <parameter id="k2107" value="8.7106e-05" constant="true"/>
      <parameter id="k2108" value="8.7106e-05" constant="true"/>
      <parameter id="k2109" value="8.7106e-05" constant="true"/>
      <parameter id="k2110" value="8.7106e-05" constant="true"/>
      <parameter id="k2111" value="8.7106e-05" constant="true"/>
      <parameter id="k2112" value="8.7106e-05" constant="true"/>
      <parameter id="k2113" value="8.7106e-05" constant="true"/>
      <parameter id="k2114" value="8.7106e-05" constant="true"/>
      <parameter id="k2115" value="8.7106e-05" constant="true"/>
      <parameter id="k2116" value="8.7106e-05" constant="true"/>
      <parameter id="k2117" value="8.7106e-05" constant="true"/>
      <parameter id="k2118" value="8.7106e-05" constant="true"/>
      <parameter id="k2119" value="1.514877e-05" constant="true"/>
      <parameter id="k2120" value="1.514877e-05" constant="true"/>
      <parameter id="k2121" value="1.514877e-05" constant="true"/>
      <parameter id="k2122" value="1.514877e-05" constant="true"/>
      <parameter id="k2123" value="1.514877e-05" constant="true"/>
      <parameter id="k2124" value="1.514877e-05" constant="true"/>
      <parameter id="k2125" value="1.514877e-05" constant="true"/>
      <parameter id="k2126" value="1.514877e-05" constant="true"/>
      <parameter id="k2127" value="1.233051e-05" constant="true"/>
      <parameter id="k2128" value="1.233051e-05" constant="true"/>
      <parameter id="k2129" value="1.514877e-05" constant="true"/>
      <parameter id="k2130" value="1.233051e-05" constant="true"/>
      <parameter id="k2131" value="1.233051e-05" constant="true"/>
      <parameter id="k2132" value="1.039638e-05" constant="true"/>
      <parameter id="k2133" value="6.217013e-06" constant="true"/>
      <parameter id="k2134" value="1.514877e-05" constant="true"/>
      <parameter id="k2135" value="1.233051e-05" constant="true"/>
      <parameter id="k2136" value="6.217013e-06" constant="true"/>
      <parameter id="k2137" value="6.217013e-06" constant="true"/>
      <parameter id="k2138" value="6.546783e-06" constant="true"/>
      <parameter id="k2139" value="6.546783e-06" constant="true"/>
      <parameter id="k2140" value="6.418029e-05" constant="true"/>
      <parameter id="k2141" value="6.418029e-05" constant="true"/>
      <parameter id="k2142" value="6.546783e-06" constant="true"/>
      <parameter id="k2143" value="6.546783e-06" constant="true"/>
      <parameter id="k2144" value="5.816945e-05" constant="true"/>
      <parameter id="k2145" value="5.816945e-05" constant="true"/>
      <parameter id="k2146" value="5.816945e-05" constant="true"/>
      <parameter id="k2147" value="5.816945e-05" constant="true"/>
      <parameter id="k2148" value="1.514877e-05" constant="true"/>
      <parameter id="k2149" value="1.514877e-05" constant="true"/>
      <parameter id="k2150" value="1.514877e-05" constant="true"/>
      <parameter id="k2151" value="1.514877e-05" constant="true"/>
      <parameter id="k2152" value="1.514877e-05" constant="true"/>
      <parameter id="k2153" value="1.514877e-05" constant="true"/>
      <parameter id="k2154" value="1.514877e-05" constant="true"/>
      <parameter id="k2155" value="1.514877e-05" constant="true"/>
      <parameter id="k2156" value="1.233051e-05" constant="true"/>
      <parameter id="k2157" value="1.233051e-05" constant="true"/>
      <parameter id="k2158" value="1.514877e-05" constant="true"/>
      <parameter id="k2159" value="1.233051e-05" constant="true"/>
      <parameter id="k2160" value="1.233051e-05" constant="true"/>
      <parameter id="k2161" value="1.039638e-05" constant="true"/>
[truncated: 1,811,106 more chars]
