# Supplementary material for: A scalable, open-source implementation of a large-scale mechanistic model for single cell proliferation and death signaling
Source: Nat Commun. 2022 Jun 21;13:3555. doi: 10.1038/s41467-022-31138-1 (PMC9213456; doi:10.1038/s41467-022-31138-1)
Supplement: Supplementary file 25 — Supplementary Data 22 [file 41467_2022_31138_MOESM25_ESM.xlsx]

## Sheet: RNAseq
							TOTAL RNA PER CELL	400000	Estimated from Molecular Biology of The Cell 1st edition (Qiagen reference)
Gene	P21	P22		P21-QuantileNorm	P22-QuantileNorm			P21 (molecules/cell)	P22 (molecules/cell)
A1BG	9	10		15.5	7			4.65264	2.09905
A1BG-AS1	1	0		1.5	0			0.450255	0
A1CF	0	0		0	0			0	0
A2M	7	10		12	7			3.60204	2.09905
A2M-AS1	0	1		0	0.5			0	0.149932
A2ML1	17	43		29	30.5			8.70493	9.14587
A2MP1	0	0		0	0			0	0
A3GALT2	0	0		0	0			0	0
A4GALT	2	6		3.5	4			1.0506	1.19946
A4GNT	0	0		0	0			0	0
AA06	0	0		0	0			0	0
AAAS	12	40		21	28			6.30357	8.39621
AACS	4	5		7	3.5			2.10119	1.04953
AACSP1	0	0		0	0			0	0
AADAC	0	0		0	0			0	0
AADACL2	0	0		0	0			0	0
AADACL3	0	0		0	0			0	0
AADACL4	0	0		0	0			0	0
AADAT	0	1		0	0.5			0	0.149932
AAED1	0	2		0	1.5			0	0.449797
AAGAB	14	30		24	21			7.20408	6.29716
AAK1	11	40		19	28			5.70323	8.39621
AAMDC	61	110		103.5	78.5			31.0676	23.5394
AAMP	16	57		27.5	40.5			8.25468	12.1445
AANAT	0	0		0	0			0	0
AAR2	8	13		14	9			4.20238	2.69878
AARD	4	14		7	10			2.10119	2.99865
AARS	6	8		10.5	5.5			3.15179	1.64926
AARS2	1	8		1.5	5.5			0.450255	1.64926
AARSD1	0	0		0	0			0	0
AASDH	10	17		17	12			5.10289	3.59837
AASDHPPT	52	130		87.5	92.5			26.2649	27.7375
AASS	3	7		5	5			1.50085	1.49932
AATF	17	43		29	30.5			8.70493	9.14587
AATK	0	0		0	0			0	0
AATK-AS1	0	0		0	0			0	0
ABAT	0	0		0	0			0	0
ABCA1	9	22		15.5	15.5			4.65264	4.6479
ABCA10	1	2		1.5	1.5			0.450255	0.449797
ABCA11P	10	17		17	12			5.10289	3.59837
ABCA12	9	19		15.5	13.5			4.65264	4.04817
ABCA13	1	4		1.5	3			0.450255	0.899594
ABCA17P	0	0		0	0			0	0
ABCA2	0	0		0	0			0	0
ABCA3	0	1		0	0.5			0	0.149932
ABCA4	2	5		3.5	3.5			1.0506	1.04953
ABCA5	5	22		8.5	15.5			2.55145	4.6479
ABCA6	1	2		1.5	1.5			0.450255	0.449797
ABCA7	1	3		1.5	2			0.450255	0.599729
ABCA8	0	1		0	0.5			0	0.149932
ABCA9	4	0		7	0			2.10119	0
ABCB1	0	0		0	0			0	0
ABCB10	2	5		3.5	3.5			1.0506	1.04953
ABCB11	0	1		0	0.5			0	0.149932
ABCB4	0	0		0	0			0	0
ABCB5	1	2		1.5	1.5			0.450255	0.449797
ABCB6	1	5		1.5	3.5			0.450255	1.04953
ABCB7	36	97		60.5	69			18.1603	20.6907
ABCB8	2	2		3.5	1.5			1.0506	0.449797
ABCB9	0	1		0	0.5			0	0.149932
ABCC1	1	12		1.5	8.5			0.450255	2.54885
ABCC10	2	3		3.5	2			1.0506	0.599729
ABCC11	0	0		0	0			0	0
ABCC12	0	0		0	0			0	0
ABCC13	0	0		0	0			0	0
ABCC2	11	31		19	22			5.70323	6.59702
ABCC3	2	6		3.5	4			1.0506	1.19946
ABCC4	0	1		0	0.5			0	0.149932
ABCC5	0	7		0	5			0	1.49932
ABCC5-AS1	0	0		0	0			0	0
ABCC6	0	0		0	0			0	0
ABCC6P1	0	0		0	0			0	0
ABCC6P2	0	0		0	0			0	0
ABCC8	0	0		0	0			0	0
ABCC9	0	0		0	0			0	0
ABCD1	0	0		0	0			0	0
ABCD2	0	0		0	0			0	0
ABCD3	18	44		31	31			9.30527	9.2958
ABCD4	7	7		12	5			3.60204	1.49932
ABCE1	42	75		71	53			21.3121	15.8928
ABCF1	49	94		81	67			24.3138	20.0909
ABCF2	26	61		44	43.5			13.2075	13.0441
ABCF3	5	13		8.5	9			2.55145	2.69878
ABCG1	2	2		3.5	1.5			1.0506	0.449797
ABCG2	0	2		0	1.5			0	0.449797
ABCG4	0	0		0	0			0	0
ABCG5	0	0		0	0			0	0
ABCG8	0	0		0	0			0	0
ABHD1	0	0		0	0			0	0
ABHD10	8	19		14	13.5			4.20238	4.04817
ABHD11	12	26		21	18.5			6.30357	5.54749
ABHD12	19	15		32.5	10.5			9.75553	3.14858
ABHD12B	0	0		0	0			0	0
ABHD13	8	22		14	15.5			4.20238	4.6479
ABHD14A	2	2		3.5	1.5			1.0506	0.449797
ABHD14A-ACY1	0	0		0	0			0	0
ABHD14B	9	22		15.5	15.5			4.65264	4.6479
ABHD15	1	1		1.5	0.5			0.450255	0.149932
ABHD16A	9	34		15.5	24			4.65264	7.19675
ABHD16B	0	0		0	0			0	0
ABHD17A	1	4		1.5	3			0.450255	0.899594
ABHD17B	7	3		12	2			3.60204	0.599729
ABHD17C	4	5		7	3.5			2.10119	1.04953
ABHD2	18	19		31	13.5			9.30527	4.04817
ABHD3	0	2		0	1.5			0	0.449797
ABHD4	16	43		27.5	30.5			8.25468	9.14587
ABHD5	27	63		46	44.5			13.8078	13.344
ABHD6	1	1		1.5	0.5			0.450255	0.149932
ABHD8	0	0		0	0			0	0
ABI1	117	273		191.5	197.5			57.4826	59.2233
ABI2	10	21		17	15			5.10289	4.49797
ABI3	0	0		0	0			0	0
ABI3BP	2	1		3.5	0.5			1.0506	0.149932
ABL1	2	4		3.5	3			1.0506	0.899594
ABL2	8	24		14	17			4.20238	5.0977
ABLIM1	43	143		72	101.5			21.6123	30.4363
ABLIM2	0	1		0	0.5			0	0.149932
ABLIM3	11	27		19	19			5.70323	5.69743
ABO	0	0		0	0			0	0
ABR	0	6		0	4			0	1.19946
ABRA	0	0		0	0			0	0
ABRACL	248	509		386.25	375			115.941	112.449
ABT1	9	25		15.5	17.5			4.65264	5.24763
ABTB1	1	2		1.5	1.5			0.450255	0.449797
ABTB2	0	0		0	0			0	0
ACAA1	7	18		12	12.5			3.60204	3.74831
ACAA2	152	376		241.25	273.5			72.4161	82.013
ACACA	2	10		3.5	7			1.0506	2.09905
ACACB	0	2		0	1.5			0	0.449797
ACAD10	1	4		1.5	3			0.450255	0.899594
ACAD11	0	0		0	0			0	0
ACAD8	8	9		14	6.5			4.20238	1.94912
ACAD9	3	11		5	7.5			1.50085	2.24898
ACADL	1	0		1.5	0			0.450255	0
ACADM	381	1128		591.5	831.5			177.551	249.337
ACADS	2	1		3.5	0.5			1.0506	0.149932
ACADSB	14	44		24	31			7.20408	9.2958
ACADVL	6	10		10.5	7			3.15179	2.09905
ACAN	0	0		0	0			0	0
ACAP1	3	0		5	0			1.50085	0
ACAP2	11	41		19	29			5.70323	8.69607
ACAP3	0	1		0	0.5			0	0.149932
ACAT1	127	228		203.5	164.5			61.0846	49.3277
ACAT2	12	30		21	21			6.30357	6.29716
ACBD3	25	62		42	44			12.6071	13.194
ACBD4	2	1		3.5	0.5			1.0506	0.149932
ACBD5	15	35		26	24.5			7.80442	7.34668
ACBD6	31	35		52.5	24.5			15.7589	7.34668
ACBD7	1	3		1.5	2			0.450255	0.599729
ACCS	0	2		0	1.5			0	0.449797
ACCSL	0	0		0	0			0	0
ACD	6	10		10.5	7			3.15179	2.09905
ACE	0	0		0	0			0	0
ACE2	2	9		3.5	6.5			1.0506	1.94912
ACER1	0	0		0	0			0	0
ACER2	0	0		0	0			0	0
ACER3	1	3		1.5	2			0.450255	0.599729
ACHE	0	0		0	0			0	0
ACIN1	19	81		32.5	57.5			9.75553	17.2422
ACLY	10	36		17	25.5			5.10289	7.64655
ACMSD	0	0		0	0			0	0
ACN9	16	46		27.5	32.5			8.25468	9.7456
ACO1	7	11		12	7.5			3.60204	2.24898
ACO2	4	6		7	4			2.10119	1.19946
ACOT1	0	0		0	0			0	0
ACOT11	1	0		1.5	0			0.450255	0
ACOT12	0	0		0	0			0	0
ACOT13	105	210		171.75	150.5			51.5542	45.1296
ACOT2	1	4		1.5	3			0.450255	0.899594
ACOT4	1	0		1.5	0			0.450255	0
ACOT6	0	0		0	0			0	0
ACOT7	2	6		3.5	4			1.0506	1.19946
ACOT8	10	20		17	14			5.10289	4.1981
ACOT9	42	108		71	77			21.3121	23.0896
ACOX1	23	46		39	32.5			11.7066	9.7456
ACOX2	5	13		8.5	9			2.55145	2.69878
ACOX3	3	6		5	4			1.50085	1.19946
ACOXL	0	1		0	0.5			0	0.149932
ACP1	255	543		401.25	397.5			120.443	119.196
ACP2	1	6		1.5	4			0.450255	1.19946
ACP5	0	0		0	0			0	0
ACP6	8	23		14	16			4.20238	4.79783
ACPL2	2	21		3.5	15			1.0506	4.49797
ACPP	2	6		3.5	4			1.0506	1.19946
ACPT	0	0		0	0			0	0
ACR	0	0		0	0			0	0
ACRBP	0	0		0	0			0	0
ACRC	0	3		0	2			0	0.599729
ACRV1	0	0		0	0			0	0
ACSBG1	0	0		0	0			0	0
ACSBG2	0	0		0	0			0	0
ACSF2	12	35		21	24.5			6.30357	7.34668
ACSF3	0	3		0	2			0	0.599729
ACSL1	94	223		155	160			46.5264	47.9783
ACSL3	15	54		26	38.5			7.80442	11.5448
ACSL4	15	24		26	17			7.80442	5.0977
ACSL5	3	4		5	3			1.50085	0.899594
ACSL6	1	5		1.5	3.5			0.450255	1.04953
ACSM1	1	0		1.5	0			0.450255	0
ACSM2A	0	0		0	0			0	0
ACSM2B	0	0		0	0			0	0
ACSM3	1	5		1.5	3.5			0.450255	1.04953
ACSM4	0	0		0	0			0	0
ACSM5	0	0		0	0			0	0
ACSS1	0	0		0	0			0	0
ACSS2	4	9		7	6.5			2.10119	1.94912
ACSS3	1	0		1.5	0			0.450255	0
ACTA1	0	0		0	0			0	0
ACTA2	292	595		464	437			139.279	131.041
ACTB	691	1906		1035.5	1449.5			310.826	434.654
ACTBL2	1	15		1.5	10.5			0.450255	3.14858
ACTC1	0	0		0	0			0	0
ACTG1	866	2273		1316.5	1716.5			395.174	514.718
ACTG1P4	0	0		0	0			0	0
ACTG2	0	0		0	0			0	0
ACTL10	1	2		1.5	1.5			0.450255	0.449797
ACTL6A	45	137		75	97.5			22.5128	29.2368
ACTL6B	0	0		0	0			0	0
ACTL7A	0	0		0	0			0	0
ACTL7B	0	0		0	0			0	0
ACTL8	0	0		0	0			0	0
ACTL9	0	0		0	0			0	0
ACTN1	14	22		24	15.5			7.20408	4.6479
ACTN1-AS1	0	0		0	0			0	0
ACTN2	0	0		0	0			0	0
ACTN3	0	0		0	0			0	0
ACTN4	83	162		138	115.5			41.4235	34.6344
ACTR10	56	115		95	82.5			28.5162	24.7388
ACTR1A	37	48		62	34			18.6105	10.1954
ACTR1B	1	8		1.5	5.5			0.450255	1.64926
ACTR2	26	106		44	75.5			13.2075	22.6398
ACTR3	47	92		78	65.5			23.4133	19.6411
ACTR3B	0	1		0	0.5			0	0.149932
ACTR3BP2	0	0		0	0			0	0
ACTR3BP5	0	0		0	0			0	0
ACTR3C	0	4		0	3			0	0.899594
ACTR5	0	1		0	0.5			0	0.149932
ACTR6	65	142		109	100.5			32.7185	30.1364
ACTR8	7	12		12	8.5			3.60204	2.54885
ACTRT1	0	0		0	0			0	0
ACTRT2	0	0		0	0			0	0
ACTRT3	1	0		1.5	0			0.450255	0
ACVR1	12	22		21	15.5			6.30357	4.6479
ACVR1B	2	4		3.5	3			1.0506	0.899594
ACVR1C	1	1		1.5	0.5			0.450255	0.149932
ACVR2A	9	19		15.5	13.5			4.65264	4.04817
ACVR2B	4	3		7	2			2.10119	0.599729
ACVR2B-AS1	0	0		0	0			0	0
ACVRL1	0	0		0	0			0	0
ACY1	0	0		0	0			0	0
ACY3	0	0		0	0			0	0
ACYP1	17	34		29	24			8.70493	7.19675
ACYP2	36	71		60.5	50.5			18.1603	15.1432
ADA	3	8		5	5.5			1.50085	1.64926
ADAD1	0	0		0	0			0	0
ADAD2	0	0		0	0			0	0
ADAL	8	12		14	8.5			4.20238	2.54885
ADAM10	9	13		15.5	9			4.65264	2.69878
ADAM11	0	0		0	0			0	0
ADAM12	3	2		5	1.5			1.50085	0.449797
ADAM15	13	23		22.5	16			6.75383	4.79783
ADAM17	13	26		22.5	18.5			6.75383	5.54749
ADAM18	0	0		0	0			0	0
ADAM19	3	4		5	3			1.50085	0.899594
ADAM1A	0	0		0	0			0	0
ADAM2	0	0		0	0			0	0
ADAM20	0	0		0	0			0	0
ADAM20P1	0	0		0	0			0	0
ADAM21	0	1		0	0.5			0	0.149932
ADAM21P1	0	0		0	0			0	0
ADAM22	0	2		0	1.5			0	0.449797
ADAM23	0	0		0	0			0	0
ADAM28	4	12		7	8.5			2.10119	2.54885
ADAM29	0	0		0	0			0	0
ADAM30	0	0		0	0			0	0
ADAM32	2	0		3.5	0			1.0506	0
ADAM33	0	0		0	0			0	0
ADAM3A	0	0		0	0			0	0
ADAM5	0	0		0	0			0	0
ADAM6	0	0		0	0			0	0
ADAM7	0	1		0	0.5			0	0.149932
ADAM8	0	1		0	0.5			0	0.149932
ADAM9	97	191		160	136			48.0272	40.7816
ADAMDEC1	0	0		0	0			0	0
ADAMTS1	0	0		0	0			0	0
ADAMTS10	0	0		0	0			0	0
ADAMTS12	0	2		0	1.5			0	0.449797
ADAMTS13	0	1		0	0.5			0	0.149932
ADAMTS14	0	0		0	0			0	0
ADAMTS15	0	0		0	0			0	0
ADAMTS16	0	0		0	0			0	0
ADAMTS17	0	2		0	1.5			0	0.449797
ADAMTS18	0	0		0	0			0	0
ADAMTS19	1	1		1.5	0.5			0.450255	0.149932
ADAMTS2	0	3		0	2			0	0.599729
ADAMTS20	0	0		0	0			0	0
ADAMTS3	1	1		1.5	0.5			0.450255	0.149932
ADAMTS4	0	5		0	3.5			0	1.04953
ADAMTS5	0	0		0	0			0	0
ADAMTS6	1	0		1.5	0			0.450255	0
ADAMTS7	1	0		1.5	0			0.450255	0
ADAMTS8	0	0		0	0			0	0
ADAMTS9	0	3		0	2			0	0.599729
ADAMTS9-AS2	0	1		0	0.5			0	0.149932
ADAMTSL1	0	0		0	0			0	0
ADAMTSL2	0	1		0	0.5			0	0.149932
ADAMTSL3	0	0		0	0			0	0
ADAMTSL4	1	0		1.5	0			0.450255	0
ADAMTSL5	0	1		0	0.5			0	0.149932
ADAP1	1	1		1.5	0.5			0.450255	0.149932
ADAP2	0	0		0	0			0	0
ADAR	28	77		48	54.5			14.4082	16.3426
ADARB1	0	0		0	0			0	0
ADARB2	0	0		0	0			0	0
ADARB2-AS1	0	0		0	0			0	0
ADAT1	2	17		3.5	12			1.0506	3.59837
ADAT2	0	0		0	0			0	0
ADAT3	0	1		0	0.5			0	0.149932
ADC	0	2		0	1.5			0	0.449797
ADCK1	3	3		5	2			1.50085	0.599729
ADCK2	1	3		1.5	2			0.450255	0.599729
ADCK3	4	11		7	7.5			2.10119	2.24898
ADCK4	9	10		15.5	7			4.65264	2.09905
ADCK5	0	3		0	2			0	0.599729
ADCY1	0	0		0	0			0	0
ADCY10	0	0		0	0			0	0
ADCY10P1	0	1		0	0.5			0	0.149932
ADCY2	0	0		0	0			0	0
ADCY3	0	1		0	0.5			0	0.149932
ADCY4	0	0		0	0			0	0
ADCY5	0	0		0	0			0	0
ADCY6	2	8		3.5	5.5			1.0506	1.64926
ADCY7	0	1		0	0.5			0	0.149932
ADCY8	0	0		0	0			0	0
ADCY9	2	4		3.5	3			1.0506	0.899594
ADCYAP1	0	0		0	0			0	0
ADCYAP1R1	0	0		0	0			0	0
ADD1	6	22		10.5	15.5			3.15179	4.6479
ADD2	0	2		0	1.5			0	0.449797
ADD3	33	96		56	68			16.8095	20.3908
ADD3-AS1	0	0		0	0			0	0
ADGB	0	0		0	0			0	0
ADH1A	0	0		0	0			0	0
ADH1B	2	14		3.5	10			1.0506	2.99865
ADH1C	0	1		0	0.5			0	0.149932
ADH4	0	0		0	0			0	0
ADH5	140	316		225	230			67.5383	68.9689
ADH6	0	0		0	0			0	0
ADH7	0	0		0	0			0	0
ADHFE1	2	7		3.5	5			1.0506	1.49932
ADI1	48	126		79.5	89.5			23.8635	26.8379
ADIG	0	0		0	0			0	0
ADIPOQ	0	4		0	3			0	0.899594
ADIPOQ-AS1	0	1		0	0.5			0	0.149932
ADIPOR1	34	83		57.5	59			17.2598	17.692
ADIPOR2	4	14		7	10			2.10119	2.99865
ADIRF	564	895		863	660.5			259.047	198.061
ADK	77	147		129	104			38.722	31.1859
ADM	4	7		7	5			2.10119	1.49932
ADM2	1	2		1.5	1.5			0.450255	0.449797
ADM5	0	0		0	0			0	0
ADNP	2	10		3.5	7			1.0506	2.09905
ADNP2	5	12		8.5	8.5			2.55145	2.54885
ADO	1	4		1.5	3			0.450255	0.899594
ADORA1	0	0		0	0			0	0
ADORA2A	0	0		0	0			0	0
ADORA2A-AS1	0	1		0	0.5			0	0.149932
ADORA2B	10	13		17	9			5.10289	2.69878
ADORA3	0	0		0	0			0	0
ADPGK	4	7		7	5			2.10119	1.49932
ADPGK-AS1	0	0		0	0			0	0
ADPRH	0	0		0	0			0	0
ADPRHL1	1	9		1.5	6.5			0.450255	1.94912
ADPRHL2	5	10		8.5	7			2.55145	2.09905
ADPRM	19	33		32.5	23.5			9.75553	7.04682
ADRA1A	4	1		7	0.5			2.10119	0.149932
ADRA1B	1	0		1.5	0			0.450255	0
ADRA1D	0	0		0	0			0	0
ADRA2A	0	0		0	0			0	0
ADRA2B	0	0		0	0			0	0
ADRA2C	0	0		0	0			0	0
ADRB1	0	0		0	0			0	0
ADRB2	1	3		1.5	2			0.450255	0.599729
ADRB3	0	0		0	0			0	0
ADRBK1	25	65		42	46			12.6071	13.7938
ADRBK2	1	4		1.5	3			0.450255	0.899594
ADRM1	30	59		51	42			15.3087	12.5943
ADSL	59	144		100.5	102			30.1671	30.5862
ADSS	38	106		63.5	75.5			19.0608	22.6398
ADSSL1	0	0		0	0			0	0
ADTRP	3	7		5	5			1.50085	1.49932
AEBP1	3	5		5	3.5			1.50085	1.04953
AEBP2	10	39		17	27.5			5.10289	8.24628
AEN	14	48		24	34			7.20408	10.1954
AES	31	67		52.5	47.5			15.7589	14.2436
AFAP1	9	21		15.5	15			4.65264	4.49797
AFAP1-AS1	0	0		0	0			0	0
AFAP1L1	0	0		0	0			0	0
AFAP1L2	1	3		1.5	2			0.450255	0.599729
AFF1	27	98		46	69.5			13.8078	20.8406
AFF2	0	0		0	0			0	0
AFF3	0	2		0	1.5			0	0.449797
AFF4	12	42		21	29.5			6.30357	8.846
AFG3L1P	3	0		5	0			1.50085	0
AFG3L2	6	23		10.5	16			3.15179	4.79783
AFM	0	0		0	0			0	0
AFMID	16	27		27.5	19			8.25468	5.69743
AFP	0	0		0	0			0	0
AFTPH	10	20		17	14			5.10289	4.1981
AGA	52	82		87.5	58.5			26.2649	17.5421
AGAP1	1	15		1.5	10.5			0.450255	3.14858
AGAP11	0	1		0	0.5			0	0.149932
AGAP2	2	1		3.5	0.5			1.0506	0.149932
AGAP2-AS1	0	2		0	1.5			0	0.449797
AGAP3	4	5		7	3.5			2.10119	1.04953
AGAP4	0	0		0	0			0	0
AGAP5	0	0		0	0			0	0
AGAP6	0	0		0	0			0	0
AGAP7	0	0		0	0			0	0
AGAP8	0	0		0	0			0	0
AGAP9	1	0		1.5	0			0.450255	0
AGBL1	0	0		0	0			0	0
AGBL1-AS1	0	0		0	0			0	0
AGBL2	0	0		0	0			0	0
AGBL3	0	0		0	0			0	0
AGBL4	0	0		0	0			0	0
AGBL5	4	12		7	8.5			2.10119	2.54885
AGER	0	0		0	0			0	0
AGFG1	17	35		29	24.5			8.70493	7.34668
AGFG2	2	5		3.5	3.5			1.0506	1.04953
AGGF1	2	17		3.5	12			1.0506	3.59837
AGK	26	32		44	22.5			13.2075	6.74695
AGL	6	7		10.5	5			3.15179	1.49932
AGMAT	1	1		1.5	0.5			0.450255	0.149932
AGMO	0	0		0	0			0	0
AGO1	1	7		1.5	5			0.450255	1.49932
AGO2	0	3		0	2			0	0.599729
AGO3	1	2		1.5	1.5			0.450255	0.449797
AGO4	1	9		1.5	6.5			0.450255	1.94912
AGPAT1	8	19		14	13.5			4.20238	4.04817
AGPAT2	6	17		10.5	12			3.15179	3.59837
AGPAT3	2	10		3.5	7			1.0506	2.09905
AGPAT4	7	6		12	4			3.60204	1.19946
AGPAT4-IT1	0	1		0	0.5			0	0.149932
AGPAT5	10	30		17	21			5.10289	6.29716
AGPAT6	1	8		1.5	5.5			0.450255	1.64926
AGPAT9	0	1		0	0.5			0	0.149932
AGPS	6	21		10.5	15			3.15179	4.49797
AGR2	864	1749		1314	1284.5			394.424	385.176
AGR3	6	15		10.5	10.5			3.15179	3.14858
AGRN	0	3		0	2			0	0.599729
AGRP	0	0		0	0			0	0
AGT	4	5		7	3.5			2.10119	1.04953
AGTPBP1	0	0		0	0			0	0
AGTR1	0	0		0	0			0	0
AGTR2	0	0		0	0			0	0
AGTRAP	26	48		44	34			13.2075	10.1954
AGXT	0	0		0	0			0	0
AGXT2	0	0		0	0			0	0
AHCTF1	1	7		1.5	5			0.450255	1.49932
AHCTF1P1	0	0		0	0			0	0
AHCY	59	157		100.5	111.5			30.1671	33.4349
AHCYL1	19	50		32.5	35.5			9.75553	10.6452
AHCYL2	3	6		5	4			1.50085	1.19946
AHDC1	1	2		1.5	1.5			0.450255	0.449797
AHI1	21	65		35.5	46			10.656	13.7938
AHNAK	67	162		112.5	115.5			33.7691	34.6344
AHNAK2	27	79		46	56			13.8078	16.7924
AHR	28	77		48	54.5			14.4082	16.3426
AHRR	0	0		0	0			0	0
AHSA1	7	33		12	23.5			3.60204	7.04682
AHSA2	1	2		1.5	1.5			0.450255	0.449797
AHSG	0	0		0	0			0	0
AHSP	0	0		0	0			0	0
AICDA	0	3		0	2			0	0.599729
AIDA	16	24		27.5	17			8.25468	5.0977
AIF1	0	0		0	0			0	0
AIF1L	3	4		5	3			1.50085	0.899594
AIFM1	12	21		21	15			6.30357	4.49797
AIFM2	4	11		7	7.5			2.10119	2.24898
AIFM3	0	0		0	0			0	0
AIG1	70	166		118.5	118			35.5702	35.384
AIM1	10	46		17	32.5			5.10289	9.7456
AIM1L	0	3		0	2			0	0.599729
AIM2	0	0		0	0			0	0
AIMP1	110	290		180	210.25			54.0306	63.0465
AIMP2	1	8		1.5	5.5			0.450255	1.64926
AIP	18	25		31	17.5			9.30527	5.24763
AIPL1	0	6		0	4			0	1.19946
AIRE	0	0		0	0			0	0
AIRN	0	0		0	0			0	0
AJAP1	0	0		0	0			0	0
AJUBA	5	13		8.5	9			2.55145	2.69878
AK1	32	55		54	39			16.2092	11.6947
AK2	56	115		95	82.5			28.5162	24.7388
AK3	10	32		17	22.5			5.10289	6.74695
AK4	50	111		83	79.5			24.9141	23.8392
AK5	0	0		0	0			0	0
AK7	0	0		0	0			0	0
AK8	3	1		5	0.5			1.50085	0.149932
AK9	3	28		5	19.5			1.50085	5.84736
AKAP1	13	32		22.5	22.5			6.75383	6.74695
AKAP10	2	6		3.5	4			1.0506	1.19946
AKAP11	3	18		5	12.5			1.50085	3.74831
AKAP12	0	16		0	11			0	3.29851
AKAP13	17	41		29	29			8.70493	8.69607
AKAP14	0	0		0	0			0	0
AKAP17A	1	6		1.5	4			0.450255	1.19946
AKAP2	0	0		0	0			0	0
AKAP3	1	0		1.5	0			0.450255	0
AKAP4	0	0		0	0			0	0
AKAP5	0	4		0	3			0	0.899594
AKAP6	0	0		0	0			0	0
AKAP7	1	2		1.5	1.5			0.450255	0.449797
AKAP8	8	15		14	10.5			4.20238	3.14858
AKAP8L	14	23		24	16			7.20408	4.79783
AKAP9	48	298		79.5	216			23.8635	64.7707
AKIP1	20	36		34	25.5			10.2058	7.64655
AKIRIN1	3	7		5	5			1.50085	1.49932
AKIRIN2	3	4		5	3			1.50085	0.899594
AKNA	2	3		3.5	2			1.0506	0.599729
AKNAD1	0	2		0	1.5			0	0.449797
AKR1A1	99	220		162	158			48.6276	47.3786
AKR1B1	61	135		103.5	95.5			31.0676	28.6371
AKR1B10	1	2		1.5	1.5			0.450255	0.449797
AKR1B15	0	0		0	0			0	0
AKR1C1	1	1		1.5	0.5			0.450255	0.149932
AKR1C2	42	83		71	59			21.3121	17.692
AKR1C3	132	243		212.5	174.5			63.7862	52.3264
AKR1C4	0	0		0	0			0	0
AKR1C6P	1	0		1.5	0			0.450255	0
AKR1CL1	0	0		0	0			0	0
AKR1D1	1	1		1.5	0.5			0.450255	0.149932
AKR1E2	0	1		0	0.5			0	0.149932
AKR7A2	38	95		63.5	67.5			19.0608	20.2409
AKR7A2P1	0	0		0	0			0	0
AKR7A3	0	0		0	0			0	0
AKR7L	0	0		0	0			0	0
AKT1	1	4		1.5	3			0.450255	0.899594
AKT1S1	7	12		12	8.5			3.60204	2.54885
AKT2	6	9		10.5	6.5			3.15179	1.94912
AKT3	1	19		1.5	13.5			0.450255	4.04817
AKTIP	23	37		39	26			11.7066	7.79648
ALAD	2	7		3.5	5			1.0506	1.49932
ALAS1	20	52		34	37			10.2058	11.095
ALAS2	0	0		0	0			0	0
ALB	0	0		0	0			0	0
ALCAM	51	124		85.25	88			25.5895	26.3881
ALDH16A1	3	9		5	6.5			1.50085	1.94912
ALDH18A1	12	20		21	14			6.30357	4.1981
ALDH1A1	0	1		0	0.5			0	0.149932
ALDH1A2	0	0		0	0			0	0
ALDH1A3	10	21		17	15			5.10289	4.49797
ALDH1B1	2	6		3.5	4			1.0506	1.19946
ALDH1L1	0	0		0	0			0	0
ALDH1L1-AS1	0	0		0	0			0	0
ALDH1L1-AS2	0	0		0	0			0	0
ALDH1L2	3	7		5	5			1.50085	1.49932
ALDH2	0	3		0	2			0	0.599729
ALDH3A1	3	5		5	3.5			1.50085	1.04953
ALDH3A2	11	49		19	35			5.70323	10.4953
ALDH3B1	26	87		44	62			13.2075	18.5916
ALDH3B2	1	1		1.5	0.5			0.450255	0.149932
ALDH4A1	0	0		0	0			0	0
ALDH5A1	2	6		3.5	4			1.0506	1.19946
ALDH6A1	58	135		98	95.5			29.4167	28.6371
ALDH7A1	115	254		188	182.75			56.432	54.8003
ALDH8A1	0	1		0	0.5			0	0.149932
ALDH9A1	53	103		89.5	73.5			26.8652	22.04
ALDOA	224	444		351	325			105.36	97.456
ALDOB	0	0		0	0			0	0
ALDOC	3	8		5	5.5			1.50085	1.64926
ALG1	3	3		5	2			1.50085	0.599729
ALG10	0	2		0	1.5			0	0.449797
ALG10B	5	9		8.5	6.5			2.55145	1.94912
ALG11	2	5		3.5	3.5			1.0506	1.04953
ALG12	3	1		5	0.5			1.50085	0.149932
ALG13	25	56		42	40			12.6071	11.9946
ALG14	36	80		60.5	57			18.1603	17.0923
ALG1L	0	1		0	0.5			0	0.149932
ALG1L2	0	0		0	0			0	0
ALG1L9P	0	1		0	0.5			0	0.149932
ALG2	2	9		3.5	6.5			1.0506	1.94912
ALG3	1	19		1.5	13.5			0.450255	4.04817
ALG5	80	160		133.75	114			40.1478	34.1846
ALG6	14	35		24	24.5			7.20408	7.34668
ALG8	32	93		54	66			16.2092	19.7911
ALG9	6	6		10.5	4			3.15179	1.19946
ALK	0	0		0	0			0	0
ALKBH1	5	6		8.5	4			2.55145	1.19946
ALKBH2	2	8		3.5	5.5			1.0506	1.64926
ALKBH3	5	14		8.5	10			2.55145	2.99865
ALKBH3-AS1	0	0		0	0			0	0
ALKBH4	4	11		7	7.5			2.10119	2.24898
ALKBH5	6	19		10.5	13.5			3.15179	4.04817
ALKBH6	0	0		0	0			0	0
ALKBH7	29	76		49.5	54			14.8584	16.1927
ALKBH8	6	7		10.5	5			3.15179	1.49932
ALLC	0	0		0	0			0	0
ALMS1	1	1		1.5	0.5			0.450255	0.149932
ALMS1P	0	0		0	0			0	0
ALOX12	0	1		0	0.5			0	0.149932
ALOX12B	0	0		0	0			0	0
ALOX12P2	0	0		0	0			0	0
ALOX15	0	0		0	0			0	0
ALOX15B	0	0		0	0			0	0
ALOX15P1	0	0		0	0			0	0
ALOX5	0	0		0	0			0	0
ALOX5AP	1	6		1.5	4			0.450255	1.19946
ALOXE3	0	0		0	0			0	0
ALPI	0	0		0	0			0	0
ALPK1	3	21		5	15			1.50085	4.49797
ALPK2	0	0		0	0			0	0
ALPK3	0	2		0	1.5			0	0.449797
ALPL	0	0		0	0			0	0
ALPP	3	4		5	3			1.50085	0.899594
ALPPL2	0	0		0	0			0	0
ALS2	1	11		1.5	7.5			0.450255	2.24898
ALS2CL	3	8		5	5.5			1.50085	1.64926
ALS2CR11	0	0		0	0			0	0
ALS2CR12	0	0		0	0			0	0
ALX1	0	0		0	0			0	0
ALX3	0	0		0	0			0	0
ALX4	0	0		0	0			0	0
ALYREF	0	1		0	0.5			0	0.149932
AMACR	0	0		0	0			0	0
AMBN	0	1		0	0.5			0	0.149932
AMBP	0	0		0	0			0	0
AMBRA1	3	2		5	1.5			1.50085	0.449797
AMD1	23	35		39	24.5			11.7066	7.34668
AMDHD1	1	0		1.5	0			0.450255	0
AMDHD2	1	2		1.5	1.5			0.450255	0.449797
AMELX	0	0		0	0			0	0
AMELY	0	0		0	0			0	0
AMER1	0	1		0	0.5			0	0.149932
AMER2	0	0		0	0			0	0
AMER3	0	0		0	0			0	0
AMFR	9	45		15.5	32			4.65264	9.59567
AMH	0	1		0	0.5			0	0.149932
AMHR2	0	0		0	0			0	0
AMICA1	0	0		0	0			0	0
AMIGO1	0	0		0	0			0	0
AMIGO2	3	20		5	14			1.50085	4.1981
AMIGO3	0	0		0	0			0	0
AMMECR1	3	20		5	14			1.50085	4.1981
AMMECR1L	2	8		3.5	5.5			1.0506	1.64926
AMN	0	0		0	0			0	0
AMN1	6	21		10.5	15			3.15179	4.49797
AMOT	0	0		0	0			0	0
AMOTL1	13	26		22.5	18.5			6.75383	5.54749
AMOTL2	0	0		0	0			0	0
AMPD1	0	0		0	0			0	0
AMPD2	1	0		1.5	0			0.450255	0
AMPD3	2	2		3.5	1.5			1.0506	0.449797
AMPH	0	0		0	0			0	0
AMT	0	0		0	0			0	0
AMTN	1	10		1.5	7			0.450255	2.09905
AMY1A	0	0		0	0			0	0
AMY1B	0	0		0	0			0	0
AMY1C	0	0		0	0			0	0
AMY2A	0	0		0	0			0	0
AMY2B	0	0		0	0			0	0
AMZ1	0	0		0	0			0	0
AMZ2	65	171		109	121.5			32.7185	36.4335
AMZ2P1	17	47		29	33.5			8.70493	10.0455
ANAPC1	2	14		3.5	10			1.0506	2.99865
ANAPC10	33	50		56	35.5			16.8095	10.6452
ANAPC11	285	477		451.5	350			135.527	104.953
ANAPC13	79	171		132	121.5			39.6225	36.4335
ANAPC15	6	13		10.5	9			3.15179	2.69878
ANAPC16	223	498		349.75	365.5			104.985	109.601
ANAPC1P1	0	0		0	0			0	0
ANAPC2	0	1		0	0.5			0	0.149932
ANAPC4	5	20		8.5	14			2.55145	4.1981
ANAPC5	23	29		39	20.5			11.7066	6.14722
ANAPC7	4	10		7	7			2.10119	2.09905
ANG	50	98		83	69.5			24.9141	20.8406
ANGEL1	1	6		1.5	4			0.450255	1.19946
ANGEL2	11	33		19	23.5			5.70323	7.04682
ANGPT1	1	5		1.5	3.5			0.450255	1.04953
ANGPT2	2	3		3.5	2			1.0506	0.599729
ANGPT4	0	0		0	0			0	0
ANGPTL1	0	4		0	3			0	0.899594
ANGPTL2	0	2		0	1.5			0	0.449797
ANGPTL3	0	0		0	0			0	0
ANGPTL4	2	5		3.5	3.5			1.0506	1.04953
ANGPTL5	0	0		0	0			0	0
ANGPTL6	0	0		0	0			0	0
ANGPTL7	0	0		0	0			0	0
ANHX	0	0		0	0			0	0
ANK1	0	0		0	0			0	0
ANK2	1	0		1.5	0			0.450255	0
ANK3	13	42		22.5	29.5			6.75383	8.846
ANKAR	0	3		0	2			0	0.599729
ANKDD1A	0	0		0	0			0	0
ANKDD1B	0	0		0	0			0	0
ANKEF1	2	7		3.5	5			1.0506	1.49932
ANKFN1	0	0		0	0			0	0
ANKFY1	5	25		8.5	17.5			2.55145	5.24763
ANKH	0	2		0	1.5			0	0.449797
ANKHD1	2	16		3.5	11			1.0506	3.29851
ANKHD1-EIF4EBP3	0	0		0	0			0	0
ANKIB1	14	32		24	22.5			7.20408	6.74695
ANKK1	0	2		0	1.5			0	0.449797
ANKLE1	3	3		5	2			1.50085	0.599729
ANKLE2	3	12		5	8.5			1.50085	2.54885
ANKMY1	1	2		1.5	1.5			0.450255	0.449797
ANKMY2	28	78		48	55.5			14.4082	16.6425
ANKRA2	24	64		40.5	45.5			12.1569	13.6438
ANKRD1	5	4		8.5	3			2.55145	0.899594
ANKRD10	20	81		34	57.5			10.2058	17.2422
ANKRD11	59	206		100.5	147.5			30.1671	44.23
ANKRD12	41	187		69.5	133.5			20.8618	40.0319
ANKRD13A	8	26		14	18.5			4.20238	5.54749
ANKRD13B	0	1		0	0.5			0	0.149932
ANKRD13C	5	14		8.5	10			2.55145	2.99865
ANKRD13D	0	1		0	0.5			0	0.149932
ANKRD16	0	3		0	2			0	0.599729
ANKRD17	11	38		19	27			5.70323	8.09634
ANKRD18A	0	1		0	0.5			0	0.149932
ANKRD18B	0	0		0	0			0	0
ANKRD18DP	0	0		0	0			0	0
ANKRD19P	1	0		1.5	0			0.450255	0
ANKRD2	1	1		1.5	0.5			0.450255	0.149932
ANKRD20A1	0	0		0	0			0	0
ANKRD20A11P	0	0		0	0			0	0
ANKRD20A12P	7	7		12	5			3.60204	1.49932
ANKRD20A19P	0	0		0	0			0	0
ANKRD20A2	0	0		0	0			0	0
ANKRD20A3	0	0		0	0			0	0
ANKRD20A4	0	0		0	0			0	0
ANKRD20A5P	0	1		0	0.5			0	0.149932
ANKRD20A8P	0	0		0	0			0	0
ANKRD20A9P	6	4		10.5	3			3.15179	0.899594
ANKRD22	9	28		15.5	19.5			4.65264	5.84736
ANKRD23	1	0		1.5	0			0.450255	0
ANKRD24	0	0		0	0			0	0
ANKRD26	1	14		1.5	10			0.450255	2.99865
ANKRD26P1	0	0		0	0			0	0
ANKRD26P3	0	0		0	0			0	0
ANKRD27	5	2		8.5	1.5			2.55145	0.449797
ANKRD28	7	15		12	10.5			3.60204	3.14858
ANKRD29	0	0		0	0			0	0
ANKRD30A	0	0		0	0			0	0
ANKRD30B	0	0		0	0			0	0
ANKRD30BL	0	0		0	0			0	0
ANKRD30BP2	0	8		0	5.5			0	1.64926
ANKRD30BP3	0	0		0	0			0	0
ANKRD31	0	0		0	0			0	0
ANKRD32	4	21		7	15			2.10119	4.49797
ANKRD33	0	0		0	0			0	0
ANKRD33B	1	0		1.5	0			0.450255	0
ANKRD34A	0	0		0	0			0	0
ANKRD34B	0	0		0	0			0	0
ANKRD34C	0	0		0	0			0	0
ANKRD35	0	4		0	3			0	0.899594
ANKRD36	9	51		15.5	36			4.65264	10.7951
ANKRD36B	14	87		24	62			7.20408	18.5916
ANKRD36BP1	2	13		3.5	9			1.0506	2.69878
ANKRD36BP2	0	0		0	0			0	0
ANKRD37	1	3		1.5	2			0.450255	0.599729
ANKRD39	12	43		21	30.5			6.30357	9.14587
ANKRD40	8	32		14	22.5			4.20238	6.74695
ANKRD42	0	8		0	5.5			0	1.64926
ANKRD44	2	3		3.5	2			1.0506	0.599729
ANKRD45	0	4		0	3			0	0.899594
ANKRD46	7	27		12	19			3.60204	5.69743
ANKRD49	18	31		31	22			9.30527	6.59702
ANKRD50	8	15		14	10.5			4.20238	3.14858
ANKRD52	0	1		0	0.5			0	0.149932
ANKRD53	0	0		0	0			0	0
ANKRD54	2	2		3.5	1.5			1.0506	0.449797
ANKRD55	0	0		0	0			0	0
ANKRD6	0	3		0	2			0	0.599729
ANKRD61	0	0		0	0			0	0
ANKRD62	1	3		1.5	2			0.450255	0.599729
ANKRD62P1-PARP4P3	0	0		0	0			0	0
ANKRD63	0	0		0	0			0	0
ANKRD65	0	0		0	0			0	0
ANKRD66	0	0		0	0			0	0
ANKRD7	0	0		0	0			0	0
ANKRD9	1	0		1.5	0			0.450255	0
ANKS1A	3	4		5	3			1.50085	0.899594
ANKS1B	0	1		0	0.5			0	0.149932
ANKS3	2	4		3.5	3			1.0506	0.899594
ANKS4B	1	1		1.5	0.5			0.450255	0.149932
ANKS6	0	1		0	0.5			0	0.149932
ANKUB1	0	0		0	0			0	0
ANKZF1	4	4		7	3			2.10119	0.899594
ANLN	68	149		114.5	106			34.3695	31.7856
ANO1	0	1		0	0.5			0	0.149932
ANO10	5	6		8.5	4			2.55145	1.19946
ANO2	0	0		0	0			0	0
ANO3	0	1		0	0.5			0	0.149932
ANO4	0	0		0	0			0	0
ANO5	0	0		0	0			0	0
ANO6	9	18		15.5	12.5			4.65264	3.74831
ANO7	0	1		0	0.5			0	0.149932
ANO8	0	1		0	0.5			0	0.149932
ANO9	0	1		0	0.5			0	0.149932
ANP32A	11	30		19	21			5.70323	6.29716
ANP32A-IT1	1	4		1.5	3			0.450255	0.899594
ANP32AP1	0	0		0	0			0	0
ANP32B	50	88		83	62.5			24.9141	18.7415
ANP32C	0	0		0	0			0	0
ANP32D	0	0		0	0			0	0
ANP32E	70	184		118.5	131			35.5702	39.2823
ANPEP	11	21		19	15			5.70323	4.49797
ANTXR1	5	27		8.5	19			2.55145	5.69743
ANTXR2	10	14		17	10			5.10289	2.99865
ANXA1	2365	5517		3366	4311.5			1010.37	1292.87
ANXA10	0	0		0	0			0	0
ANXA11	13	36		22.5	25.5			6.75383	7.64655
ANXA13	0	1		0	0.5			0	0.149932
ANXA2	2179	4569		3019.5	3559			906.364	1067.22
ANXA2P1	0	0		0	0			0	0
ANXA2P2	0	1		0	0.5			0	0.149932
ANXA2P3	0	0		0	0			0	0
ANXA2R	1	0		1.5	0			0.450255	0
ANXA3	563	1015		860	750.5			258.146	225.048
ANXA4	124	270		200	195			60.034	58.4736
ANXA5	477	1160		738	862			221.526	258.483
ANXA6	1	0		1.5	0			0.450255	0
ANXA7	84	213		140	152.5			42.0238	45.7293
ANXA8	0	0		0	0			0	0
ANXA8L1	0	0		0	0			0	0
ANXA8L2	1	2		1.5	1.5			0.450255	0.449797
ANXA9	14	15		24	10.5			7.20408	3.14858
AOAH	0	0		0	0			0	0
AOAH-IT1	0	0		0	0			0	0
AOC1	0	5		0	3.5			0	1.04953
AOC2	0	1		0	0.5			0	0.149932
AOC3	0	0		0	0			0	0
AOC4P	0	0		0	0			0	0
AOX1	1	3		1.5	2			0.450255	0.599729
AOX2P	0	0		0	0			0	0
AP1AR	9	43		15.5	30.5			4.65264	9.14587
AP1B1	0	5		0	3.5			0	1.04953
AP1B1P1	0	0		0	0			0	0
AP1G1	35	78		59	55.5			17.71	16.6425
AP1G2	15	38		26	27			7.80442	8.09634
AP1M1	2	2		3.5	1.5			1.0506	0.449797
AP1M2	127	312		203.5	226.5			61.0846	67.9193
AP1S1	11	13		19	9			5.70323	2.69878
AP1S2	5	8		8.5	5.5			2.55145	1.64926
AP1S3	13	24		22.5	17			6.75383	5.0977
AP2A1	0	1		0	0.5			0	0.149932
AP2A2	6	4		10.5	3			3.15179	0.899594
AP2B1	52	83		87.5	59			26.2649	17.692
AP2M1	26	50		44	35.5			13.2075	10.6452
AP2S1	151	280		238.5	203.5			71.5906	61.0224
AP3B1	21	77		35.5	54.5			10.656	16.3426
AP3B2	0	0		0	0			0	0
AP3D1	5	23		8.5	16			2.55145	4.79783
AP3M1	23	80		39	57			11.7066	17.0923
AP3M2	11	16		19	11			5.70323	3.29851
AP3S1	47	163		78	116			23.4133	34.7843
AP3S2	0	7		0	5			0	1.49932
AP4B1	16	33		27.5	23.5			8.25468	7.04682
AP4B1-AS1	0	2		0	1.5			0	0.449797
AP4E1	10	14		17	10			5.10289	2.99865
AP4M1	7	12		12	8.5			3.60204	2.54885
AP4S1	10	15		17	10.5			5.10289	3.14858
AP5B1	4	2		7	1.5			2.10119	0.449797
AP5M1	31	84		52.5	59.5			15.7589	17.8419
AP5S1	4	13		7	9			2.10119	2.69878
AP5Z1	5	8		8.5	5.5			2.55145	1.64926
APAF1	3	10		5	7			1.50085	2.09905
APBA1	1	0		1.5	0			0.450255	0
APBA2	1	0		1.5	0			0.450255	0
APBA3	1	3		1.5	2			0.450255	0.599729
APBB1	0	0		0	0			0	0
APBB1IP	0	0		0	0			0	0
APBB2	7	19		12	13.5			3.60204	4.04817
APBB3	0	1		0	0.5			0	0.149932
APC	8	17		14	12			4.20238	3.59837
APC2	0	0		0	0			0	0
APCDD1	0	0		0	0			0	0
APCDD1L	0	0		0	0			0	0
APCDD1L-AS1	0	0		0	0			0	0
APCS	0	0		0	0			0	0
APEH	9	20		15.5	14			4.65264	4.1981
APEX1	185	393		294	286.25			88.25	85.8362
APEX2	4	18		7	12.5			2.10119	3.74831
APH1A	19	40		32.5	28			9.75553	8.39621
APH1B	12	28		21	19.5			6.30357	5.84736
API5	25	79		42	56			12.6071	16.7924
APIP	20	64		34	45.5			10.2058	13.6438
APITD1	21	35		35.5	24.5			10.656	7.34668
APITD1-CORT	0	0		0	0			0	0
APLF	3	5		5	3.5			1.50085	1.04953
APLN	0	0		0	0			0	0
APLNR	0	0		0	0			0	0
APLP1	0	1		0	0.5			0	0.149932
APLP2	94	279		155	202.5			46.5264	60.7226
APMAP	19	54		32.5	38.5			9.75553	11.5448
APOA1	1	0		1.5	0			0.450255	0
APOA1BP	39	97		65.5	69			19.6611	20.6907
APOA2	0	0		0	0			0	0
APOA4	0	0		0	0			0	0
APOA5	0	0		0	0			0	0
APOB	0	0		0	0			0	0
APOBEC1	0	1		0	0.5			0	0.149932
APOBEC2	0	0		0	0			0	0
APOBEC3A	2	12		3.5	8.5			1.0506	2.54885
APOBEC3A_B	0	0		0	0			0	0
APOBEC3B	0	9		0	6.5			0	1.94912
APOBEC3C	67	153		112.5	109			33.7691	32.6852
APOBEC3D	2	1		3.5	0.5			1.0506	0.149932
APOBEC3F	0	1		0	0.5			0	0.149932
APOBEC3G	0	0		0	0			0	0
APOBEC3H	4	8		7	5.5			2.10119	1.64926
APOBEC4	0	0		0	0			0	0
APOBR	0	0		0	0			0	0
APOC1	9	13		15.5	9			4.65264	2.69878
APOC1P1	0	1		0	0.5			0	0.149932
APOC2	0	0		0	0			0	0
APOC3	0	0		0	0			0	0
APOC4	0	0		0	0			0	0
APOC4-APOC2	0	0		0	0			0	0
APOD	3	6		5	4			1.50085	1.19946
APOE	0	2		0	1.5			0	0.449797
APOF	1	0		1.5	0			0.450255	0
APOH	0	0		0	0			0	0
APOL1	4	16		7	11			2.10119	3.29851
APOL2	6	39		10.5	27.5			3.15179	8.24628
APOL3	2	2		3.5	1.5			1.0506	0.449797
APOL4	0	0		0	0			0	0
APOL5	0	0		0	0			0	0
APOL6	41	104		69.5	74.5			20.8618	22.3399
APOLD1	0	12		0	8.5			0	2.54885
APOM	4	8		7	5.5			2.10119	1.64926
APOO	15	35		26	24.5			7.80442	7.34668
APOOL	22	34		37	24			11.1063	7.19675
APOOP5	0	0		0	0			0	0
APOPT1	58	109		98	78			29.4167	23.3894
APP	107	200		176	142.5			52.8299	42.7307
APPBP2	10	28		17	19.5			5.10289	5.84736
APPL1	27	86		46	61			13.8078	18.2917
APPL2	3	15		5	10.5			1.50085	3.14858
APRT	96	157		158	111.5			47.4269	33.4349
APTX	24	57		40.5	40.5			12.1569	12.1445
AQP1	2	0		3.5	0			1.0506	0
AQP10	0	0		0	0			0	0
AQP11	0	1		0	0.5			0	0.149932
AQP12A	0	0		0	0			0	0
AQP12B	0	0		0	0			0	0
AQP2	0	0		0	0			0	0
AQP3	1	6		1.5	4			0.450255	1.19946
AQP4	0	0		0	0			0	0
AQP4-AS1	0	0		0	0			0	0
AQP5	0	0		0	0			0	0
AQP6	1	1		1.5	0.5			0.450255	0.149932
AQP7	0	0		0	0			0	0
AQP7P1	0	0		0	0			0	0
AQP7P3	0	0		0	0			0	0
AQP8	0	0		0	0			0	0
AQP9	0	0		0	0			0	0
AQPEP	0	0		0	0			0	0
AQR	13	34		22.5	24			6.75383	7.19675
AR	0	1		0	0.5			0	0.149932
ARAF	1	8		1.5	5.5			0.450255	1.64926
ARAP1	0	3		0	2			0	0.599729
ARAP2	3	15		5	10.5			1.50085	3.14858
ARAP3	0	1		0	0.5			0	0.149932
ARC	0	0		0	0			0	0
ARCN1	23	42		39	29.5			11.7066	8.846
AREG	15	44		26	31			7.80442	9.2958
AREL1	0	10		0	7			0	2.09905
ARF1	96	257		158	185			47.4269	55.4749
ARF3	12	30		21	21			6.30357	6.29716
ARF4	208	492		330.75	361.75			99.2813	108.476
ARF5	32	56		54	40			16.2092	11.9946
ARF6	38	110		63.5	78.5			19.0608	23.5394
ARFGAP1	3	6		5	4			1.50085	1.19946
ARFGAP2	7	25		12	17.5			3.60204	5.24763
ARFGAP3	57	125		96.5	89			28.9664	26.6879
ARFGEF1	28	55		48	39			14.4082	11.6947
ARFGEF2	6	21		10.5	15			3.15179	4.49797
ARFIP1	27	101		46	72			13.8078	21.5902
ARFIP2	6	13		10.5	9			3.15179	2.69878
ARFRP1	1	5		1.5	3.5			0.450255	1.04953
ARG1	0	0		0	0			0	0
ARG2	6	5		10.5	3.5			3.15179	1.04953
ARGFX	0	1		0	0.5			0	0.149932
ARGFXP2	0	0		0	0			0	0
ARGLU1	26	59		44	42			13.2075	12.5943
ARHGAP1	17	33		29	23.5			8.70493	7.04682
ARHGAP10	3	7		5	5			1.50085	1.49932
ARHGAP11A	8	15		14	10.5			4.20238	3.14858
ARHGAP11B	0	0		0	0			0	0
ARHGAP12	11	58		19	41.5			5.70323	12.4444
ARHGAP15	0	3		0	2			0	0.599729
ARHGAP17	1	6		1.5	4			0.450255	1.19946
ARHGAP18	60	170		101.5	120.5			30.4673	36.1337
ARHGAP19	4	10		7	7			2.10119	2.09905
ARHGAP19-SLIT1	0	0		0	0			0	0
ARHGAP20	0	1		0	0.5			0	0.149932
ARHGAP21	8	6		14	4			4.20238	1.19946
ARHGAP22	1	1		1.5	0.5			0.450255	0.149932
ARHGAP23	5	5		8.5	3.5			2.55145	1.04953
ARHGAP24	4	6		7	4			2.10119	1.19946
ARHGAP25	1	0		1.5	0			0.450255	0
ARHGAP26	4	15		7	10.5			2.10119	3.14858
ARHGAP26-AS1	1	0		1.5	0			0.450255	0
ARHGAP27	0	4		0	3			0	0.899594
ARHGAP28	0	0		0	0			0	0
ARHGAP29	36	83		60.5	59			18.1603	17.692
ARHGAP30	0	0		0	0			0	0
ARHGAP31	1	0		1.5	0			0.450255	0
ARHGAP32	8	21		14	15			4.20238	4.49797
ARHGAP33	0	0		0	0			0	0
ARHGAP35	11	14		19	10			5.70323	2.99865
ARHGAP36	0	0		0	0			0	0
ARHGAP39	0	0		0	0			0	0
ARHGAP4	0	1		0	0.5			0	0.149932
ARHGAP40	0	0		0	0			0	0
ARHGAP42	2	2		3.5	1.5			1.0506	0.449797
ARHGAP44	0	0		0	0			0	0
ARHGAP5	32	111		54	79.5			16.2092	23.8392
ARHGAP5-AS1	4	17		7	12			2.10119	3.59837
ARHGAP6	0	0		0	0			0	0
ARHGAP8	1	3		1.5	2			0.450255	0.599729
ARHGAP9	0	0		0	0			0	0
ARHGDIA	8	12		14	8.5			4.20238	2.54885
ARHGDIB	372	773		582	568			174.699	170.323
ARHGDIG	0	0		0	0			0	0
ARHGEF1	1	5		1.5	3.5			0.450255	1.04953
ARHGEF10	0	5		0	3.5			0	1.04953
ARHGEF10L	0	4		0	3			0	0.899594
ARHGEF11	0	6		0	4			0	1.19946
ARHGEF12	8	25		14	17.5			4.20238	5.24763
ARHGEF15	0	0		0	0			0	0
ARHGEF16	2	6		3.5	4			1.0506	1.19946
ARHGEF17	4	6		7	4			2.10119	1.19946
ARHGEF18	5	4		8.5	3			2.55145	0.899594
ARHGEF19	0	1		0	0.5			0	0.149932
ARHGEF2	11	14		19	10			5.70323	2.99865
ARHGEF25	0	0		0	0			0	0
ARHGEF26	0	0		0	0			0	0
ARHGEF26-AS1	0	1		0	0.5			0	0.149932
ARHGEF28	7	18		12	12.5			3.60204	3.74831
ARHGEF3	6	22		10.5	15.5			3.15179	4.6479
ARHGEF3-AS1	0	0		0	0			0	0
ARHGEF33	0	0		0	0			0	0
ARHGEF34P	0	0		0	0			0	0
ARHGEF35	0	0		0	0			0	0
ARHGEF37	1	3		1.5	2			0.450255	0.599729
ARHGEF38	5	17		8.5	12			2.55145	3.59837
ARHGEF38-IT1	0	0		0	0			0	0
ARHGEF39	1	5		1.5	3.5			0.450255	1.04953
ARHGEF4	0	0		0	0			0	0
ARHGEF40	2	4		3.5	3			1.0506	0.899594
ARHGEF5	6	5		10.5	3.5			3.15179	1.04953
ARHGEF6	0	0		0	0			0	0
ARHGEF7	1	4		1.5	3			0.450255	0.899594
ARHGEF9	7	14		12	10			3.60204	2.99865
ARID1A	9	20		15.5	14			4.65264	4.1981
ARID1B	12	44		21	31			6.30357	9.2958
ARID2	13	23		22.5	16			6.75383	4.79783
ARID3A	0	0		0	0			0	0
ARID3B	0	0		0	0			0	0
ARID3C	0	0		0	0			0	0
ARID4A	17	53		29	37.5			8.70493	11.2449
ARID4B	62	185		105	132			31.5179	39.5821
ARID5A	3	5		5	3.5			1.50085	1.04953
ARID5B	214	503		339.25	369			101.833	110.65
ARIH1	8	14		14	10			4.20238	2.99865
ARIH2	6	27		10.5	19			3.15179	5.69743
ARIH2OS	0	6		0	4			0	1.19946
ARL1	76	183		126.75	130.5			38.0466	39.1323
ARL10	0	0		0	0			0	0
ARL11	2	2		3.5	1.5			1.0506	0.449797
ARL13A	0	0		0	0			0	0
ARL13B	5	14		8.5	10			2.55145	2.99865
ARL14	61	185		103.5	132			31.0676	39.5821
ARL14EP	30	70		51	49.5			15.3087	14.8433
ARL14EPL	0	0		0	0			0	0
ARL15	10	15		17	10.5			5.10289	3.14858
ARL16	9	21		15.5	15			4.65264	4.49797
ARL17A	0	4		0	3			0	0.899594
ARL17B	0	0		0	0			0	0
ARL2	6	20		10.5	14			3.15179	4.1981
ARL2-SNX15	0	0		0	0			0	0
ARL2BP	14	42		24	29.5			7.20408	8.846
ARL3	52	146		87.5	103.5			26.2649	31.036
ARL4A	119	268		193.75	193.5			58.158	58.0238
ARL4C	5	7		8.5	5			2.55145	1.49932
ARL4D	0	2		0	1.5			0	0.449797
ARL5A	8	19		14	13.5			4.20238	4.04817
ARL5B	2	0		3.5	0			1.0506	0
ARL5C	0	0		0	0			0	0
ARL6	4	11		7	7.5			2.10119	2.24898
ARL6IP1	777	1848		1212.5	1377.5			363.956	413.063
ARL6IP4	61	123		103.5	87.5			31.0676	26.2382
ARL6IP5	339	802		525	591.5			157.589	177.37
ARL6IP6	8	23		14	16			4.20238	4.79783
ARL8A	0	7		0	5			0	1.49932
ARL8B	6	42		10.5	29.5			3.15179	8.846
ARL9	0	0		0	0			0	0
ARMC1	39	84		65.5	59.5			19.6611	17.8419
ARMC10	14	17		24	12			7.20408	3.59837
ARMC12	0	0		0	0			0	0
ARMC2	3	0		5	0			1.50085	0
ARMC3	0	0		0	0			0	0
ARMC4	0	0		0	0			0	0
ARMC5	0	1		0	0.5			0	0.149932
ARMC6	1	0		1.5	0			0.450255	0
ARMC7	1	2		1.5	1.5			0.450255	0.449797
ARMC8	14	44		24	31			7.20408	9.2958
ARMC9	2	3		3.5	2			1.0506	0.599729
ARMCX1	0	2		0	1.5			0	0.449797
ARMCX2	0	3		0	2			0	0.599729
ARMCX3	2	4		3.5	3			1.0506	0.899594
ARMCX4	0	0		0	0			0	0
ARMCX5	10	12		17	8.5			5.10289	2.54885
ARMCX5-GPRASP2	1	2		1.5	1.5			0.450255	0.449797
ARMCX6	4	2		7	1.5			2.10119	0.449797
ARMS2	0	0		0	0			0	0
ARNT	17	44		29	31			8.70493	9.2958
ARNT2	2	1		3.5	0.5			1.0506	0.149932
ARNTL	0	1		0	0.5			0	0.149932
ARNTL2	8	18		14	12.5			4.20238	3.74831
ARPC1A	517	1089		796.5	805.5			239.086	241.541
ARPC1B	105	261		171.75	188			51.5542	56.3745
ARPC2	204	428		318.75	314			95.6792	94.1575
ARPC3	290	1220		461.5	919			138.529	275.576
ARPC4	15	41		26	29			7.80442	8.69607
ARPC4-TTLL3	0	0		0	0			0	0
ARPC5	252	638		396.25	465.75			118.942	139.662
ARPC5L	8	20		14	14			4.20238	4.1981
ARPP19	46	97		76.5	69			22.963	20.6907
ARPP21	1	0		1.5	0			0.450255	0
ARR3	0	0		0	0			0	0
ARRB1	2	5		3.5	3.5			1.0506	1.04953
ARRB2	2	0		3.5	0			1.0506	0
ARRDC1	12	28		21	19.5			6.30357	5.84736
ARRDC2	1	2		1.5	1.5			0.450255	0.449797
ARRDC3	50	133		83	94.5			24.9141	28.3372
ARRDC3-AS1	0	0		0	0			0	0
ARRDC4	2	2		3.5	1.5			1.0506	0.449797
ARRDC5	3	3		5	2			1.50085	0.599729
ARSA	8	20		14	14			4.20238	4.1981
ARSB	0	2		0	1.5			0	0.449797
ARSD	10	16		17	11			5.10289	3.29851
ARSE	0	1		0	0.5			0	0.149932
ARSF	0	0		0	0			0	0
ARSG	0	0		0	0			0	0
ARSH	0	0		0	0			0	0
ARSI	0	0		0	0			0	0
ARSJ	2	1		3.5	0.5			1.0506	0.149932
ARSK	3	4		5	3			1.50085	0.899594
ART1	0	0		0	0			0	0
ART3	1	3		1.5	2			0.450255	0.599729
ART4	0	0		0	0			0	0
ART5	0	0		0	0			0	0
ARTN	1	1		1.5	0.5			0.450255	0.149932
ARV1	11	26		19	18.5			5.70323	5.54749
ARVCF	1	0		1.5	0			0.450255	0
ARX	0	0		0	0			0	0
AS3MT	3	2		5	1.5			1.50085	0.449797
ASAH1	340	863		529.5	635			158.94	190.414
ASAH2	0	0		0	0			0	0
ASAH2B	0	0		0	0			0	0
ASAP1	3	14		5	10			1.50085	2.99865
ASAP1-IT1	0	0		0	0			0	0
ASAP2	39	107		65.5	76.5			19.6611	22.9396
ASAP3	1	5		1.5	3.5			0.450255	1.04953
ASB1	2	5		3.5	3.5			1.0506	1.04953
ASB10	0	0		0	0			0	0
ASB11	1	1		1.5	0.5			0.450255	0.149932
ASB12	0	0		0	0			0	0
ASB13	0	3		0	2			0	0.599729
ASB14	1	2		1.5	1.5			0.450255	0.449797
ASB15	0	0		0	0			0	0
ASB16	1	2		1.5	1.5			0.450255	0.449797
ASB16-AS1	2	5		3.5	3.5			1.0506	1.04953
ASB17	0	0		0	0			0	0
ASB18	0	0		0	0			0	0
ASB2	0	0		0	0			0	0
ASB3	8	8		14	5.5			4.20238	1.64926
ASB4	0	1		0	0.5			0	0.149932
ASB5	0	0		0	0			0	0
ASB6	4	6		7	4			2.10119	1.19946
ASB7	2	13		3.5	9			1.0506	2.69878
ASB8	23	66		39	46.5			11.7066	13.9437
ASB9	6	13		10.5	9			3.15179	2.69878
ASB9P1	0	0		0	0			0	0
ASCC1	34	100		57.5	71			17.2598	21.2904
ASCC2	0	6		0	4			0	1.19946
ASCC3	24	57		40.5	40.5			12.1569	12.1445
ASCL1	0	0		0	0			0	0
ASCL2	0	0		0	0			0	0
ASCL3	0	0		0	0			0	0
ASCL4	0	0		0	0			0	0
ASCL5	0	0		0	0			0	0
ASF1A	26	68		44	48			13.2075	14.3935
ASF1B	2	3		3.5	2			1.0506	0.599729
ASGR1	0	0		0	0			0	0
ASGR2	0	0		0	0			0	0
ASH1L	32	98		54	69.5			16.2092	20.8406
ASH1L-AS1	1	0		1.5	0			0.450255	0
ASH2L	14	41		24	29			7.20408	8.69607
ASIC1	0	0		0	0			0	0
ASIC2	0	0		0	0			0	0
ASIC3	0	1		0	0.5			0	0.149932
ASIC4	0	0		0	0			0	0
ASIC5	0	0		0	0			0	0
ASIP	0	0		0	0			0	0
ASL	3	7		5	5			1.50085	1.49932
ASMT	0	0		0	0			0	0
ASMTL	0	12		0	8.5			0	2.54885
ASMTL-AS1	0	0		0	0			0	0
ASNA1	6	21		10.5	15			3.15179	4.49797
ASNS	10	26		17	18.5			5.10289	5.54749
ASNSD1	34	88		57.5	62.5			17.2598	18.7415
ASPA	0	0		0	0			0	0
ASPDH	0	0		0	0			0	0
ASPG	0	0		0	0			0	0
ASPH	61	146		103.5	103.5			31.0676	31.036
ASPHD1	0	0		0	0			0	0
ASPHD2	0	0		0	0			0	0
ASPM	13	58		22.5	41.5			6.75383	12.4444
ASPN	14	32		24	22.5			7.20408	6.74695
ASPRV1	0	0		0	0			0	0
ASPSCR1	0	9		0	6.5			0	1.94912
ASRGL1	0	0		0	0			0	0
ASS1	791	1373		1222.5	1024			366.958	307.061
ASTE1	5	5		8.5	3.5			2.55145	1.04953
ASTL	0	0		0	0			0	0
ASTN1	0	0		0	0			0	0
ASTN2	0	5		0	3.5			0	1.04953
ASUN	26	46		44	32.5			13.2075	9.7456
ASXL1	5	9		8.5	6.5			2.55145	1.94912
ASXL2	0	4		0	3			0	0.899594
ASXL3	0	0		0	0			0	0
ASZ1	0	0		0	0			0	0
ATAD1	66	151		110.75	107.5			33.2438	32.2354
ATAD2	18	63		31	44.5			9.30527	13.344
ATAD2B	1	19		1.5	13.5			0.450255	4.04817
ATAD3A	2	1		3.5	0.5			1.0506	0.149932
ATAD3B	0	0		0	0			0	0
ATAD3C	5	12		8.5	8.5			2.55145	2.54885
ATAD5	0	3		0	2			0	0.599729
ATAT1	0	0		0	0			0	0
ATCAY	5	2		8.5	1.5			2.55145	0.449797
ATE1	7	10		12	7			3.60204	2.09905
ATF1	2	23		3.5	16			1.0506	4.79783
ATF2	29	48		49.5	34			14.8584	10.1954
ATF3	8	25		14	17.5			4.20238	5.24763
ATF4	77	119		129	85			38.722	25.4885
ATF5	1	8		1.5	5.5			0.450255	1.64926
ATF6	71	125		120	89			36.0204	26.6879
ATF6B	5	5		8.5	3.5			2.55145	1.04953
ATF7	33	63		56	44.5			16.8095	13.344
ATF7IP	10	15		17	10.5			5.10289	3.14858
ATF7IP2	2	11		3.5	7.5			1.0506	2.24898
ATG10	14	15		24	10.5			7.20408	3.14858
ATG12	112	230		183.5	166			55.0812	49.7775
ATG13	15	26		26	18.5			7.80442	5.54749
ATG14	28	45		48	32			14.4082	9.59567
ATG16L1	2	3		3.5	2			1.0506	0.599729
ATG16L2	0	0		0	0			0	0
ATG2A	1	2		1.5	1.5			0.450255	0.449797
ATG2B	3	8		5	5.5			1.50085	1.64926
ATG3	134	201		216.75	143.5			65.0619	43.0306
ATG4A	16	41		27.5	29			8.25468	8.69607
ATG4B	5	5		8.5	3.5			2.55145	1.04953
ATG4C	18	32		31	22.5			9.30527	6.74695
ATG4D	0	2		0	1.5			0	0.449797
ATG5	32	37		54	26			16.2092	7.79648
ATG7	6	21		10.5	15			3.15179	4.49797
ATG9A	0	2		0	1.5			0	0.449797
ATG9B	0	2		0	1.5			0	0.449797
ATHL1	0	1		0	0.5			0	0.149932
ATIC	40	108		67.5	77			20.2615	23.0896
ATL1	2	12		3.5	8.5			1.0506	2.54885
ATL2	8	13		14	9			4.20238	2.69878
ATL3	22	50		37	35.5			11.1063	10.6452
ATM	4	17		7	12			2.10119	3.59837
ATMIN	11	22		19	15.5			5.70323	4.6479
ATN1	2	5		3.5	3.5			1.0506	1.04953
ATOH1	0	0		0	0			0	0
ATOH7	0	0		0	0			0	0
ATOH8	0	0		0	0			0	0
ATOX1	268	464		422	339			126.672	101.654
ATP10A	0	2		0	1.5			0	0.449797
ATP10B	2	4		3.5	3			1.0506	0.899594
ATP10D	7	10		12	7			3.60204	2.09905
ATP11A	2	3		3.5	2			1.0506	0.599729
ATP11B	3	7		5	5			1.50085	1.49932
ATP11C	3	13		5	9			1.50085	2.69878
ATP12A	0	0		0	0			0	0
ATP13A1	0	1		0	0.5			0	0.149932
ATP13A2	0	1		0	0.5			0	0.149932
ATP13A3	9	21		15.5	15			4.65264	4.49797
ATP13A4	3	4		5	3			1.50085	0.899594
ATP13A5	0	0		0	0			0	0
ATP1A1	58	162		98	115.5			29.4167	34.6344
ATP1A1OS	6	15		10.5	10.5			3.15179	3.14858
ATP1A2	0	3		0	2			0	0.599729
ATP1A3	0	0		0	0			0	0
ATP1A4	0	0		0	0			0	0
ATP1B1	11	36		19	25.5			5.70323	7.64655
ATP1B2	1	1		1.5	0.5			0.450255	0.149932
ATP1B3	27	97		46	69			13.8078	20.6907
ATP1B4	1	1		1.5	0.5			0.450255	0.149932
ATP2A1	0	0		0	0			0	0
ATP2A2	4	23		7	16			2.10119	4.79783
ATP2A3	0	0		0	0			0	0
ATP2B1	20	45		34	32			10.2058	9.59567
ATP2B2	0	0		0	0			0	0
ATP2B3	0	0		0	0			0	0
ATP2B4	39	99		65.5	70.5			19.6611	21.1405
ATP2C1	34	61		57.5	43.5			17.2598	13.0441
ATP2C2	0	1		0	0.5			0	0.149932
ATP4A	0	0		0	0			0	0
ATP4B	0	0		0	0			0	0
ATP5A1	479	1164		740.5	864			222.276	259.083
ATP5B	130	316		209.5	230			62.8856	68.9689
ATP5C1	790	1654		1220.5	1222.5			366.358	366.584
ATP5D	10	20		17	14			5.10289	4.1981
ATP5E	51	82		85.25	58.5			25.5895	17.5421
ATP5EP2	0	0		0	0			0	0
ATP5F1	535	1136		835.5	835.5			250.792	250.537
ATP5G1	77	184		129	131			38.722	39.2823
ATP5G2	1012	1981		1501	1492.5			450.555	447.548
ATP5G3	495	881		771	650.25			231.431	194.987
ATP5H	523	1033		808.5	761.5			242.688	228.347
ATP5I	694	947		1038	701			311.577	210.205
ATP5J	522	1162		805.5	863			241.787	258.783
ATP5J2	530	894		828	660			248.541	197.911
ATP5J2-PTCD1	1	2		1.5	1.5			0.450255	0.449797
ATP5L	1186	2066		1737	1566			521.396	469.588
ATP5L2	0	1		0	0.5			0	0.149932
ATP5O	549	1108		852	816			255.745	244.689
ATP5S	45	57		75	40.5			22.5128	12.1445
ATP5SL	16	33		27.5	23.5			8.25468	7.04682
ATP6AP1	22	45		37	32			11.1063	9.59567
ATP6AP1L	0	4		0	3			0	0.899594
ATP6AP2	76	154		126.75	110			38.0466	32.9851
ATP6V0A1	4	13		7	9			2.10119	2.69878
ATP6V0A2	3	5		5	3.5			1.50085	1.04953
ATP6V0A4	2	2		3.5	1.5			1.0506	0.449797
ATP6V0B	69	138		116	98			34.8197	29.3867
ATP6V0C	2	14		3.5	10			1.0506	2.99865
ATP6V0CP3	0	0		0	0			0	0
ATP6V0D1	9	35		15.5	24.5			4.65264	7.34668
ATP6V0D2	1	0		1.5	0			0.450255	0
ATP6V0E1	983	1978		1439.5	1487.5			432.095	446.049
ATP6V0E2	2	7		3.5	5			1.0506	1.49932
ATP6V0E2-AS1	0	1		0	0.5			0	0.149932
ATP6V1A	41	94		69.5	67			20.8618	20.0909
ATP6V1B1	9	18		15.5	12.5			4.65264	3.74831
ATP6V1B2	36	71		60.5	50.5			18.1603	15.1432
ATP6V1C1	65	188		109	134			32.7185	40.1819
ATP6V1C2	0	0		0	0			0	0
ATP6V1D	158	310		252	225			75.6429	67.4695
ATP6V1E1	132	305		212.5	220.5			63.7862	66.1201
ATP6V1E2	0	2		0	1.5			0	0.449797
ATP6V1F	350	733		555	539.5			166.594	161.777
ATP6V1G1	344	720		535.25	531.25			160.666	159.303
ATP6V1G2	0	0		0	0			0	0
ATP6V1G2-DDX39B	0	0		0	0			0	0
ATP6V1G3	0	0		0	0			0	0
ATP6V1H	36	91		60.5	65			18.1603	19.4912
ATP7A	5	19		8.5	13.5			2.55145	4.04817
ATP7B	1	1		1.5	0.5			0.450255	0.149932
ATP8A1	1	0		1.5	0			0.450255	0
ATP8A2	0	0		0	0			0	0
ATP8B1	2	9		3.5	6.5			1.0506	1.94912
ATP8B2	0	2		0	1.5			0	0.449797
ATP8B3	0	0		0	0			0	0
ATP8B4	0	1		0	0.5			0	0.149932
ATP8B5P	0	0		0	0			0	0
ATP9A	10	11		17	7.5			5.10289	2.24898
ATP9B	2	2		3.5	1.5			1.0506	0.449797
ATPAF1	1	2		1.5	1.5			0.450255	0.449797
ATPAF2	6	8		10.5	5.5			3.15179	1.64926
ATPIF1	118	209		192.5	149.5			57.7828	44.8298
ATR	3	10		5	7			1.50085	2.09905
ATRAID	294	663		467	490			140.179	146.934
ATRIP	0	0		0	0			0	0
ATRN	6	5		10.5	3.5			3.15179	1.04953
ATRNL1	0	0		0	0			0	0
ATRX	41	183		69.5	130.5			20.8618	39.1323
ATXN1	2	12		3.5	8.5			1.0506	2.54885
ATXN10	50	146		83	103.5			24.9141	31.036
ATXN1L	2	2		3.5	1.5			1.0506	0.449797
ATXN2	9	19		15.5	13.5			4.65264	4.04817
ATXN2L	5	5		8.5	3.5			2.55145	1.04953
ATXN3	6	5		10.5	3.5			3.15179	1.04953
ATXN3L	0	0		0	0			0	0
ATXN7	4	12		7	8.5			2.10119	2.54885
ATXN7L1	0	9		0	6.5			0	1.94912
ATXN7L2	0	0		0	0			0	0
ATXN7L3	0	2		0	1.5			0	0.449797
ATXN7L3B	15	51		26	36			7.80442	10.7951
ATXN8OS	6	16		10.5	11			3.15179	3.29851
AUH	4	6		7	4			2.10119	1.19946
AUNIP	2	0		3.5	0			1.0506	0
AUP1	31	59		52.5	42			15.7589	12.5943
AURKA	19	62		32.5	44			9.75553	13.194
AURKAIP1	38	59		63.5	42			19.0608	12.5943
AURKAPS1	0	0		0	0			0	0
AURKB	9	19		15.5	13.5			4.65264	4.04817
AURKC	1	0		1.5	0			0.450255	0
AUTS2	0	0		0	0			0	0
AVEN	2	6		3.5	4			1.0506	1.19946
AVIL	1	1		1.5	0.5			0.450255	0.149932
AVL9	0	2		0	1.5			0	0.449797
AVP	0	0		0	0			0	0
AVPI1	129	323		207	236			62.1352	70.768
AVPR1A	0	0		0	0			0	0
AVPR1B	0	0		0	0			0	0
AVPR2	0	0		0	0			0	0
AWAT1	0	0		0	0			0	0
AWAT2	0	0		0	0			0	0
AXDND1	0	1		0	0.5			0	0.149932
AXIN1	1	4		1.5	3			0.450255	0.899594
AXIN2	0	0		0	0			0	0
AXL	2	11		3.5	7.5			1.0506	2.24898
AZGP1	385	893		603.5	658.5			181.153	197.461
AZGP1P1	0	0		0	0			0	0
AZI1	1	1		1.5	0.5			0.450255	0.149932
AZI2	42	108		71	77			21.3121	23.0896
AZIN1	79	210		132	150.5			39.6225	45.1296
AZU1	0	0		0	0			0	0
B2M	7477	14902		9865.5	11881			2961.33	3562.69
B3GALNT1	3	7		5	5			1.50085	1.49932
B3GALNT2	3	25		5	17.5			1.50085	5.24763
B3GALT1	0	0		0	0			0	0
B3GALT2	0	1		0	0.5			0	0.149932
B3GALT4	10	9		17	6.5			5.10289	1.94912
B3GALT5	0	0		0	0			0	0
B3GALT6	3	2		5	1.5			1.50085	0.449797
B3GALTL	1	2		1.5	1.5			0.450255	0.449797
B3GAT1	0	0		0	0			0	0
B3GAT2	0	0		0	0			0	0
B3GAT3	4	1		7	0.5			2.10119	0.149932
B3GNT1	2	3		3.5	2			1.0506	0.599729
B3GNT2	2	0		3.5	0			1.0506	0
B3GNT3	1	6		1.5	4			0.450255	1.19946
B3GNT4	1	1		1.5	0.5			0.450255	0.149932
B3GNT5	21	58		35.5	41.5			10.656	12.4444
B3GNT6	2	1		3.5	0.5			1.0506	0.149932
B3GNT7	3	7		5	5			1.50085	1.49932
B3GNT8	0	0		0	0			0	0
B3GNT9	0	0		0	0			0	0
B3GNTL1	0	1		0	0.5			0	0.149932
B4GALNT1	0	0		0	0			0	0
B4GALNT2	0	0		0	0			0	0
B4GALNT3	0	0		0	0			0	0
B4GALNT4	1	0		1.5	0			0.450255	0
B4GALT1	63	169		106.5	120			31.9681	35.9837
B4GALT2	1	0		1.5	0			0.450255	0
B4GALT3	67	151		112.5	107.5			33.7691	32.2354
B4GALT4	10	36		17	25.5			5.10289	7.64655
B4GALT5	0	5		0	3.5			0	1.04953
B4GALT6	1	1		1.5	0.5			0.450255	0.149932
B4GALT7	1	3		1.5	2			0.450255	0.599729
B9D1	4	2		7	1.5			2.10119	0.449797
B9D2	5	9		8.5	6.5			2.55145	1.94912
BAALC	0	0		0	0			0	0
BAAT	0	0		0	0			0	0
BABAM1	19	47		32.5	33.5			9.75553	10.0455
BACE1	1	5		1.5	3.5			0.450255	1.04953
BACE1-AS	0	0		0	0			0	0
BACE2	6	30		10.5	21			3.15179	6.29716
BACH1	3	21		5	15			1.50085	4.49797
BACH2	0	2		0	1.5			0	0.449797
BAD	20	66		34	46.5			10.2058	13.9437
BAG1	29	90		49.5	64			14.8584	19.1913
BAG2	4	2		7	1.5			2.10119	0.449797
BAG3	9	17		15.5	12			4.65264	3.59837
BAG4	26	59		44	42			13.2075	12.5943
BAG5	31	66		52.5	46.5			15.7589	13.9437
BAG6	23	38		39	27			11.7066	8.09634
BAGE	0	0		0	0			0	0
BAGE2	0	0		0	0			0	0
BAGE3	0	0		0	0			0	0
BAGE4	0	0		0	0			0	0
BAGE5	0	0		0	0			0	0
BAHCC1	0	1		0	0.5			0	0.149932
BAHD1	1	6		1.5	4			0.450255	1.19946
BAI1	0	0		0	0			0	0
BAI2	0	0		0	0			0	0
BAI3	0	0		0	0			0	0
BAIAP2	3	18		5	12.5			1.50085	3.74831
BAIAP2-AS1	1	9		1.5	6.5			0.450255	1.94912
BAIAP2L1	9	22		15.5	15.5			4.65264	4.6479
BAIAP2L2	0	4		0	3			0	0.899594
BAIAP3	0	0		0	0			0	0
BAK1	2	3		3.5	2			1.0506	0.599729
BAMBI	1	6		1.5	4			0.450255	1.19946
BANCR	0	0		0	0			0	0
BANF1	166	337		264	245			79.2449	73.4668
BANF2	0	0		0	0			0	0
BANK1	0	0		0	0			0	0
BANP	3	2		5	1.5			1.50085	0.449797
BAP1	2	9		3.5	6.5			1.0506	1.94912
BARD1	19	33		32.5	23.5			9.75553	7.04682
BARHL1	0	0		0	0			0	0
BARHL2	0	0		0	0			0	0
BARX1	0	0		0	0			0	0
BARX2	0	0		0	0			0	0
BASP1	12	12		21	8.5			6.30357	2.54885
BASP1P1	0	0		0	0			0	0
BATF	0	0		0	0			0	0
BATF2	0	3		0	2			0	0.599729
BATF3	0	0		0	0			0	0
BAX	4	10		7	7			2.10119	2.09905
BAZ1A	29	99		49.5	70.5			14.8584	21.1405
BAZ1B	21	27		35.5	19			10.656	5.69743
BAZ2A	20	29		34	20.5			10.2058	6.14722
BAZ2B	33	87		56	62			16.8095	18.5916
BBC3	0	6		0	4			0	1.19946
BBIP1	29	58		49.5	41.5			14.8584	12.4444
BBOX1	0	1		0	0.5			0	0.149932
BBS1	2	9		3.5	6.5			1.0506	1.94912
BBS10	3	8		5	5.5			1.50085	1.64926
BBS12	14	30		24	21			7.20408	6.29716
BBS2	15	30		26	21			7.80442	6.29716
BBS4	17	38		29	27			8.70493	8.09634
BBS5	0	1		0	0.5			0	0.149932
BBS7	17	18		29	12.5			8.70493	3.74831
BBS9	9	20		15.5	14			4.65264	4.1981
BBX	73	174		122.5	124			36.7708	37.1832
BCAM	0	0		0	0			0	0
BCAN	0	0		0	0			0	0
BCAP29	42	134		71	95			21.3121	28.4871
BCAP31	213	462		337.75	337.5			101.382	101.204
BCAR1	1	9		1.5	6.5			0.450255	1.94912
BCAR3	6	14		10.5	10			3.15179	2.99865
BCAR4	0	0		0	0			0	0
BCAS1	1	2		1.5	1.5			0.450255	0.449797
BCAS2	46	118		76.5	84.5			22.963	25.3386
BCAS3	3	4		5	3			1.50085	0.899594
BCAS4	4	5		7	3.5			2.10119	1.04953
BCAT1	6	4		10.5	3			3.15179	0.899594
BCAT2	5	8		8.5	5.5			2.55145	1.64926
BCCIP	52	136		87.5	96.5			26.2649	28.9369
BCDIN3D	8	22		14	15.5			4.20238	4.6479
BCDIN3D-AS1	2	1		3.5	0.5			1.0506	0.149932
BCHE	2	0		3.5	0			1.0506	0
BCKDHA	9	23		15.5	16			4.65264	4.79783
BCKDHB	5	19		8.5	13.5			2.55145	4.04817
BCKDK	8	19		14	13.5			4.20238	4.04817
BCL10	17	75		29	53			8.70493	15.8928
BCL11A	2	4		3.5	3			1.0506	0.899594
BCL11B	0	0		0	0			0	0
BCL2	0	0		0	0			0	0
BCL2A1	0	3		0	2			0	0.599729
BCL2L1	5	11		8.5	7.5			2.55145	2.24898
BCL2L10	0	0		0	0			0	0
BCL2L11	5	9		8.5	6.5			2.55145	1.94912
BCL2L12	3	10		5	7			1.50085	2.09905
BCL2L13	18	45		31	32			9.30527	9.59567
BCL2L14	2	1		3.5	0.5			1.0506	0.149932
BCL2L15	10	10		17	7			5.10289	2.09905
BCL2L2	2	4		3.5	3			1.0506	0.899594
BCL2L2-PABPN1	0	0		0	0			0	0
BCL3	1	9		1.5	6.5			0.450255	1.94912
BCL6	11	15		19	10.5			5.70323	3.14858
BCL6B	0	0		0	0			0	0
BCL7A	4	5		7	3.5			2.10119	1.04953
BCL7B	9	26		15.5	18.5			4.65264	5.54749
BCL7C	2	11		3.5	7.5			1.0506	2.24898
BCL9	1	1		1.5	0.5			0.450255	0.149932
BCL9L	2	6		3.5	4			1.0506	1.19946
BCLAF1	69	226		116	163			34.8197	48.8779
BCMO1	2	8		3.5	5.5			1.0506	1.64926
BCO2	1	1		1.5	0.5			0.450255	0.149932
BCOR	2	10		3.5	7			1.0506	2.09905
BCORL1	0	1		0	0.5			0	0.149932
BCORP1	0	0		0	0			0	0
BCR	0	11		0	7.5			0	2.24898
BCRP2	0	0		0	0			0	0
BCRP3	0	0		0	0			0	0
BCS1L	4	9		7	6.5			2.10119	1.94912
BCYRN1	0	0		0	0			0	0
BDH1	6	11		10.5	7.5			3.15179	2.24898
BDH2	85	161		142.5	114.5			42.7742	34.3345
BDKRB1	1	0		1.5	0			0.450255	0
BDKRB2	1	6		1.5	4			0.450255	1.19946
BDNF	1	3		1.5	2			0.450255	0.599729
BDNF-AS	3	3		5	2			1.50085	0.599729
BDP1	20	74		34	52.5			10.2058	15.7429
BEAN1	1	1		1.5	0.5			0.450255	0.149932
BECN1	4	12		7	8.5			2.10119	2.54885
BEGAIN	0	0		0	0			0	0
BEND2	0	3		0	2			0	0.599729
BEND3	0	0		0	0			0	0
BEND3P3	0	4		0	3			0	0.899594
BEND4	0	0		0	0			0	0
BEND5	0	0		0	0			0	0
BEND6	1	1		1.5	0.5			0.450255	0.149932
BEND7	3	2		5	1.5			1.50085	0.449797
BEST1	0	1		0	0.5			0	0.149932
BEST2	0	0		0	0			0	0
BEST3	0	0		0	0			0	0
BEST4	0	0		0	0			0	0
BET1	89	172		147.5	122.5			44.2751	36.7334
BET1L	4	13		7	9			2.10119	2.69878
BEX1	0	0		0	0			0	0
BEX2	4	11		7	7.5			2.10119	2.24898
BEX4	0	0		0	0			0	0
BEX5	0	0		0	0			0	0
BFAR	73	164		122.5	116.5			36.7708	34.9342
BFSP1	1	4		1.5	3			0.450255	0.899594
BFSP2	0	0		0	0			0	0
BGLAP	0	0		0	0			0	0
BGN	2	9		3.5	6.5			1.0506	1.94912
BHLHA15	0	0		0	0			0	0
BHLHA9	0	0		0	0			0	0
BHLHB9	2	4		3.5	3			1.0506	0.899594
BHLHE22	0	0		0	0			0	0
BHLHE23	0	0		0	0			0	0
BHLHE40	19	35		32.5	24.5			9.75553	7.34668
BHLHE40-AS1	0	2		0	1.5			0	0.449797
BHLHE41	60	158		101.5	112.5			30.4673	33.7348
BHMT	0	0		0	0			0	0
BHMT2	1	5		1.5	3.5			0.450255	1.04953
BICC1	1	3		1.5	2			0.450255	0.599729
BICD1	1	0		1.5	0			0.450255	0
BICD2	3	4		5	3			1.50085	0.899594
BID	30	67		51	47.5			15.3087	14.2436
BIK	9	24		15.5	17			4.65264	5.0977
BIN1	1	2		1.5	1.5			0.450255	0.449797
BIN2	0	0		0	0			0	0
BIN3	23	46		39	32.5			11.7066	9.7456
BIN3-IT1	0	1		0	0.5			0	0.149932
BIRC2	25	65		42	46			12.6071	13.7938
BIRC3	80	310		133.75	225			40.1478	67.4695
BIRC5	19	43		32.5	30.5			9.75553	9.14587
BIRC6	10	33		17	23.5			5.10289	7.04682
BIRC7	0	0		0	0			0	0
BIRC8	0	0		0	0			0	0
BIVM	1	12		1.5	8.5			0.450255	2.54885
BIVM-ERCC5	0	0		0	0			0	0
BLACAT1	1	6		1.5	4			0.450255	1.19946
BLACE	0	0		0	0			0	0
BLCAP	14	20		24	14			7.20408	4.1981
BLID	0	0		0	0			0	0
BLK	0	0		0	0			0	0
BLM	5	11		8.5	7.5			2.55145	2.24898
BLMH	0	2		0	1.5			0	0.449797
BLNK	25	66		42	46.5			12.6071	13.9437
BLOC1S1	87	165		145	117.5			43.5247	35.2341
BLOC1S1-RDH5	0	0		0	0			0	0
BLOC1S2	42	112		71	80.5			21.3121	24.1391
BLOC1S3	7	17		12	12			3.60204	3.59837
BLOC1S4	5	4		8.5	3			2.55145	0.899594
BLOC1S5	0	0		0	0			0	0
BLOC1S5-TXNDC5	0	0		0	0			0	0
BLOC1S6	13	25		22.5	17.5			6.75383	5.24763
BLVRA	135	264		218	190			65.4371	56.9743
BLVRB	116	200		190	142.5			57.0323	42.7307
BLZF1	6	16		10.5	11			3.15179	3.29851
BMF	3	4		5	3			1.50085	0.899594
BMI1	0	0		0	0			0	0
BMP1	6	9		10.5	6.5			3.15179	1.94912
BMP10	0	0		0	0			0	0
BMP15	0	0		0	0			0	0
BMP2	1	2		1.5	1.5			0.450255	0.449797
BMP2K	0	0		0	0			0	0
BMP3	0	3		0	2			0	0.599729
BMP4	3	3		5	2			1.50085	0.599729
BMP5	0	3		0	2			0	0.599729
BMP6	1	1		1.5	0.5			0.450255	0.149932
BMP7	0	1		0	0.5			0	0.149932
BMP8A	1	0		1.5	0			0.450255	0
BMP8B	0	0		0	0			0	0
BMPER	0	0		0	0			0	0
BMPR1A	2	5		3.5	3.5			1.0506	1.04953
BMPR1B	10	20		17	14			5.10289	4.1981
BMPR2	13	24		22.5	17			6.75383	5.0977
BMS1	40	89		67.5	63.5			20.2615	19.0414
BMS1P1	1	2		1.5	1.5			0.450255	0.449797
BMS1P2	0	1		0	0.5			0	0.149932
BMS1P4	0	1		0	0.5			0	0.149932
BMS1P5	2	1		3.5	0.5			1.0506	0.149932
BMS1P6	1	5		1.5	3.5			0.450255	1.04953
BMX	0	0		0	0			0	0
BNC1	2	9		3.5	6.5			1.0506	1.94912
BNC2	0	1		0	0.5			0	0.149932
BNIP1	19	42		32.5	29.5			9.75553	8.846
BNIP2	14	34		24	24			7.20408	7.19675
BNIP3	18	64		31	45.5			9.30527	13.6438
BNIP3L	158	470		252	343.5			75.6429	103.003
BNIPL	7	10		12	7			3.60204	2.09905
BOC	0	0		0	0			0	0
BOD1	7	18		12	12.5			3.60204	3.74831
BOD1L1	7	43		12	30.5			3.60204	9.14587
BOD1L2	0	0		0	0			0	0
BOK	2	3		3.5	2			1.0506	0.599729
BOK-AS1	0	0		0	0			0	0
BOLA1	13	18		22.5	12.5			6.75383	3.74831
BOLA2	0	0		0	0			0	0
BOLA2B	0	0		0	0			0	0
BOLA3	11	24		19	17			5.70323	5.0977
BOLA3-AS1	1	2		1.5	1.5			0.450255	0.449797
BOLL	0	0		0	0			0	0
BOP1	3	5		5	3.5			1.50085	1.04953
BORA	4	7		7	5			2.10119	1.49932
BPESC1	0	0		0	0			0	0
BPGM	175	418		280.25	306			84.1227	91.7586
BPHL	8	14		14	10			4.20238	2.99865
BPI	0	0		0	0			0	0
BPIFA1	0	0		0	0			0	0
BPIFA2	0	0		0	0			0	0
BPIFA3	0	0		0	0			0	0
BPIFA4P	0	0		0	0			0	0
BPIFB1	1	1		1.5	0.5			0.450255	0.149932
BPIFB2	0	0		0	0			0	0
BPIFB3	0	0		0	0			0	0
BPIFB4	0	0		0	0			0	0
BPIFB6	0	0		0	0			0	0
BPIFC	0	0		0	0			0	0
BPNT1	102	346		166	252			49.8282	75.5659
BPTF	18	35		31	24.5			9.30527	7.34668
BPY2	0	0		0	0			0	0
BPY2B	0	0		0	0			0	0
BPY2C	0	0		0	0			0	0
BRAF	0	6		0	4			0	1.19946
BRAP	0	5		0	3.5			0	1.04953
BRAT1	18	24		31	17			9.30527	5.0977
BRCA1	3	13		5	9			1.50085	2.69878
BRCA2	1	8		1.5	5.5			0.450255	1.64926
BRCC3	51	128		85.25	91			25.5895	27.2877
BRD1	2	5		3.5	3.5			1.0506	1.04953
BRD2	13	32		22.5	22.5			6.75383	6.74695
BRD3	4	19		7	13.5			2.10119	4.04817
BRD4	9	13		15.5	9			4.65264	2.69878
BRD7	24	57		40.5	40.5			12.1569	12.1445
BRD7P3	0	0		0	0			0	0
BRD8	77	165		129	117.5			38.722	35.2341
BRD9	2	6		3.5	4			1.0506	1.19946
BRDT	1	0		1.5	0			0.450255	0
BRE	24	86		40.5	61			12.1569	18.2917
BRE-AS1	0	0		0	0			0	0
BREA2	0	0		0	0			0	0
BRF1	0	3		0	2			0	0.599729
BRF2	3	4		5	3			1.50085	0.899594
BRI3	45	97		75	69			22.5128	20.6907
BRI3BP	0	1		0	0.5			0	0.149932
BRICD5	0	0		0	0			0	0
BRIP1	1	8		1.5	5.5			0.450255	1.64926
BRIX1	40	99		67.5	70.5			20.2615	21.1405
BRK1	383	850		596.75	624			179.127	187.115
BRMS1	17	11		29	7.5			8.70493	2.24898
BRMS1L	2	5		3.5	3.5			1.0506	1.04953
BROX	25	58		42	41.5			12.6071	12.4444
BRPF1	1	1		1.5	0.5			0.450255	0.149932
BRPF3	3	10		5	7			1.50085	2.09905
BRS3	0	0		0	0			0	0
BRSK1	0	0		0	0			0	0
BRSK2	0	0		0	0			0	0
BRWD1	4	31		7	22			2.10119	6.59702
BRWD1-AS1	0	0		0	0			0	0
BRWD1-IT2	0	1		0	0.5			0	0.149932
BRWD3	3	9		5	6.5			1.50085	1.94912
BSCL2	0	0		0	0			0	0
BSDC1	12	35		21	24.5			6.30357	7.34668
BSG	35	105		59	75			17.71	22.4898
BSN	0	0		0	0			0	0
BSN-AS2	0	1		0	0.5			0	0.149932
BSND	0	0		0	0			0	0
BSPH1	0	0		0	0			0	0
BSPRY	5	6		8.5	4			2.55145	1.19946
BST1	0	2		0	1.5			0	0.449797
BST2	0	0		0	0			0	0
BSX	0	0		0	0			0	0
BTAF1	2	3		3.5	2			1.0506	0.599729
BTBD1	4	5		7	3.5			2.10119	1.04953
BTBD10	54	115		91	82.5			27.3155	24.7388
BTBD11	0	0		0	0			0	0
BTBD16	0	0		0	0			0	0
BTBD17	0	0		0	0			0	0
BTBD18	0	0		0	0			0	0
BTBD19	0	0		0	0			0	0
BTBD2	2	3		3.5	2			1.0506	0.599729
BTBD3	3	7		5	5			1.50085	1.49932
BTBD6	1	16		1.5	11			0.450255	3.29851
BTBD7	2	12		3.5	8.5			1.0506	2.54885
BTBD8	1	5		1.5	3.5			0.450255	1.04953
BTBD9	3	2		5	1.5			1.50085	0.449797
BTC	3	6		5	4			1.50085	1.19946
BTD	29	60		49.5	42.5			14.8584	12.7442
BTF3	1513	3173		2139.5	2487.5			642.214	745.913
BTF3L4	134	238		216.75	171.5			65.0619	51.4268
BTF3P11	0	0		0	0			0	0
BTG1	75	214		125.5	153.75			37.6714	46.1042
BTG2	6	21		10.5	15			3.15179	4.49797
BTG3	24	67		40.5	47.5			12.1569	14.2436
BTG4	0	0		0	0			0	0
BTK	0	0		0	0			0	0
BTLA	0	0		0	0			0	0
BTN1A1	0	0		0	0			0	0
BTN2A1	14	22		24	15.5			7.20408	4.6479
BTN2A2	2	7		3.5	5			1.0506	1.49932
BTN2A3P	1	0		1.5	0			0.450255	0
BTN3A1	2	6		3.5	4			1.0506	1.19946
BTN3A2	20	22		34	15.5			10.2058	4.6479
BTN3A3	0	1		0	0.5			0	0.149932
BTNL2	0	0		0	0			0	0
BTNL3	0	0		0	0			0	0
BTNL8	2	0		3.5	0			1.0506	0
BTNL9	0	0		0	0			0	0
BTRC	1	9		1.5	6.5			0.450255	1.94912
BUB1	10	48		17	34			5.10289	10.1954
BUB1B	4	4		7	3			2.10119	0.899594
BUB3	153	402		245	293			73.5417	87.8603
BUD13	1	3		1.5	2			0.450255	0.599729
BUD31	58	120		98	85.5			29.4167	25.6384
BVES	2	6		3.5	4			1.0506	1.19946
BVES-AS1	0	0		0	0			0	0
BYSL	0	1		0	0.5			0	0.149932
BZRAP1	0	0		0	0			0	0
BZRAP1-AS1	0	0		0	0			0	0
BZW1	253	634		398.5	462.5			119.618	138.687
BZW2	104	226		169.5	163			50.8788	48.8779
C10orf10	6	24		10.5	17			3.15179	5.0977
C10orf105	0	0		0	0			0	0
C10orf107	1	0		1.5	0			0.450255	0
C10orf11	1	0		1.5	0			0.450255	0
C10orf111	0	0		0	0			0	0
C10orf113	0	0		0	0			0	0
C10orf114	0	0		0	0			0	0
C10orf115	0	0		0	0			0	0
C10orf118	66	167		110.75	118.5			33.2438	35.534
C10orf12	2	16		3.5	11			1.0506	3.29851
C10orf120	0	0		0	0			0	0
C10orf126	0	0		0	0			0	0
C10orf128	0	0		0	0			0	0
C10orf129	0	0		0	0			0	0
C10orf131	0	0		0	0			0	0
C10orf137	1	3		1.5	2			0.450255	0.599729
C10orf2	2	3		3.5	2			1.0506	0.599729
C10orf25	1	0		1.5	0			0.450255	0
C10orf32	38	79		63.5	56			19.0608	16.7924
C10orf32-AS3MT	3	3		5	2			1.50085	0.599729
C10orf35	0	5		0	3.5			0	1.04953
C10orf40	0	0		0	0			0	0
C10orf53	0	0		0	0			0	0
C10orf54	4	7		7	5			2.10119	1.49932
C10orf55	0	1		0	0.5			0	0.149932
C10orf62	0	0		0	0			0	0
C10orf67	5	6		8.5	4			2.55145	1.19946
C10orf68	0	0		0	0			0	0
C10orf71	0	0		0	0			0	0
C10orf76	1	8		1.5	5.5			0.450255	1.64926
C10orf82	0	0		0	0			0	0
C10orf85	0	0		0	0			0	0
C10orf88	2	10		3.5	7			1.0506	2.09905
C10orf90	0	1		0	0.5			0	0.149932
C10orf91	0	0		0	0			0	0
C10orf95	0	1		0	0.5			0	0.149932
C10orf99	0	0		0	0			0	0
C11orf1	21	51		35.5	36			10.656	10.7951
C11orf16	0	0		0	0			0	0
C11orf21	0	0		0	0			0	0
C11orf24	0	0		0	0			0	0
C11orf30	3	7		5	5			1.50085	1.49932
C11orf31	309	450		479.5	328.5			143.932	98.5055
C11orf34	0	0		0	0			0	0
C11orf35	0	0		0	0			0	0
C11orf40	0	0		0	0			0	0
C11orf42	0	0		0	0			0	0
C11orf44	0	0		0	0			0	0
C11orf45	0	1		0	0.5			0	0.149932
C11orf48	64	127		107.5	90			32.2683	26.9878
C11orf49	13	35		22.5	24.5			6.75383	7.34668
C11orf52	0	0		0	0			0	0
C11orf53	0	0		0	0			0	0
C11orf54	72	179		121.5	127.5			36.4707	38.2327
C11orf57	22	42		37	29.5			11.1063	8.846
C11orf58	363	855		568.75	628			170.722	188.315
C11orf63	2	8		3.5	5.5			1.0506	1.64926
C11orf65	5	3		8.5	2			2.55145	0.599729
C11orf68	1	3		1.5	2			0.450255	0.599729
C11orf70	0	3		0	2			0	0.599729
C11orf71	3	7		5	5			1.50085	1.49932
C11orf73	115	234		188	168.5			56.432	50.5272
C11orf74	17	45		29	32			8.70493	9.59567
C11orf80	0	0		0	0			0	0
C11orf82	0	3		0	2			0	0.599729
C11orf83	31	53		52.5	37.5			15.7589	11.2449
C11orf84	0	2		0	1.5			0	0.449797
C11orf85	0	0		0	0			0	0
C11orf86	3	3		5	2			1.50085	0.599729
C11orf87	0	0		0	0			0	0
C11orf88	0	0		0	0			0	0
C11orf91	12	10		21	7			6.30357	2.09905
C11orf92	4	4		7	3			2.10119	0.899594
C11orf93	1	10		1.5	7			0.450255	2.09905
C11orf94	0	0		0	0			0	0
C11orf95	0	1		0	0.5			0	0.149932
C11orf96	0	1		0	0.5			0	0.149932
C12orf10	21	27		35.5	19			10.656	5.69743
C12orf23	16	32		27.5	22.5			8.25468	6.74695
C12orf29	47	90		78	64			23.4133	19.1913
C12orf36	6	9		10.5	6.5			3.15179	1.94912
C12orf39	1	1		1.5	0.5			0.450255	0.149932
C12orf4	6	13		10.5	9			3.15179	2.69878
C12orf40	0	0		0	0			0	0
C12orf42	0	0		0	0			0	0
C12orf43	2	8		3.5	5.5			1.0506	1.64926
C12orf44	2	17		3.5	12			1.0506	3.59837
C12orf45	55	91		93	65			27.9158	19.4912
C12orf49	0	8		0	5.5			0	1.64926
C12orf5	9	39		15.5	27.5			4.65264	8.24628
C12orf50	0	0		0	0			0	0
C12orf52	5	6		8.5	4			2.55145	1.19946
C12orf54	0	0		0	0			0	0
C12orf56	0	0		0	0			0	0
C12orf57	90	153		149.5	109			44.8754	32.6852
C12orf60	3	5		5	3.5			1.50085	1.04953
C12orf61	0	1		0	0.5			0	0.149932
C12orf65	22	64		37	45.5			11.1063	13.6438
C12orf66	0	1		0	0.5			0	0.149932
C12orf68	0	0		0	0			0	0
C12orf71	0	0		0	0			0	0
C12orf73	13	33		22.5	23.5			6.75383	7.04682
C12orf74	0	0		0	0			0	0
C12orf75	2	9		3.5	6.5			1.0506	1.94912
C12orf76	3	6		5	4			1.50085	1.19946
C12orf77	0	1		0	0.5			0	0.149932
C12orf79	0	1		0	0.5			0	0.149932
C12orf80	0	0		0	0			0	0
C13orf35	0	0		0	0			0	0
C13orf45	0	0		0	0			0	0
C14orf1	106	227		174.5	163.5			52.3797	49.0279
C14orf105	0	2		0	1.5			0	0.449797
C14orf119	105	238		171.75	171.5			51.5542	51.4268
C14orf132	1	1		1.5	0.5			0.450255	0.149932
C14orf142	13	43		22.5	30.5			6.75383	9.14587
C14orf159	3	4		5	3			1.50085	0.899594
C14orf166	201	416		314.5	304			94.4035	91.1588
C14orf166B	0	0		0	0			0	0
C14orf169	3	3		5	2			1.50085	0.599729
C14orf177	0	0		0	0			0	0
C14orf178	0	3		0	2			0	0.599729
C14orf180	0	0		0	0			0	0
C14orf182	1	3		1.5	2			0.450255	0.599729
C14orf183	0	0		0	0			0	0
C14orf2	454	711		699.5	525			209.969	157.429
C14orf23	3	7		5	5			1.50085	1.49932
C14orf28	0	2		0	1.5			0	0.449797
C14orf37	0	0		0	0			0	0
C14orf39	0	1		0	0.5			0	0.149932
C14orf64	2	4		3.5	3			1.0506	0.899594
C14orf79	1	1		1.5	0.5			0.450255	0.149932
C14orf80	3	2		5	1.5			1.50085	0.449797
C14orf93	5	14		8.5	10			2.55145	2.99865
C15orf26	0	0		0	0			0	0
C15orf27	0	0		0	0			0	0
C15orf32	0	0		0	0			0	0
C15orf37	1	2		1.5	1.5			0.450255	0.449797
C15orf38	0	0		0	0			0	0
C15orf38-AP3S2	0	1		0	0.5			0	0.149932
C15orf39	4	5		7	3.5			2.10119	1.04953
C15orf40	43	123		72	87.5			21.6123	26.2382
C15orf41	5	4		8.5	3			2.55145	0.899594
C15orf43	0	0		0	0			0	0
C15orf48	1223	2489		1817.5	1874			545.559	561.946
C15orf52	3	4		5	3			1.50085	0.899594
C15orf53	0	0		0	0			0	0
C15orf54	0	0		0	0			0	0
C15orf56	0	0		0	0			0	0
C15orf57	29	59		49.5	42			14.8584	12.5943
C15orf59	0	0		0	0			0	0
C15orf60	0	0		0	0			0	0
C15orf61	6	10		10.5	7			3.15179	2.09905
C15orf62	0	0		0	0			0	0
C15orf65	2	8		3.5	5.5			1.0506	1.64926
C16orf11	0	0		0	0			0	0
C16orf13	14	24		24	17			7.20408	5.0977
C16orf3	0	0		0	0			0	0
C16orf45	0	2		0	1.5			0	0.449797
C16orf46	6	14		10.5	10			3.15179	2.99865
C16orf47	0	0		0	0			0	0
C16orf52	4	4		7	3			2.10119	0.899594
C16orf54	0	0		0	0			0	0
C16orf55	1	9		1.5	6.5			0.450255	1.94912
C16orf58	3	8		5	5.5			1.50085	1.64926
C16orf59	0	0		0	0			0	0
C16orf62	16	49		27.5	35			8.25468	10.4953
C16orf70	0	0		0	0			0	0
C16orf71	0	0		0	0			0	0
C16orf72	4	24		7	17			2.10119	5.0977
C16orf74	0	0		0	0			0	0
C16orf78	0	0		0	0			0	0
C16orf80	9	14		15.5	10			4.65264	2.99865
C16orf82	0	0		0	0			0	0
C16orf86	0	0		0	0			0	0
C16orf87	21	39		35.5	27.5			10.656	8.24628
C16orf89	0	0		0	0			0	0
[truncated: 21,898 more rows]

## Sheet: ProteomicsMS
2.2146e+12	1.63347e+12	1.09215e+12	1	1	1							From Scwanhausser Nature paper
			Normalized ("mean centered")									SUM	3.08312e+09
iBAQ A	iBAQ B	iBAQ C	iBAQ_QN 1	iBAQ_QN 2	iBAQ_QN 3	molecules/cell 1	molecules/cell 2	molecules/cell 3	average	Gene names		AVG	613190
882660	635660	406510	3.98564e-07	3.89148e-07	3.7221e-07	1228.82	1199.79	1147.57	1192.06	SLC12A8		MEDIAN	42057.5
148490000	100990000	65225000	6.70505e-05	6.18256e-05	5.97215e-05	206725	190616	184129	193823	RBM47
1224600	326510	22069	5.52967e-07	1.99888e-07	2.02069e-08	1704.86	616.278	62.3003	794.48	TTC26
148530000	119700000	91703000	6.70685e-05	7.32797e-05	8.39654e-05	206780	225930	258875	230529	UBA6			Protein copy number average [molecules/cell]
4767200	5140400	71955	2.15262e-06	3.14693e-06	6.58837e-08	6636.79	9702.35	203.127	5514.09	ESYT2			1.12196e+08
277930000	234240000	90937000	0.000125499	0.000143401	8.3264e-05	386928	442121	256713	361921	ESYT2			1.14277e+08
9047000	8497800	4581300	4.08516e-06	5.20231e-06	4.19475e-06	12595	16039.3	12932.9	13855.8	MED19			1.20124e+08
253110	215690	31109	1.14292e-07	1.32044e-07	2.84841e-08	352.374	407.108	87.82	282.434	UHRF1BP1L			8.42352e+07
21722000	39219000	17608000	9.80854e-06	2.40097e-05	1.61223e-05	30240.9	74024.7	49707	51324.2	KIAA1598			5.98654e+07
5355200	6375300	3315800	2.41813e-06	3.90293e-06	3.03602e-06	7455.4	12033.2	9360.43	9616.34	TMEM223			3.39587e+07
683060	1313800	0	3.08435e-07	8.04302e-07	0	950.942	2479.76	0	1143.57	TMEM120B			3.56322e+07
656220	2344900	964390	2.96315e-07	1.43554e-06	8.83018e-07	913.576	4425.93	2722.45	2687.32	ARHGAP10			2.43716e+07
825330	8253300	6191200	3.72677e-07	5.05263e-06	5.66881e-06	1149.01	15577.9	17477.6	11401.5	ARHGEF37			2.41904e+07
0	249140	195200	0	1.52522e-07	1.7873e-07	0	470.244	551.045	340.43	PXDNL			1.80489e+07
127530000	123590000	42830000	5.7586e-05	7.56612e-05	3.92161e-05	177545	233272	120908	177242	ILVBL			2.45855e+07
2014800	3649200	1134100	9.0978e-07	2.23402e-06	1.03841e-06	2804.96	6887.76	3201.54	4298.09	C1orf226			2.8373e+07
15716000	19223000	7213400	7.09654e-06	1.17682e-05	6.60476e-06	21879.5	36282.8	20363.3	26175.2	C17orf89			1.71408e+07
2811400	99955	765930	1.26948e-06	6.11919e-08	7.01303e-07	3913.97	188.662	2162.2	2088.28	PLEKHG3			2.07284e+07
2197900	5082100	2266900	9.92459e-07	3.11124e-06	2.07563e-06	3059.87	9592.31	6399.41	6350.53	ELOVL7			2.20877e+07
40328000	34166000	20112000	1.82101e-05	2.09163e-05	1.8415e-05	56143.8	64487.3	56775.7	59135.6	SH3PXD2B			2.03004e+07
0	897790	195750	0	5.49623e-07	1.79233e-07	0	1694.55	552.598	749.05	CXorf23			2.80102e+07
3467200	4235500	2267200	1.56561e-06	2.59295e-06	2.0759e-06	4826.96	7994.38	6400.25	6407.2	NBAS			2.35344e+07
1698600	698050	428520	7.67001e-07	4.27343e-07	3.92363e-07	2364.75	1317.55	1209.7	1630.67	TARSL2			1.71499e+07
453600	0	0	2.04823e-07	0	0	631.492	0	0	210.497	HYKK			1.44141e+07
242660	0	0	1.09573e-07	0	0	337.826	0	0	112.609	KIAA1467			1.11676e+07
9825300	9887800	5669500	4.4366e-06	6.05326e-06	5.19113e-06	13678.6	18662.9	16004.9	16115.5	TYW5			1.74794e+07
665970	1240900	504020	3.00718e-07	7.59673e-07	4.61492e-07	927.149	2342.16	1422.84	1564.05	DENND3			1.139e+07
3879500	200210	0	1.75178e-06	1.22568e-07	0	5400.96	377.89	0	1926.28	FUOM			1.72428e+07
37358000	81450000	15947000	1.6869e-05	4.98633e-05	1.46014e-05	52009	153734	45018	83587.2	VWA8			1.0825e+07
4155100	5136800	1829500	1.87623e-06	3.14472e-06	1.67513e-06	5784.64	9695.56	5164.64	6881.61	SBNO1			1.50899e+07
2490900	969590	788130	1.12476e-06	5.93578e-07	7.2163e-07	3467.78	1830.07	2224.87	2507.57	ISPD			2.29523e+07
56240000	56498000	21696000	2.53951e-05	3.45878e-05	1.98654e-05	78296.1	106638	61247.3	82060.6	GTPBP10			1.36147e+07
8233500	11180000	3746500	3.71783e-06	6.84434e-06	3.43038e-06	11462.5	21101.9	10576.3	14380.2	WDR91			1.53566e+07
3159400	2300300	1616500	1.42662e-06	1.40823e-06	1.48011e-06	4398.45	4341.75	4563.34	4434.51	RAB19			9.54132e+06
668210	275280	100620	3.01729e-07	1.68525e-07	9.213e-08	930.268	519.583	284.048	577.966	LCHN			1.09596e+07
8221800	0	1269900	3.71254e-06	0	1.16275e-06	11446.2	0	3584.9	5010.37	MBLAC1			1.6233e+07
8981200	781620	0	4.05545e-06	4.78504e-07	0	12503.4	1475.28	0	4659.57	SH3D21			1.16444e+07
0	992660	0	0	6.07701e-07	0	0	1873.62	0	624.539	EFCAB5			1.44993e+07
182680	379920	0	8.24889e-08	2.32585e-07	0	254.323	717.088	0	323.804	VPS37C			9.52256e+06
2298700	1840500	779050	1.03798e-06	1.12674e-06	7.13316e-07	3200.2	3473.89	2199.24	2957.78	PSMB11			1.59945e+07
12410000	10590000	2233000	5.60372e-06	6.48314e-06	2.04459e-06	17276.9	19988.3	6303.71	14523	TMEM189			1.03342e+07
14603000	9223700	4036600	6.59397e-06	5.6467e-06	3.69601e-06	20330	17409.5	11395.2	16378.2	TRAPPC13			9.17274e+06
0	0	131840	0	0	1.20716e-07	0	0	372.181	124.06	HTR3E			1.36814e+07
38124000	28436000	17682000	1.72148e-05	1.74084e-05	1.61901e-05	53075.4	53672.1	49915.9	52221.1	CNOT1			9.98985e+06
1872400	0	528910	8.4548e-07	0	4.84282e-07	2606.72	0	1493.1	1366.61	ARHGEF35			8.07049e+06
424200	3806500	675480	1.91547e-07	2.33032e-06	6.18485e-07	590.562	7184.66	1906.86	3227.36	CCDC88B			1.19663e+07
88541000	142420000	0	3.99806e-05	8.71888e-05	0	123265	268814	0	130693	KRT87P			1.0137e+07
454460	819320	721460	2.05211e-07	5.01584e-07	6.60586e-07	632.69	1546.44	2036.66	1405.27	FAM83G			1.16475e+07
230920000	8865300	46423000	0.000104272	5.42729e-06	4.2506e-05	321482	16733	131051	156422	PGP			1.18506e+07
929370	387160	0	4.19656e-07	2.37017e-07	0	1293.85	730.753	0	674.867	MEIS3P1;MEIS2;MEIS3;MEIS1			1.25493e+07
38564000	16008000	12051000	1.74135e-05	9.80002e-06	1.10342e-05	53688	30214.6	34019.7	39307.4	C5orf51			1.25377e+07
5233400	2002300	1636300	2.36314e-06	1.2258e-06	1.49823e-06	7285.83	3779.28	4619.24	5228.12	RCCD1			1.19416e+07
1542500	1475800	721560	6.96514e-07	9.03477e-07	6.60677e-07	2147.44	2785.53	2036.95	2323.3	ZNF316			7.14497e+06
40641000	27310000	12321000	1.83514e-05	1.6719e-05	1.12814e-05	56579.5	51546.8	34781.9	47636.1	TCAF2			1.00846e+07
158080000	0	0	7.13808e-05	0	0	220076	0	0	73358.5	DPRX			7.31975e+06
583410	971570	1054000	2.63438e-07	5.9479e-07	9.65067e-07	812.211	1833.81	2975.42	1873.81	MROH6			8.42797e+06
267910	442310	611970	1.20974e-07	2.7078e-07	5.60334e-07	372.979	834.847	1727.58	978.467	CAPN8			9.12243e+06
72767000	28082000	20574000	3.28578e-05	1.71917e-05	1.8838e-05	101305	53003.9	58079.9	70796.2	TUBAL3			7.2554e+06
186080000	78788000	79968000	8.40242e-05	4.82336e-05	7.32206e-05	259057	148710	225748	211171	FBLL1			9.69621e+06
38192000	29647000	17630000	1.72455e-05	1.81497e-05	1.61424e-05	53170.1	55957.8	49769.1	52965.7	SMCHD1			9.63199e+06
2198500	1839100	1155500	9.9273e-07	1.12589e-06	1.058e-06	3060.71	3471.25	3261.95	3264.63	GATSL2			1.73323e+07
431670	271210	35417	1.9492e-07	1.66033e-07	3.24286e-08	600.962	511.901	99.9814	404.281	ARHGAP42			8543047
40664000	20737000	15035000	1.83618e-05	1.26951e-05	1.37664e-05	56611.6	39140.5	42443.4	46065.2	UNC119B			1.03385e+07
32749000	25857000	16186000	1.47878e-05	1.58295e-05	1.48203e-05	45592.5	48804.3	45692.7	46696.5	METTL15			8.57131e+06
2870000	0	435320	1.29594e-06	0	3.98589e-07	3995.55	0	1228.9	1741.48	GLOD5			9.0206e+06
4425500	2253000	2423200	1.99833e-06	1.37928e-06	2.21874e-06	6161.09	4252.47	6840.64	5751.4	LIPT2			8.11994e+06
2549100	1880100	1610300	1.15104e-06	1.15099e-06	1.47443e-06	3548.8	3548.63	4545.84	3881.09	CCDC85C			8.19667e+06
2822400	1864500	3020700	1.27445e-06	1.14144e-06	2.76582e-06	3929.29	3519.19	8527.36	5325.28	SAC3D1			6.75852e+06
3062300	1909400	2536900	1.38278e-06	1.16893e-06	2.32284e-06	4263.27	3603.94	7161.61	5009.6	RGPD3			8.31342e+06
0	1175600	0	0	7.19696e-07	0	0	2218.91	0	739.637	ANXA2P2			8.8686e+06
5465300	2974000	1739400	2.46785e-06	1.82067e-06	1.59264e-06	7608.67	5613.34	4910.29	6044.1	C15orf61			7.23484e+06
65936	4027000	3744100	2.97733e-08	2.46531e-06	3.42819e-06	91.7947	7600.84	10569.5	6087.38	FAM127A			6735052
485080	132220	375200	2.19037e-07	8.09444e-08	3.43542e-07	675.318	249.561	1059.18	661.353	ZSWIM8			7.32138e+06
4355200	2460500	1797300	1.96659e-06	1.50631e-06	1.64565e-06	6063.22	4644.12	5073.74	5260.36	ARHGAP32			9.8115e+06
1471700	1023100	739230	6.64544e-07	6.26337e-07	6.76856e-07	2048.87	1931.07	2086.83	2022.26	POM121C			7.38229e+06
81711000	11342000	33462000	3.68965e-05	6.94352e-06	3.06386e-05	113756	21407.7	94462.4	76542.1	A2ML1			9.48417e+06
219080	51591	641620	9.89253e-08	3.15837e-08	5.87482e-07	304.999	97.3765	1811.28	737.884	EFCAB7			8.26748e+06
14695000	0	6000700	6.63551e-06	0	5.49438e-06	20458.1	0	16939.8	12466	YDJC			1.07287e+07
14261000	13740000	10317000	6.43954e-06	8.41156e-06	9.44649e-06	19853.9	25933.8	29124.6	24970.8	CYSRT1			6.83284e+06
466680	0	224130	2.10729e-07	0	2.05219e-07	649.702	0	632.714	427.472	ZNF850			6.50422e+06
1096200	583980	0	4.94988e-07	3.5751e-07	0	1526.11	1102.24	0	876.117	ZNF891			8.07747e+06
889480	1436900	1166200	4.01644e-07	8.79663e-07	1.0678e-06	1238.32	2712.11	3292.16	2414.19	STRA13			7.0182e+06
4971500	1741000	114260	2.24487e-06	1.06583e-06	1.04619e-07	6921.22	3286.09	322.553	3509.95	HMSD			6.74523e+06
17317000	0	0	7.81947e-06	0	0	24108.4	0	0	8036.12	KRTAP16-1			6.99582e+06
854660	1425400	560150	3.85921e-07	8.72623e-07	5.12886e-07	1189.84	2690.4	1581.29	1820.51	VGLL3			6.41153e+06
1317400	2272400	191170	5.9487e-07	1.39115e-06	1.7504e-07	1834.06	4289.09	539.668	2220.94	PHF20L1			7.24233e+06
152080000	212020000	60051000	6.86715e-05	0.000129798	5.49841e-05	211723	400181	169523	260476	SNRPG;SNRPGP15			7.70679e+06
193630000	150950000	79643000	8.74334e-05	9.24108e-05	7.2923e-05	269568	284914	224830	259771	NUDT19			8.30177e+06
11564000	8308700	5302400	5.22171e-06	5.08654e-06	4.855e-06	16099.2	15682.4	14968.5	15583.4	MIF4GD			7.85136e+06
312460	14206	8112.8	1.41091e-07	8.69684e-09	7.42827e-09	435	26.8134	22.9022	161.572	MYO9A			8.14394e+06
9842500	4459900	5167900	4.44437e-06	2.73033e-06	4.73185e-06	13702.5	8417.93	14588.9	12236.4	SMIM1			1.01305e+07
127520	0	0	5.75815e-08	0	0	177.531	0	0	59.1769	ZNF736			8.06548e+06
19062000	26874000	4405400	8.60742e-06	1.64521e-05	4.03369e-06	26537.7	50723.9	12436.3	29899.3	GPR89A;GPR89B			7.28414e+06
5783200	1488100	0	2.6114e-06	9.11007e-07	0	8051.25	2808.74	0	3620	IGLC3;IGLC2;IGLC1;IGLC6;IGLL5;IGLC7			7.96933e+06
14866000	12850000	8413900	6.71272e-06	7.86671e-06	7.70396e-06	20696.1	24254	23752.2	22900.8	WASH3P;WASH2P;WASH1			5.15233e+06
34519000	23967000	24070000	1.5587e-05	1.46725e-05	2.20391e-05	48056.6	45237	67949	53747.6	RASA4;RASA4B			5.71349e+06
17885000	10496000	18263000	8.07595e-06	6.4256e-06	1.6722e-05	24899.1	19810.9	51556	32088.7	TMEM238			6.64629e+06
1545400	700580	0	6.97823e-07	4.28892e-07	0	2151.47	1322.32	0	1157.93	FAM195B			7.21949e+06
1168200	7331600	0	5.27499e-07	4.48837e-06	0	1626.34	13838.2	0	5154.84				7.75264e+06
809630000	254100000	2091600	0.000365587	0.000155559	1.91512e-06	1.12715e+06	479606	5904.54	537553				6.00048e+06
64978000	54400000	868230	2.93407e-05	3.33034e-05	7.94972e-07	90461	102678	2450.99	65196.8				1.06936e+07
1345000	1272200	0	6.07333e-07	7.78834e-07	0	1872.48	2401.24	0	1424.57				5.54171e+06
397590	173830	20156	1.79531e-07	1.06418e-07	1.84553e-08	553.516	328.099	56.8999	312.838	DMKN			6.79107e+06
0	641750	1020100	0	3.92876e-07	9.34027e-07	0	1211.28	2879.72	1363.67				5.41639e+06
25999000	5423800	1814800	1.17398e-05	3.32042e-06	1.66167e-06	36195.3	10237.3	5123.14	17185.2				7.78074e+06
21859000	12075000	7527300	9.8704e-06	7.39225e-06	6.89217e-06	30431.6	22791.2	21249.4	24824.1				5.97367e+06
983290000	896030000	68481000	0.000444003	0.000548545	6.27028e-05	1.36892e+06	1.69123e+06	193320	1.08449e+06	KRT86			6.12167e+06
207230000	2922800	0	9.35744e-05	1.78932e-06	0	288501	5516.7	0	98006	KRT33A			6.25346e+06
132380000	4201100	758600	5.9776e-05	2.57189e-06	6.94592e-07	184297	7929.45	2141.51	64789.2	KRT34			6.62415e+06
504630000	101960000	9045000	0.000227865	6.24194e-05	8.28181e-06	702535	192446	25533.8	306838	KRT36			4.76537e+06
292690000	0	183350	0.000132164	0	1.6788e-07	407477	0	517.593	135998	KRT37			5.41076e+06
317340000	1806500	0	0.000143294	1.10593e-06	0	441794	3409.72	0	148401	KRT38			7.11243e+06
696340000	1302000000	27411000	0.000314431	0.000797078	2.50982e-05	969430	2.45749e+06	77380.6	1.1681e+06	KRT75			5.66477e+06
32527000000	16480000000	8064600000	0.0146875	0.010089	0.00738414	4.52834e+07	3.11055e+07	2.27662e+07	3.30517e+07				7.11351e+06
17322000000	14905000000	10093000000	0.00782173	0.00912477	0.00924139	2.41153e+07	2.81327e+07	2.84923e+07	2.69135e+07	KRT14			7.01591e+06
6558700	2245700	805440	2.96157e-06	1.37481e-06	7.3748e-07	9130.88	4238.69	2273.74	5214.44				5.77144e+06
3222200000	2311700000	2329700000	0.00145498	0.00141521	0.00213313	4.48588e+06	4.36327e+06	6.57669e+06	5.14194e+06	KRT6A			5.34193e+06
22293000	5982300	1680900	1.00664e-05	3.66233e-06	1.53907e-06	31035.8	11291.4	4745.14	15690.8				6.07592e+06
122590000	44636000	59712000	5.53554e-05	2.73259e-05	5.46737e-05	170667	84249.1	168566	141161				6.49281e+06
67034000	49317000	33808000	3.02691e-05	3.01916e-05	3.09554e-05	93323.3	93084.4	95439.2	93949				5.30386e+06
55445000	11901000	44376000	2.50361e-05	7.28573e-06	4.06317e-05	77189.4	22462.8	125272	74974.8				7.55983e+06
47089000	37455000	24484000	2.1263e-05	2.29298e-05	2.24181e-05	65556.3	70695.2	69117.8	68456.4				5.94478e+06
11167000	8254500	7592000	5.04244e-06	5.05336e-06	6.95141e-06	15546.5	15580.1	21432	17519.5				5.26984e+06
48538000	15791000	2813600	2.19173e-05	9.66717e-06	2.5762e-06	67573.6	29805	7942.73	35107.1	ALB			6.42397e+06
259690000	429550000	79934000	0.000117263	0.000262968	7.31894e-05	361535	810763	225652	465983				5.01646e+06
22713000000	20042000000	12211000000	0.010256	0.0122696	0.0111807	3.16206e+07	3.78287e+07	3.44714e+07	3.46402e+07				2.33895e+06
380550	551830	455840	1.71837e-07	3.37828e-07	4.17378e-07	529.794	1041.56	1286.83	952.727				5.97032e+06
8718600000	9182000000	5498500000	0.00393687	0.00562117	0.00503456	1.21379e+07	1.73308e+07	1.55221e+07	1.49969e+07	KRT8			7.49001e+06
3495100000	1830100000	1006000000	0.00157821	0.00112038	0.000921117	4.8658e+06	3.45426e+06	2.83991e+06	3.71999e+06	PRSS3P2;PRSS2;PRSS1			6.22661e+06
9959100	3581300	2698100	4.49702e-06	2.19245e-06	2.47044e-06	13864.8	6759.6	7616.67	9413.71	KRT19			4.36361e+06
57698000	52187000	31534000	2.60535e-05	3.19486e-05	2.88733e-05	80325.9	98501.4	89019.7	89282.4				3.53696e+06
40023000	13910000	5066200	1.80723e-05	8.51563e-06	4.63873e-06	55719.2	26254.7	14301.8	32091.9				4.99011e+06
2076100000	1540600000	1467000000	0.00093746	0.000943148	0.00134322	2.8903e+06	2.90784e+06	4.14131e+06	3.31315e+06	KRT16			6.23723e+06
20766000000	12466000000	5162100000	0.00937686	0.00763162	0.00472654	2.891e+07	2.35292e+07	1.45725e+07	2.23372e+07	KRT10			5.62392e+06
15647000	550620	653710	7.06538e-06	3.37087e-07	5.98552e-07	21783.4	1039.28	1845.41	8222.7				5.39625e+06
8410700000	7832000000	3399600000	0.00379784	0.00479471	0.00311275	1.17092e+07	1.47827e+07	9.59699e+06	1.20296e+07	KRT5			5.90944e+06
16484000000	16337000000	9447800000	0.00744333	0.0100014	0.00865063	2.29487e+07	3.08356e+07	2.66709e+07	2.68184e+07	KRT15			5.88377e+06
42767000	623330	9526700	1.93114e-05	3.81599e-07	8.72287e-06	59539.3	1176.52	26893.6	29203.2	KRT4			3.77683e+06
414110	37645	30744	1.86991e-07	2.30461e-08	2.81499e-08	576.515	71.0538	86.7896	244.786	FLG			4418777
9234700000	8159000000	2206800000	0.00416992	0.0049949	0.0020206	1.28564e+07	1.53999e+07	6.22974e+06	1.14953e+07				3.70184e+06
454070	3151100	6749100	2.05035e-07	1.92909e-06	6.17963e-06	632.147	5947.61	19052.5	8544.1	KRT6C			4.14728e+06
4771800	3380900	597280	2.1547e-06	2.06977e-06	5.46884e-07	6643.2	6381.35	1686.11	4903.55				4.91556e+06
2933600	0	0	1.32466e-06	0	0	4084.1	0	0	1361.37	KRTAP10-12;KRTAP10-8;KRTAP10-9			5.12043e+06
4574500000	1306400000	488710000	0.00206561	0.000799771	0.000447474	6.36852e+06	2.46579e+06	1.37962e+06	3.40464e+06	KRT85			6.81901e+06
4811600000	5790300000	3772200000	0.00217267	0.00354479	0.00345391	6.69861e+06	1.0929e+07	1.06488e+07	9.42549e+06	KRT17			4246976
0	903690	0	0	5.53234e-07	0	0	1705.69	0	568.563				4.85076e+06
1035800000	127230000	79984	0.000467714	7.78896e-05	7.32352e-08	1.44202e+06	240143	225.793	560796	KRT33B			5.02344e+06
171590	0	0	7.74812e-08	0	0	238.884	0	0	79.628				3.97599e+06
59329000	41928000	22811000	2.67899e-05	2.56681e-05	2.08863e-05	82596.6	79137.9	64394.9	75376.4	KRT81			4.2508e+06
137660000	143900000	90435000	6.21602e-05	8.80949e-05	8.28044e-05	191647	271607	255296	239517	KRT72			6.57334e+06
5965800000	2819800000	4506600	0.00269385	0.00172627	4.12635e-06	8.30546e+06	5.32229e+06	12722	4.54682e+06	KRT31			4.47389e+06
67035000	54771000	20361000	3.02696e-05	3.35305e-05	1.8643e-05	93324.7	103379	57478.6	84727.3	KRT73			4.62722e+06
22199000000	21171000000	13283000000	0.0100239	0.0129608	0.0121622	3.0905e+07	3.99596e+07	3.74976e+07	3.61207e+07	KRT7			3.90592e+06
270000000	0	0	0.000121918	0	0	375888	0	0	125296	KRTAP19-5			4.81185e+06
429760	0	0	1.94058e-07	0	0	598.303	0	0	199.434				3.61334e+06
10258000	1151000	0	4.63199e-06	7.04636e-07	0	14281	2172.48	0	5484.48	KRT71			4.398e+06
1138200	600430	25133	5.13953e-07	3.6758e-07	2.30124e-08	1584.58	1133.29	70.9499	929.607				4.51717e+06
1586900	181860	0	7.16563e-07	1.11334e-07	0	2209.25	343.255	0	850.835				4.11321e+06
209470000	291520000	110280000	9.45859e-05	0.000178467	0.000100975	291620	550235	311318	384391				5.3442e+06
310880000	23810000	0	0.000140377	1.45764e-05	0	432801	44940.7	0	159247				6.0963e+06
14280000	7515400	1128000	6.44812e-06	4.60089e-06	1.03282e-06	19880.3	14185.1	3184.32	12416.6	FLG2			3.59511e+06
677720000	2095100	4078100	0.000306024	1.28261e-06	3.734e-06	943507	3954.44	11512.4	319658	KRT79			3.26912e+06
11880000	2110300	1668000	5.3644e-06	1.29192e-06	1.52726e-06	16539.1	3983.13	4708.72	8410.31				4.48033e+06
828840000	613180000	768780	0.000374262	0.000375386	7.03913e-07	1.15389e+06	1.15736e+06	2170.25	771141				3.08341e+06
632460	0	0	2.85587e-07	0	0	880.497	0	0	293.499	KRT40			3.66202e+06
4452700	1519600	0	2.01061e-06	9.30291e-07	0	6198.95	2868.2	0	3022.38	KRT39			4.55543e+06
48853000	12865000	0	2.20595e-05	7.87589e-06	0	68012.1	24282.3	0	30764.8				4.63351e+06
22656000	2311200	229510	1.02303e-05	1.4149e-06	2.10145e-07	31541.2	4362.32	647.901	12183.8	KRT84			2.47989e+06
71649000	43195000	25161000	3.2353e-05	2.64438e-05	2.3038e-05	99748.2	81529.3	71028.9	84102.1	KRT80			4.6938e+06
348420000	277200000	9044800	0.000157329	0.0001697	8.28163e-06	485063	523207	25533.3	344601	KRT83			4.72195e+06
4850300	0	0	2.19015e-06	0	0	6752.48	0	0	2250.83				4.79175e+06
30392	4619100	0	1.37235e-08	2.82779e-06	0	42.3111	8718.41	0	2920.24				2.48551e+06
465100	584520	0	2.10015e-07	3.5784e-07	0	647.502	1103.26	0	583.589	KRT27			5.14968e+06
80293	0	0	3.62562e-08	0	0	111.782	0	0	37.2607	KRT25			4.05853e+06
33505000	10983000	5847300	1.51291e-05	6.72374e-06	5.35392e-06	46645	20730.1	16506.8	27960.6	KRT77			3.07936e+06
20264000	10806000	6858000	9.15018e-06	6.61538e-06	6.27935e-06	28211.1	20396	19360	22655.7	HRNR			3.45686e+06
23204000	298050000	4097900	1.04777e-05	0.000182465	3.75213e-06	32304.1	562561	11568.3	202144				3.72704e+06
20389000	8303000	0	9.20663e-06	5.08305e-06	0	28385.1	15671.7	0	14685.6				4192354
88949000	60569000	113840	4.01648e-05	3.708e-05	1.04235e-07	123833	114322	321.368	79492.2	KRT12			4.16443e+06
264940	209890	0	1.19633e-07	1.28494e-07	0	368.844	396.161	0	255.002				3.43004e+06
169850000	124060000	113810	7.66956e-05	7.59489e-05	1.04207e-07	236462	234160	321.283	156981	KRTAP4-6;KRTAP4-5;KRTAP4-12			2.45242e+06
33082000	275810	99978	1.49381e-05	1.68849e-07	9.15422e-08	46056.1	520.583	282.236	15619.6	KRTAP4-11;KRTAP4-9			3.72051e+06
19910000	31364	0	8.99034e-06	1.92009e-08	0	27718.3	59.1986	0	9259.16	KRTAP4-3			3.368e+06
445060000	1206300	0	0.000200966	7.38491e-07	0	619603	2276.86	0	207293	KRTAP3-1			4.53404e+06
1833800000	371180000	0	0.00082805	0.000227235	0	2.55298e+06	700591	0	1.08452e+06	KRTAP2-1;KRTAP2-4;KRTAP2-3;KRTAP2-2			3.38419e+06
51734000	32708000	14770000	2.33604e-05	2.00237e-05	1.35238e-05	72023	61735.4	41695.4	58484.6	KRT23			3.73881e+06
1511900000	25221000	0	0.000682697	1.54402e-05	0	2.10484e+06	47603.9	0	717480				2.99661e+06
40140000	29914000	17592000	1.81252e-05	1.83132e-05	1.61076e-05	55882.1	56461.8	49661.8	54001.9				3.01826e+06
3430200000	470450000	0	0.0015489	0.000288007	0	4.77545e+06	887960	0	1.8878e+06	KRT82			2.93256e+06
1418800	25533000	0	6.40657e-07	1.56312e-05	0	1975.22	48192.8	0	16722.7				2.48534e+06
38820000	2101200	0	1.75291e-05	1.28634e-06	0	54044.4	3965.95	0	19336.8				3362983
0	0	118670	0	0	1.08657e-07	0	0	335.003	111.668				2.71199e+06
191080000	275930000	0	8.62819e-05	0.000168923	0	266018	520810	0	262276				1.92355e+06
2957300000	2046200000	1444000000	0.00133537	0.00125267	0.00132216	4.11709e+06	3.86214e+06	4.07638e+06	4.01854e+06	NACA			2.67488e+06
151950000	133170000	52994000	6.86128e-05	8.1526e-05	4.85225e-05	211542	251354	149601	204166	C11orf98			2.31801e+06
0	2921600	0	0	1.78859e-06	0	0	5514.43	0	1838.14	PPIAL4D			2.44041e+06
0	289600	148040	0	1.77292e-07	1.35549e-07	0	546.611	417.913	321.508	C9orf69			2.4896e+06
52153000	11638000	25536000	2.35496e-05	7.12472e-06	2.33814e-05	72606.3	21966.4	72087.5	55553.4	DNASE2			3.16365e+06
287410000	233200000	105200000	0.00012978	0.000142764	9.63236e-05	400126	440158	296977	379087	AGPS			3.14999e+06
7925100	4890700	4260200	3.57857e-06	2.99406e-06	3.90074e-06	11033.2	9231.05	12026.4	10763.6	UBXN8			2.83307e+06
25983000	25243000	10264000	1.17326e-05	1.54536e-05	9.39796e-06	36173	47645.4	28975	37597.8	KIF2A			2.3672e+06
30000000	25625000	15898000	1.35465e-05	1.56875e-05	1.45566e-05	41765.4	48366.4	44879.7	45003.8	TK2			3.53774e+06
144720000	126570000	26734000	6.53481e-05	7.74855e-05	2.44783e-05	201476	238897	75469.5	171948	DDX39A			2.96529e+06
998390000	600110000	464420000	0.000450822	0.000367384	0.000425234	1.38994e+06	1.13269e+06	1.31105e+06	1.27789e+06	PDLIM1			2.79318e+06
1844800	395210	563530	8.33017e-07	2.41946e-07	5.15981e-07	2568.29	745.947	1590.83	1635.02	ACOT7			2.57655e+06
497500000	406070000	169240000	0.000224646	0.000248594	0.00015496	692609	766445	477761	645605	ACOT7			2.40149e+06
2521900	4504400	779810	1.13876e-06	2.75757e-06	7.14012e-07	3510.94	8501.92	2201.39	4738.08	MYO1C			2.39992e+06
463450000	353760000	168480000	0.00020927	0.00021657	0.000154264	645205	667711	475615	596177	MYO1C			3.34322e+06
92690000	102910000	51714000	4.18541e-05	6.3001e-05	4.73505e-05	129041	194240	145987	156423	SNAP23			2.74962e+06
71531000	54575	28205000	3.22997e-05	3.34105e-08	2.58252e-05	99583.9	103.009	79622	59769.7	HAX1			3.23634e+06
198620000	27320000	83250000	8.96866e-05	1.67252e-05	7.62256e-05	276515	51565.7	235013	187698	AIP			3.10155e+06
5391800	29129000	18131000	2.43466e-06	1.78326e-05	1.66012e-05	7506.35	54980.1	51183.4	37890	GTPBP1			2.82016e+06
3323600	8942400	1364400	1.50077e-06	5.47449e-06	1.24928e-06	4627.05	16878.5	3851.67	8452.41	KCNK1			2.60192e+06
3999900	1128800	874910	1.80615e-06	6.91046e-07	8.01088e-07	5568.58	2130.58	2469.85	3389.67	LGALS9			2.77136e+06
112210000	100630000	50294000	5.06683e-05	6.16052e-05	4.60504e-05	156216	189936	141979	162710	STXBP3			2.62445e+06
33213000	5136900	3385600	1.49973e-05	3.14478e-06	3.09993e-06	46238.4	9695.75	9557.47	21830.5	AP4M1			2.50268e+06
6626400	4583800	2236900	2.99214e-06	2.80618e-06	2.04816e-06	9225.13	8651.79	6314.72	8063.88	ARVCF			3.40427e+06
624180000	63997000	248100000	0.000281848	3.91786e-05	0.000227166	868970	120792	700380	563381	SMAP			2.44102e+06
110800000	119040000	59602000	5.00316e-05	7.28757e-05	5.4573e-05	154253	224684	168255	182398	RAB27B			3.45266e+06
77462000	76803000	52691000	3.49779e-05	4.70184e-05	4.82451e-05	107841	144963	148745	133850	AP3B1			2.72641e+06
1959000	433040	1316700	8.84584e-07	2.65105e-07	1.2056e-06	2727.28	817.35	3717.01	2420.55	SULT2B1			1.94985e+06
38519000	21153000	20009000	1.73932e-05	1.29498e-05	1.83207e-05	53625.3	39925.7	56484.9	50012	RHOD			3.60083e+06
38887000	9226200	17976000	1.75594e-05	5.64823e-06	1.64592e-05	54137.7	17414.2	50745.8	40765.9	LGALS8			2.51202e+06
364650000	242720000	174910000	0.000164657	0.000148592	0.000160152	507658	458127	493767	486517	NDUFS8			2.33315e+06
2217500	471770	449900	1.00131e-06	2.88815e-07	4.11939e-07	3087.16	890.452	1270.06	1749.22	TNFRSF10A			3.00091e+06
4180600	2222800	1717500	1.88774e-06	1.36079e-06	1.57258e-06	5820.14	4195.47	4848.46	4954.69	NFKBIE			2.60954e+06
715330000	467290000	311550000	0.000323006	0.000286073	0.000285262	995867	881996	879498	919121	PSMD11			3.27843e+06
501200000	406570000	223570000	0.000226316	0.0002489	0.000204706	697760	767389	631133	698761	PSMD12			2.41672e+06
85802000	82193000	39132000	3.87438e-05	5.03181e-05	3.58302e-05	119452	155137	110469	128352	PSMD9			3.89204e+06
113270000	102050000	22483000	5.11469e-05	6.24745e-05	2.0586e-05	157692	192616	63469	137926	ATOX1			2.11696e+06
11100000	6460700	3354600	5.01219e-06	3.95521e-06	3.07155e-06	15453.2	12194.4	9469.96	12372.5	MEN1			2.80062e+06
3457100	3643000	2495600	1.56105e-06	2.23023e-06	2.28503e-06	4812.9	6876.05	7045.02	6244.66	CBX4			2.39036e+06
7090000	4401900	3122200	3.20148e-06	2.69482e-06	2.85876e-06	9870.55	8308.46	8813.9	8997.63	WRB			2.71361e+06
573430000	429870000	342060000	0.000258932	0.000263164	0.000313198	798317	811367	965627	858437	PGRMC1			2.52567e+06
91686000	79763000	50628000	4.14007e-05	4.88305e-05	4.63562e-05	127643	150550	142922	140372	SUPT5H			2.70063e+06
2107400	1468800	1111700	9.51594e-07	8.99192e-07	1.0179e-06	2933.88	2772.32	3138.3	2948.17	TAF4			2.64759e+06
105380000	53635000	39115000	4.75842e-05	3.28351e-05	3.58146e-05	146708	101234	110421	119454	DFFA			2.04722e+06
623240	1171400	648070	2.81423e-07	7.17125e-07	5.93388e-07	867.662	2210.98	1829.49	1636.04	HIP1			2.46587e+06
2394400000	939740000	1087900000	0.00108119	0.000575304	0.000996107	3.33343e+06	1.77373e+06	3.07112e+06	2.72609e+06	CLIC1			2.11589e+06
389180000	353670000	208290000	0.000175734	0.000216515	0.000190715	541808	667542	587998	599116	EIF3F			2.31196e+06
1598200	382990	163610	7.21665e-07	2.34465e-07	1.49805e-07	2224.98	722.882	461.867	1136.58	WWP2			2.66122e+06
2530000	1145500	837100	1.14242e-06	7.01269e-07	7.66468e-07	3522.21	2162.1	2363.11	2682.47	ARNTL			2.1839e+06
185910000	185270000	109290000	8.39474e-05	0.000113421	0.000100068	258820	349692	308523	305678	PDHX			5.03502e+06
10719000	7063500	3304900	4.84015e-06	4.32424e-06	3.02604e-06	14922.8	13332.1	9329.65	12528.2	QSOX1			2.30237e+06
25994000	25065000	19249000	1.17376e-05	1.53447e-05	1.76248e-05	36188.3	47309.4	54339.5	45945.7	DCTN6			2.52552e+06
4322400	4841600	2721500	1.95177e-06	2.964e-06	2.49187e-06	6017.55	9138.38	7682.73	7612.89	SLC33A1			1.81696e+06
58464000	38915000	25506000	2.63993e-05	2.38236e-05	2.33539e-05	81392.3	73450.9	72002.8	75615.4	WASL			2.47973e+06
334180000	262850000	165060000	0.000150899	0.000160915	0.000151133	465238	496122	465960	475773	IPO5			3.32544e+06
0	334810	0	0	2.04969e-07	0	0	631.944	0	210.648	IPO5			2.47387e+06
1013300	515720	190250	4.57554e-07	3.15721e-07	1.74197e-07	1410.69	973.406	537.071	973.724	POLRMT			1.97247e+06
18689000	5217700	2927500	8.43899e-06	3.19425e-06	2.68049e-06	26018.4	9848.25	8264.26	14710.3	EEF2K			2.53204e+06
83443000	71421000	36891000	3.76786e-05	4.37236e-05	3.37783e-05	116168	134805	104142	118372	SAP18			2.7108e+06
378120000	282630000	178890000	0.00017074	0.000173025	0.000163796	526411	533456	505002	521623	IGF2BP3			2.29714e+06
209450000	190450000	113440000	9.45769e-05	0.000116593	0.000103868	291592	359469	320238	323766	DNM1L			2.74928e+06
2096000	2598600	2162200	9.46446e-07	1.59085e-06	1.97976e-06	2918.01	4904.78	6103.84	4642.21	DNM1L			2.2353e+06
3234300	1687600	611720	1.46044e-06	1.03314e-06	5.60105e-07	4502.72	3185.29	1726.87	3138.3	DNM1L			1.84438e+06
139860000	111380000	51118000	6.31536e-05	6.81863e-05	4.68048e-05	194710	210226	144305	183080	RTCA			2.15816e+06
3764800	3182000	1805900	1.69999e-06	1.948e-06	1.65352e-06	5241.27	6005.93	5098.01	5448.41	PIK3C2A			2.47093e+06
8278000	4539000	1404300	3.73792e-06	2.77875e-06	1.28581e-06	11524.5	8567.23	3964.31	8018.66	IFRD1			2.59942e+06
220010	267270	561660	9.93452e-08	1.63621e-07	5.14269e-07	306.293	504.464	1585.55	798.77	PIK3R2			1.75789e+06
4512400	4425800	2363000	2.03757e-06	2.70945e-06	2.16362e-06	6282.07	8353.57	6670.69	7102.11	GOLIM4			2.41156e+06
5991500	8561100	385430	2.70545e-06	5.24106e-06	3.52909e-07	8341.24	16158.8	1088.06	8529.37	MANBA			1.08723e+06
471280	590540	523430	2.12806e-07	3.61526e-07	4.79265e-07	656.106	1114.63	1477.63	1082.79	AGRN			2.18713e+06
77512000	56766000	33141000	3.50004e-05	3.47519e-05	3.03447e-05	107911	107144	93556.3	102870	PLOD2			2.78351e+06
66406000	35245000	20166000	2.99855e-05	2.15768e-05	1.84645e-05	92449	66523.9	56928.1	71967	EXOC5			1.62178e+06
0	423280	132540	0	2.5913e-07	1.21357e-07	0	798.928	374.157	391.029	ELL2			2.31577e+06
0	151780	159430	0	9.29189e-08	1.45978e-07	0	286.48	450.067	245.516	BTN3A3			2.4303e+06
159250000	167570000	162040000	7.19091e-05	0.000102586	0.000148368	221704	316283	457435	331808	NDUFA4			2.98549e+06
802670000	133880000	305380000	0.000362445	8.19607e-05	0.000279613	1.11746e+06	252695	862081	744078	PSMD14			2.64023e+06
15638000	16057000	5413500	7.06132e-06	9.83001e-06	4.95673e-06	21770.9	30307.1	15282.2	22453.4	ZNF593			2.70833e+06
17189000	9348700	5639500	7.76167e-06	5.72323e-06	5.16366e-06	23930.2	17645.4	15920.2	19165.2	BIN1			2.29503e+06
254670000	183400000	79458000	0.000114996	0.000112277	7.27536e-05	354546	346162	224308	308339	KPNA3			2.05945e+06
4226900	2501500	2716500	1.90865e-06	1.53141e-06	2.48729e-06	5884.6	4721.51	7668.62	6091.57	STK25			2.30978e+06
276760000	216360000	121480000	0.000124971	0.000132454	0.00011123	385299	408373	342935	378869	LAD1			2.22574e+06
21797000	20525000	7401000	9.84241e-06	1.25653e-05	6.77653e-06	30345.3	38740.3	20892.8	29992.8	FAAH			1.98497e+06
5706500	2784000	1770100	2.57676e-06	1.70435e-06	1.62074e-06	7944.47	5254.72	4996.95	6065.38	KRIT1			1.75003e+06
32578000	41231000	27420000	1.47106e-05	2.52414e-05	2.51064e-05	45354.4	77822.3	77406	66860.9	VWA5A			2.10457e+06
226580000	181450000	126080000	0.000102312	0.000111083	0.000115442	315440	342481	355921	337947	PES1			2.17319e+06
0	0	308400	0	0	2.82378e-07	0	0	870.606	290.202	PES1			1.60895e+06
17158000	7459900	8726500	7.74767e-06	4.56691e-06	7.99019e-06	23887	14080.3	24634.7	20867.3	EBAG9			2.13818e+06
840990000	159940000	443800000	0.000379748	9.79145e-05	0.000406354	1.17081e+06	301882	1.25284e+06	908509	SDCBP			2.40393e+06
65378000	16201000	23612000	2.95214e-05	9.91817e-06	2.16197e-05	91017.9	30578.9	66656.1	62751	SDCBP			1.915e+06
1461900	474850	218520	6.60119e-07	2.90701e-07	2.00082e-07	2035.23	896.265	616.877	1182.79	PITPNM1			2.43691e+06
67547000	48902000	22973000	3.05008e-05	2.99376e-05	2.10346e-05	94037.5	92301.1	64852.2	83730.3	MPHOSPH10			2.13401e+06
565260000	432980000	278170000	0.000255242	0.000265068	0.000254699	786943	817237	785267	796482	NOP56			2.29528e+06
489790000	415860000	209520000	0.000221164	0.000254587	0.000191841	681875	784923	591470	686090	DDX3X;DDX3Y			2.52764e+06
7304800	3411800	1163700	3.29847e-06	2.08869e-06	1.06551e-06	10169.6	6439.67	3285.1	6631.45	RNASET2			2.67771e+06
15785000	1259100	13174000	7.1277e-06	7.70815e-07	1.20624e-05	21975.5	2376.51	37189.9	20514	PODXL			2.25019e+06
7903200	674660	2328700	3.56868e-06	4.13023e-07	2.13221e-06	11002.7	1273.4	6573.87	6283.31	PEX12			1.94948e+06
88036000	26889000	39975000	3.97525e-05	1.64613e-05	3.6602e-05	122562	50752.2	112848	95387.5	PIR			2.0166e+06
2300500	0	0	1.03879e-06	0	0	3202.71	0	0	1067.57	PEX7			1.78557e+06
452150000	394020000	122440000	0.000204168	0.000241217	0.000112109	629474	743701	345645	572940	KPNA4			2.13982e+06
36633000	17391000	11925000	1.65416e-05	1.06467e-05	1.09188e-05	50999.7	32825	33664	39162.9	TRIM38			1.42849e+06
57782000	45774000	28812000	2.60914e-05	2.80226e-05	2.63809e-05	80442.9	86397.1	81335.6	82725.2	NFIB			1.99945e+06
4739900	4293800	4025500	2.1403e-06	2.62864e-06	3.68584e-06	6598.79	8104.42	11363.9	8689.03	NFIB			1.6037e+06
494080	0	0	2.23101e-07	0	0	687.848	0	0	229.283	E2F3			2.11784e+06
197180000	19668000	92517000	8.90364e-05	1.20407e-05	8.47107e-05	274510	37122.8	261173	190935	PPP6C			2.27629e+06
7317200	5224000	2987800	3.30407e-06	3.19811e-06	2.7357e-06	10186.9	9860.14	8434.49	9493.83	NME4			1.60673e+06
68708000	46532000	24502000	3.1025e-05	2.84867e-05	2.24346e-05	95653.8	87827.8	69168.6	84216.7	CES2			1.85153e+06
71674	45742	61838	3.23643e-08	2.8003e-08	5.66203e-08	99.783	86.3367	174.567	120.229	PIK3C2B			2.78448e+06
11396000	7418600	4361700	5.14585e-06	4.54163e-06	3.99367e-06	15865.3	14002.4	12313	14060.2	MAN2B1			2.38248e+06
21005000	11918000	3755600	9.48478e-06	7.29614e-06	3.43872e-06	29242.7	22494.9	10602	20779.9	UBE2C			1.93685e+06
580750000	160350000	192460000	0.000262237	9.81655e-05	0.000176221	808508	302656	543310	551491	PDXK			1.76445e+06
45995000	7496100	7908400	2.0769e-05	4.58907e-06	7.24112e-06	64033.3	14148.7	22325.2	33502.4	SCD			1.90053e+06
4504000	2515800	1083400	2.03378e-06	1.54016e-06	9.91986e-07	6270.37	4748.5	3058.41	4692.43	PPAP2B			1.25664e+06
8672000	8682400	7061000	3.91583e-06	5.31532e-06	6.46522e-06	12073	16387.8	19933	16131.3	ARID1A			2.3473e+06
2307500	187970	447810	1.04195e-06	1.15074e-07	4.10025e-07	3212.45	354.788	1264.16	1610.47	BHLHE40			1.5405e+06
3727400	1839900	513290	1.6831e-06	1.12638e-06	4.6998e-07	5189.21	3472.76	1449.01	3370.32	C2CD2L			1.75435e+06
1736000	3000800	1255700	7.83889e-07	1.83707e-06	1.14975e-06	2416.82	5663.92	3544.81	3875.18	TMEM194A			2.54692e+06
45585000	36468000	23144000	2.05838e-05	2.23255e-05	2.11912e-05	63462.5	68832.3	65335	65876.6	TXNDC9			1.3911e+06
3056000	0	783960	1.37993e-06	0	7.17812e-07	4254.5	0	2213.1	2155.87	DPYSL4			2.31569e+06
1239400	660330	1185300	5.5965e-07	4.04251e-07	1.08529e-06	1725.47	1246.35	3346.07	2105.96	SOCS6			1.18221e+06
6064000	5916000	2774000	2.73819e-06	3.62175e-06	2.53994e-06	8442.17	11166.3	7830.94	9146.46	TRAFD1			2.27346e+06
255680000	253420000	160380000	0.000115452	0.000155142	0.000146848	355952	478323	452749	429008	COX7A2L			2.14983e+06
9626600	10841000	111660	4.34688e-06	6.63681e-06	1.02239e-07	13401.9	20462.1	315.214	11393.1	NDUFAB1			1.4147e+06
43596000	22051000	14053000	1.96857e-05	1.34995e-05	1.28673e-05	60693.4	41620.6	39671.3	47328.4	UBFD1			1.64824e+06
40443000	40152000	26138000	1.8262e-05	2.45809e-05	2.39326e-05	56303.9	75785.7	73787	68625.5	CYB561D2			1.89219e+06
0	2655600	0	0	1.62574e-06	0	0	5012.37	0	1670.79	DYNC1I1			2.62112e+06
1107600	1017200	855060	5.00135e-07	6.22725e-07	7.82913e-07	1541.98	1919.93	2413.81	1958.58	CIT			1.27006e+06
435900000	92607000	187030000	0.00019683	5.66935e-05	0.000171249	606851	174793	527981	436542	COPE			1.34873e+06
1075800	444120	375870	4.85776e-07	2.71888e-07	3.44155e-07	1497.71	838.263	1061.07	1132.35	RFXANK			1.79835e+06
1056600	689670	760760	4.77106e-07	4.22212e-07	6.9657e-07	1470.98	1301.73	2147.61	1640.11	CTDSP2			1.58087e+06
87300000	66905000	36818000	3.94202e-05	4.09589e-05	3.37114e-05	121537	126281	103936	117252	AP3D1			1.7391e+06
22439000	15413000	11455000	1.01323e-05	9.43576e-06	1.04885e-05	31239.1	29091.6	32337.2	30889.3	CCS			1.83575e+06
777360	450830	0	3.51016e-07	2.75996e-07	0	1082.22	850.928	0	644.384	ZNF195			1.63606e+06
18930000	24901000	10977000	8.54782e-06	1.52443e-05	1.00508e-05	26353.9	46999.9	30987.8	34780.6	ABLIM1			2.03789e+06
7275000	6319300	3570800	3.28502e-06	3.86864e-06	3.26951e-06	10128.1	11927.5	10080.3	10712	ABLIM1			1.98425e+06
8945900	1694300	425380	4.03951e-06	1.03724e-06	3.89488e-07	12454.3	3197.94	1200.84	5617.69	DVL1;DVL1P1			1.45016e+06
5010200	3789400	1024200	2.26235e-06	2.31985e-06	9.37781e-07	6975.09	7152.38	2891.29	5672.92	DVL2			1.29076e+06
17139000	1886900	3191900	7.73909e-06	1.15515e-06	2.92258e-06	23860.6	3561.47	9010.66	12144.2	CHD1			2.48393e+06
11181000	9463300	6604200	5.04877e-06	5.79338e-06	6.04696e-06	15566	17861.7	18643.5	17357	CHD2			1.20779e+06
27223000	34406000	20796000	1.22925e-05	2.10632e-05	1.90413e-05	37899.3	64940.3	58706.6	53848.7	GOSR2			1.2925e+06
56512000	3376900	21029000	2.55179e-05	2.06732e-06	1.92546e-05	78674.8	6373.8	59364.4	48137.7	TOR1A			1.96088e+06
36647000	24049000	13266000	1.65479e-05	1.47227e-05	1.21467e-05	51019.2	45391.8	37449.6	44620.2	TOR1B			1.344e+06
18824000	13600000	12001000	8.49995e-06	8.32585e-06	1.09884e-05	26206.4	25669.6	33878.5	28584.8	STX16			818450
386430	0	0	1.74492e-07	0	0	537.98	0	0	179.327	STX16			1.65127e+06
72380000	67983000	38590000	3.26831e-05	4.16188e-05	3.53339e-05	100766	128316	108939	112673	ADAM10			1.55683e+06
0	1804500000	0	0	0.00110471	0	0	3.40594e+06	0	1.13531e+06	ADAM10			1.30083e+06
10644000	17861000	6713900	4.80628e-06	1.09344e-05	6.1474e-06	14818.4	33712.1	18953.2	22494.5	EI24			1.58928e+06
61985000	65265000	60706000	2.79892e-05	3.99549e-05	5.55838e-05	86294.2	123186	171372	126951	TP53I11			1.46366e+06
2375300000	1607000000	1124400000	0.00107256	0.000983797	0.00102953	3.30684e+06	3.03316e+06	3.17415e+06	3.17139e+06	PTGES			2.08461e+06
173980	83300	61808	7.85605e-08	5.09958e-08	5.65928e-08	242.211	157.226	174.483	191.307	KMT2D			1.8409e+06
10258000	6657300	5713600	4.63199e-06	4.07557e-06	5.23151e-06	14281	12565.5	16129.4	14325.3	ITGB1BP1			1.72926e+06
649610	0	185240	2.93331e-07	0	1.6961e-07	904.373	0	522.928	475.767	TRDMT1			1.26639e+06
820340	1338100	513130	3.70423e-07	8.19178e-07	4.69834e-07	1142.06	2525.62	1448.55	1705.41	APAF1			1.93325e+06
24061000	20616000	7406400	1.08647e-05	1.2621e-05	6.78147e-06	33497.2	38912.1	20908.1	31105.8	RIOK3			1.66448e+06
14843000	10254000	5360400	6.70234e-06	6.27745e-06	4.90811e-06	20664.1	19354.1	15132.3	18383.5	IMPA2			1.8077e+06
22825000	7643100	9636500	1.03066e-05	4.67907e-06	8.8234e-06	31776.5	14426.1	27203.6	24468.7	MAP2K7			1.57274e+06
571410	364600	0	2.58019e-07	2.23206e-07	0	795.505	688.172	0	494.559	MAP2K7			1628103
44902000	9918800	21554000	2.02754e-05	6.07224e-06	1.97353e-05	62511.6	18721.4	60846.4	47359.8	ACOT8			2.00666e+06
63333000	38991000	16742000	2.85979e-05	2.38701e-05	1.53294e-05	88170.9	73594.4	47262.3	69675.8	CDIPT			1.60454e+06
269400000	112840000	95877000	0.000121647	6.90801e-05	8.77872e-05	375053	212982	270659	286231	PDCD5			717324
192490000	148720000	93868000	8.69186e-05	9.10456e-05	8.59477e-05	267980	280705	264987	271224	PRMT5			1.97551e+06
195770000	156190000	98953000	8.83997e-05	9.56187e-05	9.06037e-05	272547	294804	279342	282231	SLC9A3R1			1.34333e+06
3253500	958400	1474200	1.46911e-06	5.86728e-07	1.34981e-06	4529.45	1808.95	4161.63	3500.01	CHEK1			1.73915e+06
18168000	12404000	7874000	8.20374e-06	7.59367e-06	7.20962e-06	25293.1	23412.2	22228.1	23644.5	TNFRSF10B			2.0498e+06
3554800	6419500	627650	1.60517e-06	3.92999e-06	5.74691e-07	4948.92	12116.6	1771.84	6279.12	FPGT			1.24456e+06
51170000	32212000	19882000	2.31057e-05	1.972e-05	1.82044e-05	71237.8	60799.2	56126.4	62721.1	TPP1			2.74078e+06
3065600	2238500	1195400	1.38427e-06	1.3704e-06	1.09454e-06	4267.86	4225.1	3374.59	3955.85	GNB5			1.84802e+06
269960000	172490000	145530000	0.0001219	0.000105598	0.000133251	375833	325570	410828	370743	TCERG1			1.47075e+06
30045000	22719000	14245000	1.35668e-05	1.39085e-05	1.30431e-05	41828	42881.4	40213.3	41640.9	NDC80			1.02338e+06
37910000	35252000	12599000	1.71182e-05	2.15811e-05	1.15359e-05	52777.5	66537.1	35566.7	51627.1	TNPO2			1.19141e+06
24434	118590	46922	1.10331e-08	7.26002e-08	4.29629e-08	34.0165	223.835	132.46	130.104	UNC13B			1.50165e+06
2271700	2624400	1563800	1.02578e-06	1.60664e-06	1.43185e-06	3162.61	4953.48	4414.57	4176.89	POLR3A			1.79857e+06
697060	115870	117530	3.14757e-07	7.0935e-08	1.07613e-07	970.432	218.701	331.784	506.973	MRAS			1.47322e+06
1768000	1438800	806440	7.98338e-07	8.80826e-07	7.38395e-07	2461.37	2715.69	2276.56	2484.54	CPLX1			1.40059e+06
1275200000	1456000000	828360000	0.000575815	0.000891356	0.000758466	1.77531e+06	2.74816e+06	2.33844e+06	2.2873e+06	PSMA7			1.46811e+06
1294100	0	0	5.84349e-07	0	0	1801.62	0	0	600.54	PSMA7			1.23949e+06
267810000	149160000	100610000	0.000120929	9.1315e-05	9.21209e-05	372839	281535	284020	312798	SCAMP3			1.31235e+06
9585300	468600	6628700	4.32823e-06	2.86875e-07	6.06939e-06	13344.5	884.469	18712.7	10980.5	PHYH			1.0552e+06
1344800	2045300	827880	6.07243e-07	1.25212e-06	7.58026e-07	1872.2	3860.44	2337.09	2689.91	OPLAH			1.3177e+06
73697	0	61914	3.32778e-08	0	5.66899e-08	102.599	0	174.782	92.4604	BACH1			1.48237e+06
6395700	5256700	3301600	2.88797e-06	3.21813e-06	3.02302e-06	8903.96	9921.87	9320.34	9382.05	BCKDK			1.03581e+06
39838000	29305000	16914000	1.79888e-05	1.79404e-05	1.54869e-05	55461.6	55312.3	47747.8	52840.6	IFIT3			1.46496e+06
1009800000	681140000	243680000	0.000455974	0.00041699	0.000223119	1.40582e+06	1.28563e+06	687903	1.12645e+06	MGST3			1.99787e+06
12538000	6021200	3219300	5.66152e-06	3.68615e-06	2.94767e-06	17455.1	11364.8	9088.01	12636	GEMIN2			931092
50239000	60155000	22257000	2.26854e-05	3.68266e-05	2.0379e-05	69941.7	113541	62831	82104.5	IRF6			1.37478e+06
372490000	221050000	122250000	0.000168197	0.000135326	0.000111935	518573	417225	345109	426969	TAX1BP3			1.94558e+06
419710000	290860000	197390000	0.00018952	0.000178063	0.000180735	584311	548990	557227	563509	GIPC1			1.64569e+06
49378000	28849000	14165000	2.22966e-05	1.76612e-05	1.29698e-05	68743	54451.6	39987.5	54394	IKBKB			1.05216e+06
108070000	58876000	24532000	4.87989e-05	3.60436e-05	2.24621e-05	150453	111127	69253.3	110278	TIMM23;TIMM23B			918445
461600000	240970000	150440000	0.000208435	0.000147521	0.000137746	642630	454824	424689	507381	HAT1			1.3286e+06
1108900	0	0	5.00722e-07	0	0	1543.79	0	0	514.596	UBE2L6			1.3235e+06
51529000	55938000	19526000	2.32679e-05	3.4245e-05	1.78785e-05	71737.6	105581	55121.4	77480.1	CASK			910192
5359600	7343000	4439700	2.42012e-06	4.49535e-06	4.06509e-06	7461.52	13859.7	12533.2	11284.8	PLD2			1.27207e+06
414990000	429670000	189270000	0.000187388	0.000263042	0.0001733	577740	810989	534305	641011	UQCRQ			1.37508e+06
1759300000	1295500000	697570000	0.00079441	0.000793099	0.000638711	2.44926e+06	2.44522e+06	1.96922e+06	2.2879e+06	MYL12A;MYL12B			1.51249e+06
2859200	0	0	1.29107e-06	0	0	3980.52	0	0	1326.84	UQCR11			1.33089e+06
78768000	65828000	37460000	3.55676e-05	4.02996e-05	3.42993e-05	109659	124248	105749	113219	HGS			1.28095e+06
6569000	2293300	1055100	2.96622e-06	1.40395e-06	9.66074e-07	9145.22	4328.54	2978.52	5484.09	AURKA			1.53e+06
7551300	5807100	3420900	3.40978e-06	3.55508e-06	3.13226e-06	10512.8	10960.7	9657.12	10376.9	RAB29			2.85339e+06
273160	188210	307080	1.23345e-07	1.15221e-07	2.8117e-07	380.288	355.241	866.88	534.136	CLGN			959110
11321000	10414000	3793500	5.11198e-06	6.3754e-06	3.47342e-06	15760.9	19656.1	10709	15375.3	DSCR3			1.27892e+06
51571000	38891000	28946000	2.32868e-05	2.38089e-05	2.65036e-05	71796.1	73405.6	81713.9	75638.5	PPP1R12A			1.18575e+06
27438000	15253000	10896000	1.23896e-05	9.33781e-06	9.97663e-06	38198.6	28789.6	30759.2	32582.4	GAK			1.28518e+06
560630000	425190000	313790000	0.000253152	0.000260299	0.000287313	780497	802533	885822	822951	HNRNPDL			1.27654e+06
34992000	17139000	17739000	1.58006e-05	1.04924e-05	1.62422e-05	48715.1	32349.4	50076.8	43713.8	HNRNPDL			1.32514e+06
833260000	660140000	271650000	0.000376258	0.000404134	0.000248729	1.16005e+06	1.24599e+06	766862	1.05763e+06	XPO1			1.54574e+06
9993100	7306100	5271400	4.51237e-06	4.47276e-06	4.82662e-06	13912.2	13790	14881	14194.4	BTAF1			1.37365e+06
0	221700	245160	0	1.35724e-07	2.24474e-07	0	418.452	692.081	370.178	ATP2A1			1.44641e+06
980950	7721400	321980	4.42947e-07	4.727e-06	2.94812e-07	1365.66	14573.9	908.942	5616.17	SYN3			1.04106e+06
6319100	8932900	2644200	2.85338e-06	5.46868e-06	2.42109e-06	8797.32	16860.6	7464.51	11040.8	ARHGEF10			1117381
951100	47649	221690	4.29468e-07	2.91705e-08	2.02985e-07	1324.1	89.9361	625.826	679.954	ZNF609			1.42496e+06
0	19629	13953	0	1.20168e-08	1.27757e-08	0	37.0492	39.389	25.4794	PDZD2			848148
56314000	46173000	30237000	2.54285e-05	2.82669e-05	2.76857e-05	78399.2	87150.2	85358.3	83635.9	SPTBN2			1.15302e+06
691930	943600	379840	3.1244e-07	5.77667e-07	3.4779e-07	963.29	1781.02	1072.28	1272.2	MAST4			760432
20857000	12019000	9749800	9.41795e-06	7.35797e-06	8.92714e-06	29036.7	22685.5	27523.5	26415.2	SEC16A			1690152
67908000	60853000	46363000	3.06638e-05	3.72539e-05	4.2451e-05	94540.1	114858	130882	113427	PLXNB2			1.46873e+06
441650	53170	0	1.99427e-07	3.25504e-08	0	614.856	100.357	0	238.404	AREL1			1.05082e+06
4602400	2323100	2706800	2.07821e-06	1.42219e-06	2.47841e-06	6407.36	4384.78	7641.23	6144.46	KHNYN			2.05656e+06
19070	15892	185020	8.61103e-09	9.729e-09	1.69409e-07	26.5488	29.9957	522.307	192.951	TECPR2			1.43371e+06
72675000	66864000	41823000	3.28163e-05	4.09338e-05	3.82941e-05	101177	126204	118065	115149	U2SURP			998231
1027600	709960	595730	4.64011e-07	4.34634e-07	5.45464e-07	1430.6	1340.03	1681.73	1484.12	SETD1A			1.00685e+06
773040	550980	332100	3.49065e-07	3.37307e-07	3.04079e-07	1076.21	1039.96	937.51	1017.89	TRANK1			1.15375e+06
2419100	1029000	493710	1.09234e-06	6.29949e-07	4.52052e-07	3367.82	1942.21	1393.73	2234.59	PER2			1.34701e+06
1033000	1088200	260570	4.6645e-07	6.66191e-07	2.38584e-07	1438.12	2053.95	735.583	1409.22	SYNJ2			1.48473e+06
0	724850	171960	0	4.4375e-07	1.57451e-07	0	1368.13	485.439	617.857	ZBTB5			1.2269e+06
0	0	294100	0	0	2.69285e-07	0	0	830.237	276.746	KIAA0355			685141
3820300	6105400	2408800	1.72505e-06	3.7377e-06	2.20555e-06	5318.54	11523.8	6799.99	7880.76	KIF3B			1.37255e+06
20317000	14129000	11411000	9.17412e-06	8.6497e-06	1.04482e-05	28284.9	26668.1	32213	29055.3	PFAS			1.04373e+06
4792600	1586400	810650	2.16409e-06	9.71186e-07	7.4225e-07	6672.16	2994.28	2288.45	3984.96	ERC2			1.39084e+06
20762000	21392000	10813000	9.37506e-06	1.30961e-05	9.90064e-06	28904.4	40376.8	30524.8	33268.7	ANKRD28			952072
3390300	984280	1562000	1.53089e-06	6.02571e-07	1.4302e-06	4719.9	1857.8	4409.49	3662.4	ARHGEF11			1.17018e+06
55481000	54632000	24219000	2.50524e-05	3.34454e-05	2.21755e-05	77239.5	103116	68369.7	82908.5	KIAA0391			921413
245900	5309700	4065700	1.11036e-07	3.25057e-06	3.72265e-06	342.337	10021.9	11477.4	7280.54	CHUK			1.02816e+06
127700000	31411000	15791000	5.76628e-05	1.92297e-05	1.44586e-05	177781	59287.3	44577.6	93882.1	LSM1			1.40501e+06
135820	2861500	2136300	6.13294e-08	1.7518e-06	1.95605e-06	189.086	5401	6030.72	3873.6	FYB			961227
30849000	27550000	10053000	1.39298e-05	1.6866e-05	9.20476e-06	42947.3	51999.8	28379.4	41108.8	NPC1			1.19457e+06
21821000	17704000	11360000	9.85325e-06	1.08383e-05	1.04015e-05	30378.7	33415.8	32069	31954.5	AGPAT2			1.56164e+06
18636000	6358500	1990200	8.41506e-06	3.89264e-06	1.82227e-06	25944.6	12001.5	5618.29	14521.5	DEGS1			1.58617e+06
132240000	30187000	51490000	5.97128e-05	1.84803e-05	4.71454e-05	184102	56977.1	145355	128811	SCAMP1			1.23908e+06
206490000	176500000	102900000	9.32403e-05	0.000108052	9.42176e-05	287471	333139	290484	303698	SCAMP2			1.4831e+06
1127900000	588230000	341770000	0.000509302	0.000360111	0.000312933	1.57024e+06	1.11027e+06	964809	1.2151e+06	ARPC1B			962443
1374700000	168100000	560950000	0.000620744	0.00010291	0.000513619	1.91383e+06	317284	1.58355e+06	1.27155e+06	ARPC2			1.15434e+06
560500000	132940000	89908000	0.000253093	8.13852e-05	8.23219e-05	780316	250920	253808	428348	ARPC3			1.612e+06
254790000	62883000	65010000	0.00011505	3.84967e-05	5.95247e-05	354713	118690	183522	218975	BET1			997331
20749000	48990000	27251000	9.36918e-06	2.99914e-05	2.49517e-05	28886.3	92467.2	76928.9	66094.1	ZBTB7B			1.0198e+06
193380000	132280000	90348000	8.73205e-05	8.09811e-05	8.27247e-05	269220	249675	255050	257981	POLR1C			1.16942e+06
160500000	50366000	53865000	7.24736e-05	3.08338e-05	4.93201e-05	223445	95064.3	152060	156856	PLSCR1			1.32209e+06
7379600	6665400	4500300	3.33225e-06	4.08052e-06	4.12058e-06	10273.7	12580.7	12704.2	11852.9	TRIM24			884715
521270000	509490000	277930000	0.000235379	0.000311907	0.000254479	725701	961647	784590	823979	PGRMC2			1.25394e+06
875450	912200	473250	3.95308e-07	5.58444e-07	4.33319e-07	1218.78	1721.75	1335.97	1425.5	CETN3			1.24635e+06
1992000	435010	1091600	8.99485e-07	2.66311e-07	9.99494e-07	2773.22	821.068	3081.56	2225.28	CTDSPL			1.15012e+06
5098700	3455000	1339200	2.30231e-06	2.11513e-06	1.2262e-06	7098.3	6521.21	3780.53	5800.01	VILL			1.02827e+06
249460	185530	66394	1.12643e-07	1.13581e-07	6.07919e-08	347.293	350.182	187.429	294.968	RGL2			1.33685e+06
50736000	39913000	27817000	2.29098e-05	2.44345e-05	2.54699e-05	70633.6	75334.6	78526.7	74831.6	PFDN6			1.05495e+06
57431000	37158000	22000000	2.59329e-05	2.27479e-05	2.01437e-05	79954.2	70134.6	62105.5	70731.4	WDR46			1.04674e+06
30545000	26414000	11000000	1.37926e-05	1.61705e-05	1.00719e-05	42524.1	49855.6	31052.7	41144.2	NKRF			1.11524e+06
74343000	60168000	32687000	3.35695e-05	3.68345e-05	2.9929e-05	103499	113565	92274.6	103113	GNPAT			1.10474e+06
8025500	5329600	1077900	3.6239e-06	3.26275e-06	9.8695e-07	11172.9	10059.5	3042.89	8091.76	KMO			633397
760440	512440	258850	3.43376e-07	3.13713e-07	2.37009e-07	1058.67	967.215	730.727	918.87	LAMA5			1.30219e+06
4091600	1329000	1128600	1.84756e-06	8.13607e-07	1.03337e-06	5696.24	2508.45	3186.01	3796.9	ZNF185			876193
74712000	96398000	54278000	3.37361e-05	5.90144e-05	4.96982e-05	104012	181948	153226	146395	ZNF185			1.47549e+06
1025900	1422700	1077700	4.63244e-07	8.7097e-07	9.86767e-07	1428.24	2685.3	3042.32	2385.29	CASC3			1.1497e+06
38948000	43550000	23293000	1.75869e-05	2.66611e-05	2.13276e-05	54222.6	82199.3	65755.6	67392.5	MRPS12			1.0625e+06
3530100	22453000	2226300	1.59401e-06	1.37456e-05	2.03845e-06	4914.53	42379.4	6284.79	17859.6	NDUFA1			1.22493e+06
6418600	6244400	1305200	2.89831e-06	3.82279e-06	1.19507e-06	8935.84	11786.1	3684.55	8135.5	CLIC2			1.49402e+06
48665000	50336000	21298000	2.19746e-05	3.08154e-05	1.95009e-05	67750.4	95007.7	60123.8	74293.9	ACOX3			1.06421e+06
270000000	218970000	136500000	0.000121918	0.000134052	0.000124983	375888	413299	385336	391508	RER1			1.42983e+06
106880000	136880000	61392000	4.82615e-05	8.37972e-05	5.62119e-05	148796	258357	173308	193487	SURF4			1.39599e+06
91678000	70741000	37014000	4.13971e-05	4.33073e-05	3.38909e-05	127632	133522	104490	121881	MAPK13			1.06145e+06
122530	145650	36940	5.53283e-08	8.91662e-08	3.38231e-08	170.584	274.91	104.281	183.258	ATXN7			1.18276e+06
89523000	70964000	28328000	4.0424e-05	4.34438e-05	2.59378e-05	124632	133942	79969.3	112848	SPTLC1			1.03808e+06
14533000	13730000	5042700	6.56236e-06	8.40544e-06	4.61721e-06	20232.5	25915	14235.4	20127.6	SPTLC2			999640
910130	423160	216420	4.10968e-07	2.59056e-07	1.98159e-07	1267.06	798.702	610.949	892.238	FANCG			680603
21436000	13232000	5004200	9.6794e-06	8.10056e-06	4.58196e-06	29842.7	24975	14126.7	22981.5	OGT			907599
0	111840	37848	0	6.84679e-08	3.46545e-08	0	211.095	106.844	105.98	OGT			948728
6599000	3938000	1705100	2.97977e-06	2.41082e-06	1.56123e-06	9186.99	7432.86	4813.46	7144.43	ALOX15B			1.10015e+06
239450000	235550000	154060000	0.000108123	0.000144203	0.000141061	333357	444594	434908	404286	PMM2			734214
1312300	0	452850	5.92567e-07	0	4.1464e-07	1826.96	0	1278.38	1035.11	RAD51B			1.05892e+06
19863000	5487600	3480500	8.96911e-06	3.35948e-06	3.18683e-06	27652.8	10357.7	9825.37	15945.3	POLR3G			850317
21086000	25826000	15307000	9.52136e-06	1.58105e-05	1.40154e-05	29355.5	48745.8	43211.3	40437.5	CTAGE5			705676
16998000	15942000	7480400	7.67543e-06	9.75961e-06	6.84923e-06	23664.3	30090.1	21117	24957.1	TM9SF1			1.18175e+06
101000000	74485000	29603000	4.56064e-05	4.55993e-05	2.71052e-05	140610	140588	83568.6	121589	INPP4B			1.14867e+06
12748000	9267900	2710300	5.75634e-06	5.67376e-06	2.48161e-06	17747.5	17492.9	7651.11	14297.2	MID1			715169
2282600000	2913800000	1303300000	0.00103071	0.00178381	0.00119333	3.17779e+06	5.49971e+06	3.67919e+06	4.11889e+06	HMGB3			1.10324e+06
138360000	157280000	129830000	6.24763e-05	9.6286e-05	0.000118875	192622	296861	366507	285330	PPM1G			1.07419e+06
8235900	1790500	1595500	3.71891e-06	1.09614e-06	1.46088e-06	11465.8	3379.52	4504.06	6449.81	INPPL1			696888
31552	49424	13737	1.42473e-08	3.02571e-08	1.25779e-08	43.926	93.2863	38.7792	58.6639	FANCA			1.08642e+06
327020000	277390000	142930000	0.000147665	0.000169817	0.00013087	455270	523565	403488	460775	EIF3D			975302
231210000	168370000	76831000	0.000104403	0.000103075	7.03483e-05	321886	317793	216892	285524	EIF3H			770440
757840	95752	275340	3.42202e-07	5.86189e-08	2.52108e-07	1055.05	180.729	777.278	671.019	SLC16A4			1.17425e+06
22762000	17293000	9005200	1.02782e-05	1.05867e-05	8.24537e-06	31688.8	32640	25421.5	29916.8	HDAC3			1.22919e+06
33732000	24477000	11269000	1.52316e-05	1.49847e-05	1.03182e-05	46961	46199.6	31812.1	41657.6	NVL			990238
348900000	256970000	154510000	0.000157545	0.000157316	0.000141473	485731	485023	436178	468978	BCAT2			875426
517580	1849000	2013800	2.33713e-07	1.13195e-06	1.84388e-06	720.564	3489.93	5684.91	3298.47	YY2			939453
7598200	858960	0	3.43096e-06	5.25851e-07	0	10578.1	1621.26	0	4066.44	BIRC5			689154
0	0	3995600	0	0	3.65846e-06	0	0	11279.5	3759.83				1.02957e+06
9810700	4744300	8633600	4.43001e-06	2.90444e-06	7.90513e-06	13658.2	8954.73	24372.4	15661.8	IPO8			940736
164300000	27906000	70787000	7.41895e-05	1.70839e-05	6.48142e-05	228735	52671.7	199830	160412	STX7			580115
93046	56867	93119	4.20148e-08	3.48137e-08	8.52619e-08	129.537	107.335	262.873	166.581	TNRC18			940960
119480000	123340000	83225000	5.3951e-05	7.55081e-05	7.62028e-05	166338	232801	234942	211360	SLC16A3			1.05182e+06
8051400	9893500	1361000	3.6356e-06	6.05675e-06	1.24616e-06	11209	18673.7	3842.07	11241.6	SLC31A1			776119
34113000	30550000	11486000	1.54037e-05	1.87026e-05	1.05169e-05	47491.4	57662.2	32424.7	45859.4	ABCC3			989358
124990	226790	74670	5.64391e-08	1.3884e-07	6.83696e-08	174.008	428.059	210.792	270.953	ABCC4			1.04432e+06
33987	209050	0	1.53468e-08	1.27979e-07	0	47.316	394.576	0	147.297	ABCC5			922269
385620	29518000	13047000	1.74126e-07	1.80708e-05	1.19461e-05	536.852	55714.3	36831.4	31027.5	CD3EAP			995024
8610400	10305000	7111000	3.88802e-06	6.30867e-06	6.511e-06	11987.2	19450.4	20074.2	17170.6	TLR3			965552
31165000	27964000	12360000	1.40725e-05	1.71194e-05	1.13171e-05	43387.3	52781.2	34892	43686.8	P4HA2			745864
220650000	153270000	70547000	9.96342e-05	9.38311e-05	6.45945e-05	307184	289293	199153	265210	YKT6			1.20861e+06
23126000	10335000	9620700	1.04425e-05	6.32703e-06	8.80894e-06	32195.5	19507	27159	26287.2	NUPL2			1.06556e+06
863740000	525710000	302450000	0.000390021	0.000321837	0.00027693	1.20248e+06	992262	853809	1.01618e+06	ARPC5			770397
51408000	19000000	10110000	2.32132e-05	1.16317e-05	9.25695e-06	71569.1	35861.9	28540.3	45323.8	POLR2D			1.44037e+06
677940	0	0	3.06123e-07	0	0	943.814	0	0	314.605	CLOCK			1.18371e+06
2590800	267050	310860	1.16987e-06	1.63487e-07	2.84631e-07	3606.86	504.049	877.55	1662.82	CFLAR			497147
724970	672960	312210	3.27359e-07	4.11983e-07	2.85867e-07	1009.29	1270.19	881.361	1053.61	MAFG			1.23963e+06
282990	0	243690	1.27784e-07	0	2.23128e-07	393.973	0	687.931	360.635	OGG1			745563
25925000	22610000	11389000	1.17064e-05	1.38417e-05	1.0428e-05	36092.2	42675.7	32150.9	36972.9	PDPK1;PDPK2P			1.07532e+06
117120000	56539000	54928000	5.28854e-05	3.46129e-05	5.02934e-05	163052	106716	155060	141609	TAPBP			851881
495380	0	313500	2.23688e-07	0	2.87048e-07	689.658	0	885.003	524.887	PER1			1.15543e+06
878700	120610	75169	3.96776e-07	7.38368e-08	6.88265e-08	1223.31	227.648	212.2	554.385	ZSCAN9			831221
13523000	5293800	3924200	6.10629e-06	3.24084e-06	3.59309e-06	18826.4	9991.89	11077.9	13298.7	RNF113A			982456
74153	205400	98714	3.34837e-08	1.25745e-07	9.03848e-08	103.234	387.686	278.667	256.529	KDM6A;UTY			983943
13649000	16209000	5455000	6.16319e-06	9.92307e-06	4.99473e-06	19001.8	30594	15399.3	21665.1	KCNN4			1.1053e+06
925680000	981600000	425910000	0.00041799	0.000600931	0.000389973	1.28871e+06	1.85274e+06	1.20233e+06	1.44793e+06	DHX15			807606
86288000	84532000	43374000	3.89632e-05	5.17501e-05	3.97142e-05	120128	159552	122444	134041	RNMT			1.06955e+06
1545800	507220	1098800	6.98004e-07	3.10518e-07	1.00609e-06	2152.03	957.363	3101.89	2070.43	ZZEF1			854537
8093100	7299200	6114000	3.65443e-06	4.46853e-06	5.59812e-06	11267	13777	17259.7	14101.2	ASAP2			751679
3336600	3461300	5111000	1.50664e-06	2.11899e-06	4.67975e-06	4645.14	6533.1	14428.2	8535.49	TTI1			1.02848e+06
2294100	2330400	690910	1.0359e-06	1.42666e-06	6.32613e-07	3193.8	4398.56	1950.42	3180.93	PLXNB1			556387
47731000	36530000	19003000	2.15529e-05	2.23635e-05	1.73996e-05	66450.1	68949.3	53645	63014.8	RRP8			1.06897e+06
704630	196750	0	3.18175e-07	1.20449e-07	0	980.971	371.36	0	450.777	PJA2			914969
457500	353880	176560	2.06584e-07	2.16644e-07	1.61662e-07	636.922	667.938	498.425	601.095	SIPA1L1			511121
942190000	538720000	406230000	0.000425445	0.000329802	0.000371954	1.3117e+06	1.01682e+06	1.14678e+06	1.15843e+06	CYB5B			890168
222900000	183940000	67518000	0.00010065	0.000112607	6.18211e-05	310317	347181	190602	282700	PRPF4			875663
357260000	314330000	193980000	0.00016132	0.000192431	0.000177613	497370	593289	547601	546086	PHGDH			803256
94564000	95417000	33699000	4.27003e-05	5.84138e-05	3.08556e-05	131650	180097	95131.5	135626	NDUFS4			844687
25632000	14802000	0	1.15741e-05	9.06171e-06	0	35684.3	27938.3	0	21207.6	IRAK2			859063
1050300	1408300	586720	4.74262e-07	8.62154e-07	5.37215e-07	1462.21	2658.12	1656.3	1925.54	PHF1			619711
2459400	2082700	524150	1.11054e-06	1.27502e-06	4.79924e-07	3423.92	3931.03	1479.66	2944.87	GPR39			765064
120250000	126780000	63577000	5.42987e-05	7.76141e-05	5.82126e-05	167410	239293	179476	195393	DYNC1LI2			868094
1132800	65461	0	5.11514e-07	4.00749e-08	0	1577.06	123.556	0	566.872	KLK10			986738
520940000	421360000	183970000	0.00023523	0.000257954	0.000168447	725242	795304	519343	679963	PSMD3			933754
40428000	29364000	20966000	1.82552e-05	1.79765e-05	1.9197e-05	56283	55423.7	59186.5	56964.4	RBFOX2;RBFOX1			785099
153720000	96663000	64005000	6.94121e-05	5.91766e-05	5.86045e-05	214006	182449	180685	192380	PAPSS1			436564
3413200	1823400	501980	1.54123e-06	1.11628e-06	4.59625e-07	4751.78	3441.61	1417.08	3203.49	ZNHIT1			688604
85637000	74394000	21278000	3.86693e-05	4.55436e-05	1.94826e-05	119222	140416	60067.3	106569	ZW10			1.23042e+06
441610	675340	0	1.99408e-07	4.1344e-07	0	614.8	1274.68	0	629.828	PRODH			948372
26246000	20317000	9749500	1.18513e-05	1.2438e-05	8.92687e-06	36539.1	38347.7	27522.6	34136.5	SPINT1			938393
20340000	17183000	12938000	9.1845e-06	1.05193e-05	1.18463e-05	28316.9	32432.4	36523.7	32424.3	B4GALT5			919895
105520000	102550000	60939000	4.76474e-05	6.27806e-05	5.57972e-05	146903	193560	172029	170831	SART1			580569
92200000	49415000	41094000	4.16328e-05	3.02516e-05	3.76266e-05	128359	93269.3	116007	112545	SPINT2			578143
26884000	24532000	10186000	1.21394e-05	1.50184e-05	9.32654e-06	37427.3	46303.4	28754.8	37495.2	GPAA1			1.37037e+06
15284000	2946000	7644000	6.90147e-06	1.80353e-06	6.99903e-06	21278.1	5560.49	21578.8	16139.1	DAPK3			487002
2060600	1474400	586580	9.30461e-07	9.0262e-07	5.37086e-07	2868.72	2782.89	1655.9	2435.84	SRGAP3			805562
1921100	2744600	1692300	8.6747e-07	1.68023e-06	1.54951e-06	2674.51	5180.35	4777.32	4210.73	ZNF264			574649
300780	657490	540770	1.35817e-07	4.02512e-07	4.95142e-07	418.74	1240.99	1526.58	1062.1	ZBTB43			968994
134760	2040800	1508600	6.08507e-08	1.24937e-06	1.38131e-06	187.61	3851.95	4258.74	2766.1	AP5Z1			717767
11290000	4787600	3586400	5.09799e-06	2.93094e-06	3.28379e-06	15717.7	9036.45	10124.3	11626.2	HSPA12A			964493
485780	736500	88972	2.19353e-07	4.50882e-07	8.14648e-08	676.293	1390.12	251.166	772.527	ADCY6			1.05329e+06
657090	836900	958510	2.96708e-07	5.12346e-07	8.77634e-07	914.787	1579.62	2705.85	1733.42	CTIF			1.09498e+06
5179800	3037800	2625200	2.33893e-06	1.85973e-06	2.40369e-06	7211.21	5733.76	7410.88	6785.28	PPIP5K2			656525
11010000	6436300	4423900	4.97155e-06	3.94027e-06	4.05063e-06	15327.9	12148.3	12488.6	13321.6	MAP3K7			874569
250210000	176560000	81607000	0.000112982	0.000108089	7.47213e-05	348337	333252	230375	303988	EEF1E1			750303
28540000	8579600	8291900	1.28872e-05	5.25239e-06	7.59226e-06	39732.8	16193.7	23407.8	26444.8	LYRM1			813894
32278000	27506000	12421000	1.45751e-05	1.6839e-05	1.1373e-05	44936.7	51916.8	35064.2	43972.6	RIPK2			921647
640630	870410	543880	2.89276e-07	5.32861e-07	4.97989e-07	891.872	1642.87	1535.36	1356.7	WDR62			514399
473890000	498500000	273410000	0.000213984	0.000305179	0.000250341	659740	940904	771830	790825	HNRNPR			846354
3421700	929400	869800	1.54506e-06	5.68974e-07	7.96409e-07	4763.62	1754.21	2455.42	2991.09	HNRNPR			597063
61140000	106790000	44139000	2.76077e-05	6.53763e-05	4.04147e-05	85117.8	201563	124603	137095	PRPF3			791925
539920000	73223000	234760000	0.0002438	4.48268e-05	0.000214952	751665	138206	662722	517531	TXNL1			679376
745980000	78392000	298960000	0.000336846	4.79912e-05	0.000273735	1.03854e+06	147963	843957	676819	TPD52L2			1.02472e+06
29319000	7292100	7128400	1.3239e-05	4.46419e-06	6.52693e-06	40817.3	13763.6	20123.3	24901.4	TPD52L2			717617
173190000	79764000	53364000	7.82037e-05	4.88311e-05	4.88613e-05	241111	150552	150645	180770	EMC8			559863
117340000	85171000	68742000	5.29847e-05	5.21413e-05	6.29418e-05	163358	160758	194057	172724	ERI3			608675
1693300	3194600	1104100	7.64607e-07	1.95572e-06	1.01094e-06	2357.38	6029.71	3116.85	3834.65	PRKRIR			639770
5548000	4321100	3047100	2.50519e-06	2.64536e-06	2.79e-06	7723.81	8155.95	8601.89	8160.55	GRID2			700005
2074000	2432000	617290	9.36512e-07	1.48886e-06	5.65205e-07	2887.38	4590.33	1742.6	3073.43	SYNJ1			740397
17910000	22990000	10693000	8.08724e-06	1.40744e-05	9.79076e-06	24933.9	43392.9	30186.1	32837.7	FIBP			1.04675e+06
4040200	1655100	1487200	1.82435e-06	1.01324e-06	1.36172e-06	5624.68	3123.95	4198.33	4315.65	EIF4G3			1.09119e+06
21931000	2928600	6763600	9.90292e-06	1.79287e-06	6.19291e-06	30531.9	5527.65	19093.5	18384.3	CBFA2T2			906918
161170000	137520000	72496000	7.27761e-05	8.4189e-05	6.6379e-05	224377	259565	204654	229532	PPIH			1.4126e+06
49915000	13503000	20569000	2.25391e-05	8.26647e-06	1.88335e-05	69490.6	25486.5	58065.8	51014.3	HTRA2			469323
1317500	1579800	0	5.94915e-07	9.67146e-07	0	1834.2	2981.83	0	1605.34	KLF4			612522
0	549600	0	0	3.36462e-07	0	0	1037.35	0	345.785	OIP5			711917
256550000	83502000	121890000	0.000115845	5.11195e-05	0.000111605	357163	157608	344093	286288	AKR7A2			751365
1574900	3522900	2041300	7.11144e-07	2.1567e-06	1.86906e-06	2192.54	6649.37	5762.54	4868.15	PROM1			740769
315510	0	52305	1.42468e-07	0	4.78917e-08	439.246	0	147.656	195.634	EPB41L2			826920
4583700	3571900	2694000	2.06976e-06	2.1867e-06	2.46669e-06	6381.33	6741.86	7605.1	6909.43	TGOLN2			766194
7278000	5509500	2970400	3.28637e-06	3.37289e-06	2.71977e-06	10132.3	10399	8385.37	9638.89	RAD51C			693943
20720000	13893000	2615000	9.35609e-06	8.50522e-06	2.39436e-06	28845.9	26222.6	7382.08	20816.9	LAMTOR5			1.10077e+06
4455800	1492900	3166000	2.01201e-06	9.13946e-07	2.89886e-06	6203.27	2817.8	8937.54	5986.21	MED7			856859
3158700	3768700	1828700	1.42631e-06	2.30718e-06	1.6744e-06	4397.48	7113.31	5162.38	5557.72	ATP8B1			798950
5590400	4404000	1973500	2.52434e-06	2.69611e-06	1.80698e-06	7782.84	8312.42	5571.14	7222.13	BCL2L11			755180
4425800	10867000	3401000	1.99846e-06	6.65272e-06	3.11404e-06	6161.5	20511.1	9600.94	12091.2	FOXO3			736451
2742500	1502800	1077700	1.23837e-06	9.20007e-07	9.86767e-07	3818.05	2836.49	3042.32	3232.29	XRCC3			400237
464510	67044	1082600	2.09749e-07	4.1044e-08	9.91254e-07	646.681	126.544	3056.15	1276.46	TGM5			848861
1388900	2112700	198950	6.27156e-07	1.29338e-06	1.82163e-07	1933.6	3987.66	561.631	2160.96	RNF13			973525
15201000	7624000	3850000	6.86399e-06	4.66737e-06	3.52515e-06	21162.5	14390.1	10868.5	15473.7	AKAP10			1.01515e+06
168090000	34197000	62800000	7.59008e-05	2.09352e-05	5.75011e-05	234011	64545.8	177283	158613	DENR			883254
132640000	118340000	39390000	5.98934e-05	7.24472e-05	3.60664e-05	184659	223363	111197	173073	XPOT			825458
280930000	189050000	139930000	0.000126854	0.000115735	0.000128123	391105	356826	395019	380983	DNPH1			775413
249400000	181910000	102600000	0.000112616	0.000111364	9.3943e-05	347209	343350	289637	326732	TIMM44			768468
193220000	157800000	95339000	8.72482e-05	9.66044e-05	8.72946e-05	268997	297843	269140	278660	TRAPPC3			646728
121730000	6419600	78268000	5.4967e-05	3.93005e-06	7.1664e-05	169470	12116.8	220949	134178	CHMP2A			613513
15948000	7615600	5084900	7.2013e-06	4.66223e-06	4.65585e-06	22202.5	14374.2	14354.6	16977.1	NCK2			722033
3127000000	2034400000	1693700000	0.00141199	0.00124545	0.00155079	4.35334e+06	3.83987e+06	4.78128e+06	4.32483e+06	PSCA			918067
7103500	12084000	1150400	3.20758e-06	7.39776e-06	1.05333e-06	9889.34	22808.2	3247.55	11981.7	TSPAN6			806312
106060000	90460000	33909000	4.78913e-05	5.53792e-05	3.10479e-05	147654	170741	95724.3	138040	PLRG1			272634
22452000	15887000	7674300	1.01382e-05	9.72594e-06	7.02677e-06	31257.2	29986.2	21664.4	27635.9	PRC1			786969
39154000	26609000	14240000	1.76799e-05	1.62899e-05	1.30385e-05	54509.4	50223.7	40199.2	48310.7	RGS10			507677
334750000	222470000	122930000	0.000151156	0.000136195	0.000112558	466032	419906	347028	410989	ZNF207			726119
200210000	105240000	46957000	9.04046e-05	6.44274e-05	4.29949e-05	278728	198637	132559	203308	NDUFB5			709063
440320000	489960000	302210000	0.000198826	0.000299951	0.000276711	613004	924785	853132	796974	NDUFB3			1.04859e+06
16154000	20969000	10437000	7.29432e-06	1.28371e-05	9.55636e-06	22489.3	39578.4	29463.4	30510.3	NDUFC1			409203
65016000	38819000	30910000	2.93579e-05	2.37648e-05	2.83019e-05	90513.9	73269.7	87258.2	83680.6	NDUFA2			863264
245000000	181760000	111490000	0.000110629	0.000111273	0.000102083	341084	343067	314734	332961	ASNA1			827795
801860000	559910000	390050000	0.000362079	0.000342774	0.000357139	1.11633e+06	1.05681e+06	1.1011e+06	1.09142e+06	BUB3			940011
9140900	17093000	7744400	4.12756e-06	1.04642e-05	7.09095e-06	12725.8	32262.5	21862.3	22283.5	PPAP2C			697480
6070100000	4990100000	2350700000	0.00274095	0.00305491	0.00215236	8.45066e+06	9.41867e+06	6.63597e+06	8.16843e+06	ACTN4			543495
166540000	116530000	83680000	7.52009e-05	7.13391e-05	7.66194e-05	231853	219947	236227	229342	GSTZ1			406204
74043000	1287900	34768000	3.3434e-05	7.88446e-07	3.18344e-05	103081	2430.87	98149.2	67887.1	WBSCR22			916169
42769000	37889000	25210000	1.93123e-05	2.31955e-05	2.30829e-05	59542.1	71514.4	71167.2	67407.9	GATC			924201
20310000	20539000	14243000	9.17096e-06	1.25739e-05	1.30412e-05	28275.2	38766.8	40207.7	35749.9	HTATSF1			945089
4111600	948590	676770	1.85659e-06	5.80722e-07	6.19666e-07	5724.08	1790.44	1910.51	3141.67	TRAF3IP2			533719
3803600	2986300	1914300	1.71751e-06	1.8282e-06	1.75278e-06	5295.29	5636.55	5404.02	5445.29	CYTH3			606862
1841300	0	1159800	8.31437e-07	0	1.06194e-06	2563.42	0	3274.09	1945.84	PRKAB2			620328
264780000	192970000	82098000	0.000119561	0.000118135	7.51708e-05	368621	364225	231761	321536	AP1G1			823143
75438000	808650	41420000	3.40639e-05	4.95051e-07	3.79251e-05	105023	1526.3	116928	74492.4	STX6			888666
132840000	141470000	80911000	5.99837e-05	8.66072e-05	7.4084e-05	184937	267020	228410	226789	SYNGR2			750912
409920000	255780000	207930000	0.000185099	0.000156587	0.000190386	570682	482777	586981	546814	SGTA			455842
1991000	0	427430	8.99034e-07	0	3.91365e-07	2771.83	0	1206.62	1326.15	LIAS			569914
1605500	1246600	678520	7.24962e-07	7.63162e-07	6.21269e-07	2235.14	2352.92	1915.45	2167.84	ENSA;ARPP19			805160
79434000	51488000	39505000	3.58683e-05	3.15207e-05	3.61717e-05	110586	97182.1	111522	106430	SLC25A20			731559
1098300000	930570000	476730000	0.000495936	0.00056969	0.000436505	1.52903e+06	1.75642e+06	1.3458e+06	1.54375e+06	NARS			649894
375830	0	317110	1.69706e-07	0	2.90353e-07	523.223	0	895.194	472.806	MYO1B			633908
310830000	230740000	141100000	0.000140355	0.000141258	0.000129194	432731	435515	398322	422189	MYO1B			536075
3204200	1152800	1324900	1.44685e-06	7.05738e-07	1.21311e-06	4460.82	2175.88	3740.16	3458.95	SSNA1			635398
9942900	13589000	2584900	4.4897e-06	8.31912e-06	2.36679e-06	13842.3	25648.8	7297.11	15596.1	SLC25A17			758766
728640000	731830000	439570000	0.000329016	0.000448023	0.000402481	1.0144e+06	1.38131e+06	1.2409e+06	1.2122e+06	NUDT21			305699
236790000	218330000	122920000	0.000106922	0.000133661	0.000112548	329654	412091	347000	362915	LANCL1			508957
70844000	37048000	21015000	3.19895e-05	2.26806e-05	1.92418e-05	98627.5	69927	59324.8	75959.8	STRN			894928
71473000	94554000	35359000	3.22735e-05	5.78855e-05	3.23755e-05	99503.2	178468	99817.6	125930	RRP9			871251
52922000	62189000	33003000	2.38969e-05	3.80718e-05	3.02183e-05	73676.9	117380	93166.7	94741.2	SCO2			732651
2181000	0	1249700	9.84828e-07	0	1.14425e-06	3036.34	0	3527.87	2188.07	C21orf2			653755
41735000	40380000	17188000	1.88454e-05	2.47204e-05	1.57377e-05	58102.6	76216	48521.3	60946.7	AKAP8			786494
77294000	14788000	5371800	3.4902e-05	9.05314e-06	4.91855e-06	107607	27911.9	15164.5	50227.8	GTPBP6			640198
1395700	1549700	172410	6.30227e-07	9.48719e-07	1.57863e-07	1943.06	2925.01	486.709	1784.93	SLC37A4			851196
541900	428490	380450	2.44694e-07	2.62319e-07	3.48349e-07	754.422	808.762	1074	879.062	ZBTB14			622222
603390000	412960000	261940000	0.00027246	0.000252812	0.000239838	840027	779450	739450	786309	IDH3B			713852
48733000	56531000	45938000	2.20053e-05	3.4608e-05	4.20619e-05	67845	106701	129682	101409	NRD1			556754
639890000	336010000	185060000	0.000288942	0.000205704	0.000169445	890841	634209	522420	682490	CALU			853419
1050700	3573000	2809100	4.74442e-07	2.18737e-06	2.57208e-06	1462.76	6743.93	7930.02	5378.91	CALU			803163
1111000	1951600	822970	5.01671e-07	1.19476e-06	7.53531e-07	1546.71	3683.59	2323.22	2517.84	ATP9B			542292
174150000	150640000	78518000	7.86372e-05	9.2221e-05	7.18929e-05	242448	284329	221654	249477	AHCYL1			676047
1461500	2232700	2167200	6.59938e-07	1.36685e-06	1.98434e-06	2034.67	4214.15	6117.95	4122.26	KIF1C			872157
827080	797110	137210	3.73467e-07	4.87987e-07	1.25633e-07	1151.44	1504.52	387.341	1014.44	EXTL3			463817
40273000	21758000	14682000	1.81852e-05	1.33201e-05	1.34432e-05	56067.2	41067.6	41446.9	46193.9	ORC5			709127
845150000	841150000	577960000	0.000381626	0.000514948	0.000529194	1.1766e+06	1.58765e+06	1.63157e+06	1.46527e+06	NDUFS5			692282
121720000	42742000	41618000	5.49625e-05	2.61664e-05	3.81064e-05	169456	80674.3	117487	122539	PDE6D			625346
58157000	29397000	15464000	2.62607e-05	1.79967e-05	1.41592e-05	80964.9	55486	43654.5	60035.1	ORC4			564938
2549500	1265800	2333300	1.15122e-06	7.74916e-07	2.13642e-06	3549.36	2389.16	6586.85	4175.12	PEX1			401747
1524500000	112520000	1149300000	0.000688386	6.88842e-05	0.00105233	2.12238e+06	212378	3.24445e+06	1.85973e+06	RAD21			754706
27044000	11610000	11868000	1.22117e-05	7.10758e-06	1.08666e-05	37650.1	21913.5	33503.1	31022.2	AKR1B10			564374
154420000	138730000	35083000	6.97282e-05	8.49298e-05	3.21228e-05	214980	261849	99038.5	191956	TIMM8A			507519
22880000	20020000	12334000	1.03314e-05	1.22561e-05	1.12933e-05	31853.1	37787.2	34818.6	34819.6	DHX16			597608
83531000	67858000	41530000	3.77183e-05	4.15423e-05	3.80258e-05	116290	128080	117238	120536	SSSCA1			677142
5153400	3153300	643560	2.32701e-06	1.93043e-06	5.89259e-07	7174.45	5951.76	1816.75	4980.99	TMPRSS11D			551046
0	348320	272260	0	2.1324e-07	2.49288e-07	0	657.444	768.584	475.342	PPP1R12B			577172
1872300	343500	2303500	8.45435e-07	2.10289e-07	2.10914e-06	2606.58	648.346	6502.73	3252.55	BNIP3L;BNIP3			664628
3956200	2964600	1139400	1.78642e-06	1.81491e-06	1.04326e-06	5507.74	5595.59	3216.5	4773.28	MED14			595836
23310000	5936600	9116500	1.05256e-05	3.63436e-06	8.34728e-06	32451.7	11205.2	25735.7	23130.8	SOX15			255722
62134000	40421000	25549000	2.80565e-05	2.47455e-05	2.33933e-05	86501.6	76293.4	72124.2	78306.4	PRPSAP2			578609
169040000	153560000	96699000	7.63298e-05	9.40087e-05	8.85399e-05	235334	289840	272979	266051	SMARCA5			488108
2396500	864710	931090	1.08214e-06	5.29371e-07	8.52528e-07	3336.36	1632.11	2628.45	2532.31	KIAA0513			495810
20506000	19999000	9285100	9.25946e-06	1.22433e-05	8.50165e-06	28548	37747.5	26211.6	30835.7	SPAG9			685310
1778700	1026200	245810	8.0317e-07	6.28234e-07	2.25069e-07	2476.27	1936.92	693.916	1702.37	SPAG9			512315
274850	62411	60174	1.24108e-07	3.82077e-08	5.50967e-08	382.64	117.799	169.87	223.436	ZNF292			769744
3456700	5568400	3628400	1.56087e-06	3.40895e-06	3.32225e-06	4812.34	10510.2	10242.9	8521.81	URB1			580260
3267900	2136000	1323000	1.47562e-06	1.30765e-06	1.21137e-06	4549.5	4031.64	3734.8	4105.31	MGRN1			684091
353660	313470	856090	1.59695e-07	1.91905e-07	7.83856e-07	492.358	591.665	2416.72	1166.92	SIPA1L3			469826
2547100	1761600	2516500	1.15014e-06	1.07844e-06	2.30417e-06	3546.02	3324.97	7104.02	4658.34	ZFC3H1			626571
749120	1046700	305300	3.38264e-07	6.40784e-07	2.7954e-07	1042.91	1975.62	861.855	1293.46	LCMT2			313445
14398000	3579300	39655	6.5014e-06	2.19123e-06	3.6309e-08	20044.6	6755.82	111.945	8970.79	KIAA0556			369265
32621000	17493000	13134000	1.473e-05	1.07091e-05	1.20258e-05	45414.3	33017.5	37077	38502.9	AQR			680774
0	154380	117080	0	9.45107e-08	1.07201e-07	0	291.388	330.514	207.301	MAST3			736214
125440000	194840000	90080000	5.66423e-05	0.00011928	8.24794e-05	174635	367755	254294	265561	OPA1			325436
2484400	1426000	1228100	1.12183e-06	8.7299e-07	1.12448e-06	3458.73	2691.53	3466.9	3205.72	MCM3AP			745148
1713100	579340	0	7.73548e-07	3.54669e-07	0	2384.94	1093.49	0	1159.48	PIP5K1C			555754
2777200	1201900	1202800	1.25404e-06	7.35797e-07	1.10131e-06	3866.36	2268.55	3395.48	3176.8	KIF1B			649644
84394	0	0	3.8108e-08	0	0	117.492	0	0	39.1638	KIF1B			465640
0	79460	40513	0	4.8645e-08	3.70946e-08	0	149.978	114.367	88.1152	MAPKBP1			599122
200200	604230	571790	9.04001e-08	3.69907e-07	5.23544e-07	278.714	1140.47	1614.15	1011.11	MARCH6			627875
74265000	63406000	30710000	3.35343e-05	3.88168e-05	2.81188e-05	103390	119677	86693.6	103254	KDM1A			703365
13278000	6672400	5284900	5.99566e-06	4.08481e-06	4.83898e-06	18485.4	12594	14919.1	15332.8	TBC1D4			571971
9487600	16351000	2301500	4.28411e-06	1.001e-05	2.10731e-06	13208.4	30862	6497.08	16855.8	ECE2			600525
8747500	6738600	4092600	3.94992e-06	4.12534e-06	3.74728e-06	12178.1	12718.9	11553.3	12150.1	FZD6			403520
58548000	8517600	27772000	2.64373e-05	5.21443e-06	2.54287e-05	81509.3	16076.7	78399.7	58661.9	NME2P1			621668
15652000	13398000	6280700	7.06764e-06	8.20219e-06	5.75076e-06	21790.4	25288.3	17730.3	21603	HBP1			474694
176100000	97899000	63420000	7.95177e-05	5.99333e-05	5.80688e-05	245163	184781	179033	202992	PPL			444363
11001000	5280900	4073900	4.96749e-06	3.23294e-06	3.73016e-06	15315.4	9967.54	11500.5	12261.1	LY75			623190
1170300	1156000	552740	5.28447e-07	7.07697e-07	5.06102e-07	1629.27	2181.92	1560.37	1790.52	NRP2			269558
22323000	9809700	4950200	1.00799e-05	6.00545e-06	4.53252e-06	31077.6	18515.5	13974.3	21189.1	MAN1A2			590286
87645	240840	0	3.9576e-08	1.47441e-07	0	122.018	454.578	0	192.199	GPR137B			598264
30893000	17116000	9867300	1.39497e-05	1.04783e-05	9.03473e-06	43008.6	32305.9	27855.2	34389.9	MPZL2			458487
51650000	65558000	40083000	2.33225e-05	4.01343e-05	3.67009e-05	71906	123739	113153	102933	ACSL4			577067
318070000	215330000	161680000	0.000143624	0.000131824	0.000148038	442810	406429	456419	435219	SNX3			149455
32313000	1302800	14866000	1.45909e-05	7.97568e-07	1.36117e-05	44985.5	2459	41966.4	29803.6	STX10			373337
47931000	42948000	24368000	2.16432e-05	2.62925e-05	2.23119e-05	66728.5	81063.1	68790.3	72194	MGEA5			701007
168490	327140	357990	7.60814e-08	2.00273e-07	3.27784e-07	234.568	617.467	1010.6	620.878	ADCY9			585589
83961000	56851000	41487000	3.79125e-05	3.48039e-05	3.79865e-05	116889	107305	117117	113770	SORBS3			667622
2044400000	1623600000	980550000	0.000923146	0.00099396	0.000897814	2.84617e+06	3.0645e+06	2.76807e+06	2.89291e+06	SYNCRIP			581450
30139000	22144000	14542000	1.36092e-05	1.35564e-05	1.3315e-05	41958.9	41796.1	41051.7	41602.2	SYNCRIP			549164
47719000	29655000	14062000	2.15475e-05	1.81546e-05	1.28755e-05	66433.4	55972.9	39696.7	54034.3	CDC40			589228
2540300	2069900	355920	1.14707e-06	1.26718e-06	3.25889e-07	3536.55	3906.87	1004.75	2816.06	B4GALT3			921794
3806500	1341700	1216600	1.71882e-06	8.21382e-07	1.11395e-06	5299.33	2532.42	3434.43	3755.39	B4GALT4			529166
9312500	925150	1099800	4.20505e-06	5.66372e-07	1.007e-06	12964.7	1746.19	3104.71	5938.52	EIF4EBP3			485175
702760	460720	628490	3.1733e-07	2.8205e-07	5.7546e-07	978.368	869.595	1774.21	1207.39	RANBP6			431431
13765000	12219000	9113500	6.21557e-06	7.48041e-06	8.34453e-06	19163.3	23063	25727.2	22651.2	NEMF			790405
132560000	109780000	68731000	5.98573e-05	6.72068e-05	6.29317e-05	184547	207206	194026	195260	GMDS			514159
5923400	5905700	1249000	2.6747e-06	3.61544e-06	1.14361e-06	8246.43	11146.8	3525.9	7639.72	NMT2			520827
3575800	21167000	15898000	1.61465e-06	1.29583e-05	1.45566e-05	4978.15	39952.1	44879.7	29936.6	CCNT1			842061
706430	907390	379080	3.18988e-07	5.555e-07	3.47095e-07	983.477	1712.67	1070.13	1255.43	BUB1B			648700
72863000	124240000	70958000	3.29012e-05	7.60591e-05	6.49708e-05	101438	234499	200313	178750	PLOD3			440296
43442000	11609000	17401000	1.96162e-05	7.10697e-06	1.59328e-05	60479	21911.6	49122.6	43837.8	EIF4E2			658581
781110	1238500	236240	3.52709e-07	7.58203e-07	2.16307e-07	1087.44	2337.63	666.9	1363.99	CCNT2			467141
319150000	173420000	149340000	0.000144112	0.000106167	0.000136739	444314	327325	421583	397741	DIAPH1			911591
46093000	26092000	8838600	2.08132e-05	1.59734e-05	8.09283e-06	64169.7	49247.9	24951.2	46122.9	SEP15			253051
5031100	3349200	0	2.27179e-06	2.05036e-06	0	7004.19	6321.52	0	4441.9	TSPAN1			416374
2921400	3457300	805130	1.31915e-06	2.11654e-06	7.37196e-07	4067.11	6525.55	2272.86	4288.51	TSPAN3			436817
1368100	27752000	22612000	6.17764e-07	1.69896e-05	2.07041e-05	1904.64	52381.1	63833.1	39373	EXOC3			449441
226230	303810	108770	1.02154e-07	1.85991e-07	9.95924e-08	314.953	573.432	307.055	398.48	PDE8A			721124
1281800000	711020000	468520000	0.000578795	0.000435283	0.000428988	1.78449e+06	1.34203e+06	1.32262e+06	1.48305e+06	PLIN3			510965
826470	0	1250700	3.73191e-07	0	1.14517e-06	1150.59	0	3530.7	1560.43	PLIN3			348570
283550	291830	251500	1.28037e-07	1.78657e-07	2.30279e-07	394.752	550.82	709.979	551.85	PLIN3			552156
8938300	7424900	1870000	4.03608e-06	4.54549e-06	1.71222e-06	12443.7	14014.3	5278.97	10579	SLC16A7			587172
8605300	3004900	4209600	3.88571e-06	1.83958e-06	3.85441e-06	11980.1	5671.66	11883.6	9845.13	RAD1			580661
16963000	8290900	5348800	7.65962e-06	5.07565e-06	4.89749e-06	23615.5	15648.8	15099.5	18121.3	MAFK			553008
59359000	51447000	32544000	2.68035e-05	3.14956e-05	2.9798e-05	82638.3	97104.7	91870.9	90538	PRMT3			580495
2464300	0	1067900	1.11275e-06	0	9.77794e-07	3430.75	0	3014.66	2148.47	PEX10			507424
295800000	240680000	120120000	0.000133568	0.000147343	0.000109985	411806	454276	339096	401726	KPNA6			404576
117470000	116830000	49518000	5.30434e-05	7.15227e-05	4.53398e-05	163539	220513	139788	174614	UGDH			445682
23061000	11515000	6970000	1.04132e-05	7.04942e-06	6.38189e-06	32105	21734.2	19676.1	24505.1	LPXN			428092
619230000	580500000	219670000	0.000279613	0.000355379	0.000201135	862079	1.09568e+06	620123	859293	CTNND1			553494
17272000	19985000	11331000	7.79915e-06	1.22347e-05	1.03749e-05	24045.7	37721.1	31987.1	31251.3	ICMT			722922
5751100	788940	799240	2.5969e-06	4.82985e-07	7.31803e-07	8006.56	1489.1	2256.24	3917.3	EIF1B			465985
382910000	257830000	190890000	0.000172903	0.000157842	0.000174783	533079	486646	538878	519535	SNX2			635705
173650000	158380000	84683000	7.84114e-05	9.69594e-05	7.75377e-05	241752	298938	239058	259916	DPM1			581557
336060	246800	233790	1.51747e-07	1.5109e-07	2.14064e-07	467.856	465.828	659.984	531.222	USO1			427542
222580000	158850000	92227000	0.000100506	9.72472e-05	8.44452e-05	309871	299825	260355	290017	USO1			339701
2466800	4620400	815810	1.11388e-06	2.82859e-06	7.46975e-07	3434.23	8720.87	2303.01	4819.37	SLC19A2			642593
110850000	33011000	22609000	5.00542e-05	2.02092e-05	2.07013e-05	154323	62307.3	63824.7	93485	MRPS14			363031
87370000	80192000	33676000	3.94518e-05	4.90931e-05	3.08345e-05	121635	151360	95066.6	122687	TOM1			548341
31773000000	27691000000	25624000000	0.0143471	0.0169523	0.0234619	4.42337e+07	5.22659e+07	7.23359e+07	5.62785e+07	HIST1H2BC;H2BFS;HIST1H2BK;HIST1H2BM;HIST1H2BN;HIST1H2BH;HIST2H2BF;HIST1H2BD;HIST1H2BL			446206
26420000	29730000	14901000	1.19299e-05	1.82006e-05	1.36437e-05	36781.4	56114.5	42065.2	44987	PFKFB2			276629
46542000	35204000	25140000	2.1016e-05	2.15517e-05	2.30188e-05	64794.8	66446.5	70969.6	67403.6	CCDC22			413930
45025000	10508000	17283000	2.0331e-05	6.43294e-06	1.58247e-05	62682.9	19833.5	48789.5	43768.6	PQBP1			393887
21422000	12332000	4163300	9.67308e-06	7.54959e-06	3.81201e-06	29823.3	23276.3	11752.9	21617.5	TIMM17B			327073
25428000	29757000	18466000	1.1482e-05	1.82171e-05	1.69079e-05	35400.3	56165.5	52129.1	47898.3	PRAF2			681385
221130000	153780000	64750000	9.9851e-05	9.41433e-05	5.92866e-05	307853	290255	182788	260298	DKC1			555159
143410000	66053000	74107000	6.47566e-05	4.04373e-05	6.78541e-05	199652	124673	209202	177843	EIF5B			622298
2302500	942110	872580	1.03969e-06	5.76755e-07	7.98955e-07	3205.49	1778.2	2463.27	2482.32	TRIM13			459023
56063000	34631000	18033000	2.53152e-05	2.12009e-05	1.65114e-05	78049.7	65365	50906.7	64773.8	EDF1			508935
15718000	5685400	4333200	7.09744e-06	3.48057e-06	3.96758e-06	21882.3	10731	12232.5	14948.6	KIN			444829
50903000	11757000	15441000	2.29852e-05	7.19758e-06	1.41381e-05	70866.1	22191	43589.6	45548.9	DIAPH2			712316
102150000	66864000	12471000	4.61257e-05	4.09338e-05	1.14187e-05	142211	126204	35205.3	101207	DNAJA2			486988
9337300	6683200	38791000	4.21625e-06	4.09142e-06	3.55179e-05	12999.2	12614.3	109506	45039.9	BRD4			524434
362810000	88266000	46926000	0.000163826	5.4036e-05	4.29665e-05	505096	166599	132471	268056	CUTA			341826
506250	332690	74392	2.28597e-07	2.03671e-07	6.81151e-08	704.791	627.942	210.007	514.247	OPHN1			378665
1459400	1357800	483550	6.5899e-07	8.31238e-07	4.4275e-07	2031.75	2562.81	1365.05	1986.53	SMPD2			326497
0	172790	115330	0	1.05781e-07	1.05599e-07	0	326.136	325.574	217.237	TBL1X;TBL1Y			380401
31858000	21562000	14548000	1.43854e-05	1.32001e-05	1.33205e-05	44352	40697.6	41068.7	42039.4	CTSV			408178
15814000	5359200	5286800	7.14079e-06	3.28088e-06	4.84072e-06	22015.9	10115.3	14924.5	15685.3	HUS1			410023
197420000	184430000	132740000	8.91448e-05	0.000112907	0.00012154	274844	348106	374722	332557	PFDN1			399949
16632000	6669300	6438000	7.51016e-06	4.08291e-06	5.89478e-06	23154.7	12588.1	18174.3	17972.4	PPP1R11			557268
16892000	8913500	6248500	7.62756e-06	5.4568e-06	5.72127e-06	23516.7	16824	17639.4	19326.7	RNASEH1			563451
66105000	61601000	27290000	2.98496e-05	3.77118e-05	2.49874e-05	92030	116270	77039	95113	NBN			650467
27382000	20693000	10889000	1.23643e-05	1.26682e-05	9.97022e-06	38120.6	39057.4	30739.4	35972.5	NOL3			599065
7188600	5624200	3461800	3.246e-06	3.44311e-06	3.1697e-06	10007.8	10615.5	9772.58	10132	DTNB			386574
34196000	26489000	16596000	1.54412e-05	1.62164e-05	1.51957e-05	47606.9	49997.2	46850.1	48151.4	RNGTT			364619
17070000	20304000	10230000	7.70794e-06	1.243e-05	9.36683e-06	23764.5	38323.2	28879	30322.2	ABCB7			565237
294900	195050	138960	1.33162e-07	1.19409e-07	1.27235e-07	410.554	368.151	392.281	390.328	MITF			368619
240660	32511	0	1.0867e-07	1.99031e-08	0	335.042	61.3635	0	132.135	KIF21B			549110
17300000	21185000	12988000	7.81179e-06	1.29694e-05	1.18921e-05	24084.7	39986.1	36664.8	33578.5	SRGAP2			483456
171060	2029700	84489	7.72419e-08	1.24257e-06	7.73601e-08	238.146	3831	238.51	1435.88	PLXNA2			275501
1295900	1290100	428510	5.85162e-07	7.89793e-07	3.92354e-07	1804.12	2435.03	1209.67	1816.27	NOS1AP			360613
2615000	2018700	726350	1.1808e-06	1.23584e-06	6.65063e-07	3640.55	3810.24	2050.47	3167.08	IGSF3			489785
550150	0	0	2.4842e-07	0	0	765.907	0	0	255.302	SDC3			704634
58247000	31910000	19686000	2.63014e-05	1.95351e-05	1.8025e-05	81090.2	60229.2	55573.1	65630.8	FAM20B			595427
141090	118600	159730	6.3709e-08	7.26063e-08	1.46253e-07	196.423	223.854	450.914	290.397	DENND4B			268351
650740	2496100	289910	2.93841e-07	1.5281e-06	2.65448e-07	905.946	4711.31	818.409	2145.22	EFCAB14			770150
1857100000	1607800000	697380000	0.000838571	0.000984287	0.000638537	2.58542e+06	3.03467e+06	1.96869e+06	2.52959e+06	WDR1			410628
2221300	2128200	1186300	1.00303e-06	1.30287e-06	1.0862e-06	3092.45	4016.91	3348.9	3486.09	FZD7			466617
1332400	2226800	868600	6.01644e-07	1.36324e-06	7.9531e-07	1854.94	4203.02	2452.04	2836.67	ATP9A			557975
1067600	723730	650210	4.82073e-07	4.43064e-07	5.95347e-07	1486.29	1366.02	1835.53	1562.61	N4BP1			602135
27451000	12007000	14234000	1.23955e-05	7.35062e-06	1.3033e-05	38216.7	22662.9	40182.2	33687.3	ROCK2			405882
813360	681230	29076	3.67272e-07	4.17046e-07	2.66227e-08	1132.34	1285.8	82.0809	833.408	CLASP2			393337
8554700	3881700	3275600	3.86286e-06	2.37636e-06	2.99922e-06	11909.7	7326.59	9246.94	9494.4	CLASP2			552319
10141000	5929100	3988800	4.57916e-06	3.62977e-06	3.65224e-06	14118.1	11191	11260.3	12189.8	PTCD1			571331
4232500	744680	1614100	1.91118e-06	4.55889e-07	1.47791e-06	5892.4	1405.56	4556.57	3951.51	COBL			511498
1676200000	1492200000	734760000	0.000756886	0.000913517	0.000672763	2.33357e+06	2.81648e+06	2.07421e+06	2.40809e+06	CPNE3			755272
161040	391830	312570	7.27174e-08	2.39876e-07	2.86196e-07	224.196	739.567	882.378	615.381	DEPDC5			565951
2320100	2366800	1401400	1.04764e-06	1.44894e-06	1.28315e-06	3229.99	4467.26	3956.12	3884.46	ATG13			441426
16839000	14496000	10523000	7.60363e-06	8.87438e-06	9.6351e-06	23442.9	27360.8	29706.2	26836.6	HIP1R			564102
221340	48932	341050	9.99458e-08	2.99559e-08	3.12273e-07	308.145	92.3577	962.776	454.426	OBSL1			193659
26762000	27351000	18052000	1.20843e-05	1.67441e-05	1.65288e-05	37257.5	51624.2	50960.4	46614	RNF40			321908
1953500	965530	1343200	8.821e-07	5.91093e-07	1.22987e-06	2719.62	1822.41	3791.82	2777.95	PHF2			539079
24279000	22747000	12716000	1.09632e-05	1.39256e-05	1.16431e-05	33800.7	42934.3	35897	37544	ZC3H11A			345531
44344000	22812000	23408000	2.00235e-05	1.39654e-05	2.14329e-05	61734.8	43057	66080.2	56957.3	CLUH			497118
1060300	1415800	2744100	4.78777e-07	8.66746e-07	2.51256e-06	1476.13	2672.28	7746.53	3964.98	TSC22D2			416767
0	962630	110030	0	5.89317e-07	1.00746e-07	0	1816.94	310.612	709.183	KDM4A			343170
22132000	18281000	17401000	9.99368e-06	1.11915e-05	1.59328e-05	30811.7	34504.8	49122.6	38146.4	DNAJC13			507961
6961100	5612400	4082400	3.14328e-06	3.43588e-06	3.73794e-06	9691.1	10593.2	11524.5	10603	PPP6R2			349272
33710000	32216000	13514000	1.52217e-05	1.97225e-05	1.23737e-05	46930.3	60806.7	38149.7	48628.9	CNOT3			548843
6157200	3698900	0	2.78028e-06	2.26445e-06	0	8571.92	6981.56	0	5184.5	SS18L1			372256
1796100	1141500	1126700	8.11027e-07	6.98821e-07	1.03163e-06	2500.49	2154.55	3180.65	2611.9	ANKRD17			464706
758660	979980	833120	3.42572e-07	5.99939e-07	7.62824e-07	1056.19	1849.68	2351.88	1752.58	SIN3B			488402
58158000	64400000	45597000	2.62612e-05	3.94254e-05	4.17497e-05	80966.3	121553	128719	110413	DNAJB6			497473
331770	463650	0	1.4981e-07	2.83844e-07	0	461.883	875.126	0	445.67	DNAJB6			298984
10785000	5743000	4858300	4.86995e-06	3.51584e-06	4.44837e-06	15014.6	10839.7	13714.9	13189.8	XYLB			544663
5729500	8767100	4501300	2.58715e-06	5.36717e-06	4.1215e-06	7976.49	16547.6	12707.1	12410.4	PEX11A			225443
183460000	44287000	71176000	8.28411e-05	2.71123e-05	6.51704e-05	255409	83590.4	200928	179976	COQ9			214873
286940000	197240000	213150000	0.000129567	0.000120749	0.000195165	399472	372285	601717	457825	GGCT			350577
222930000	190750000	104130000	0.000100664	0.000116776	9.53439e-05	310358	360035	293957	321450	NDUFS7			165771
18452000	9601400	1950100	8.33198e-06	5.87793e-06	1.78556e-06	25688.5	18122.4	5505.09	16438.6	RTN2			638960
867080000	569510000	360200000	0.000391529	0.000348651	0.000329808	1.20713e+06	1.07493e+06	1.01684e+06	1.09963e+06	NDUFS2			544446
56337000	41536000	14724000	2.54389e-05	2.54281e-05	1.34816e-05	78431.2	78398	41565.5	66131.5	ZPR1			508519
1085300	1956800	111970	4.90066e-07	1.19794e-06	1.02522e-07	1510.93	3693.4	316.089	1840.14	USP12			510502
8579400	8656600	4405800	3.87402e-06	5.29953e-06	4.03405e-06	11944.1	16339.1	12437.5	13573.5	DUSP11			395266
403300000	564070000	248690000	0.00018211	0.000345321	0.000227706	561466	1.06467e+06	702046	776059	GBAS			471439
5694300	13286000	4966000	2.57125e-06	8.13362e-06	4.54699e-06	7927.48	25076.9	14018.9	15674.4	HMMR			244431
842410	46509	0	3.80389e-07	2.84726e-08	0	1172.79	87.7844	0	420.19	PPFIA2;PPFIA4			503545
256810000	181590000	109430000	0.000115962	0.000111168	0.000100197	357525	342746	308918	336396	PDCD6			321422
1069500	1256000	257030	4.82931e-07	7.68917e-07	2.35343e-07	1488.94	2370.66	725.59	1528.4	ALOX12B			319524
1013000000	415850000	232410000	0.000457419	0.000254581	0.0002128	1.41028e+06	784905	656088	950423	TBCA			295842
373240000	162100000	116860000	0.000168536	9.92368e-05	0.000107	519617	305959	329893	385156	ATP6V1G1			471974
239720000	236950000	128460000	0.000108245	0.00014506	0.000117621	333733	447236	362640	381203	VPS4B			533533
127360000	88732000	11703000	5.75092e-05	5.43213e-05	1.07155e-05	177308	167479	33037.3	125941	MPDU1			304630
935580	138400	59986	4.2246e-07	8.47278e-08	5.49246e-08	1302.49	261.226	169.339	577.687	ENTPD6			358703
912980	970660	483370	4.12255e-07	5.94233e-07	4.42585e-07	1271.03	1832.09	1364.54	1489.22	ZNF217			270942
2774100	0	552530	1.25264e-06	0	5.05909e-07	3862.04	0	1559.78	1807.27	PITX2;PITX3;PITX1			443169
2970200000	2413500000	1486500000	0.00134119	0.00147753	0.00136107	4.13505e+06	4.55541e+06	4.19635e+06	4.2956e+06	H2AFY			452291
324200000	128570000	73998000	0.000146392	7.87099e-05	6.77543e-05	451344	242672	208895	300970	SH3BGRL			664991
9635200	4756800	1935400	4.35076e-06	2.91209e-06	1.7721e-06	13413.9	8978.32	5463.59	9285.28	FLNB			316377
2972300000	2001500000	1371100000	0.00134214	0.00122531	0.00125541	4.13797e+06	3.77777e+06	3.87058e+06	3.92878e+06	FLNB			570835
2844900	1285300	1189800	1.28461e-06	7.86854e-07	1.08941e-06	3960.61	2425.97	3358.78	3248.45	NCOR1			509974
20811000	13890000	6793500	9.39718e-06	8.50339e-06	6.22029e-06	28972.6	26217	19177.9	24789.2	VAMP4			398316
64187000	57381000	34766000	2.89836e-05	3.51284e-05	3.18326e-05	89359.8	108305	98143.6	98602.8	NDUFS6			203443
30777000	36577000	31132000	1.38973e-05	2.23923e-05	2.85052e-05	42847.1	69038	87884.9	66590	PEX14			381844
562250	2345400	1364900	2.53883e-07	1.43584e-06	1.24973e-06	782.753	4426.87	3853.08	3020.9	TRIM3			474967
75681	319130	128630	3.41737e-08	1.9537e-07	1.17777e-07	105.361	602.348	363.119	356.943	ULK1			417408
4026000	1517400	537560	1.81794e-06	9.28945e-07	4.92202e-07	5604.91	2864.05	1517.52	3328.83	TULP3			410433
1919400000	1499800000	1040200000	0.000866703	0.00091817	0.000952431	2.67215e+06	2.83083e+06	2.93646e+06	2.81315e+06	CS			532301
33240000	34546000	13477000	1.50095e-05	2.11489e-05	1.23399e-05	46276	65204.5	38045.3	49841.9	SPAG7			538088
118500000	115640000	54687000	5.35085e-05	7.07942e-05	5.00727e-05	164973	218267	154380	179207	MRPL33			482780
259430000	191530000	139400000	0.000117145	0.000117254	0.000127638	361173	361507	393523	372068	SEC22B			467022
101800000	71870000	43620000	4.59677e-05	4.39985e-05	3.99395e-05	141724	135652	123138	133505	PRPF40A			454802
17862000	20542000	12558000	8.06556e-06	1.25757e-05	1.14984e-05	24867.1	38772.4	35450.9	33030.1	TACC1			534025
9867100	12727000	6897900	4.45548e-06	7.79141e-06	6.31588e-06	13736.8	24021.8	19472.6	19077.1	NME6			500154
8259400	7042600	2667200	3.72952e-06	4.31144e-06	2.44215e-06	11498.6	13292.7	7529.44	10773.6	CDC45			499161
438870	611600	478040	1.98171e-07	3.74418e-07	4.37705e-07	610.986	1154.38	1349.5	1038.29	GIGYF1			487424
559520	0	0	2.52651e-07	0	0	778.952	0	0	259.651	MOSPD3			428676
6141000	11139000	10106000	2.77296e-06	6.81924e-06	9.25329e-06	8549.37	21024.5	28529	19367.6	LRCH4			267179
179030000	290270000	90035000	8.08408e-05	0.000177702	8.24382e-05	249242	547876	254167	350428	MTX2			524989
488080000	359750000	243120000	0.000220392	0.000220237	0.000222606	679495	679017	686322	681611	VPS26A			416054
200370000	248900000	121770000	9.04768e-05	0.000152375	0.000111495	278951	469791	343754	364165	NDUFB1			454681
422500000	245250000	167400000	0.000190779	0.000150141	0.000153275	588196	462902	472566	507888	PMPCB			318309
27502000	14618000	13089000	1.24185e-05	8.94907e-06	1.19846e-05	38287.7	27591	36949.9	34276.2	SAP30			396118
16552000	11922000	3783200	7.47403e-06	7.29859e-06	3.46399e-06	23043.3	22502.4	10679.9	18741.9	MED24			410207
8498200	6777600	2512900	3.83735e-06	4.14921e-06	2.30087e-06	11831	12792.5	7093.86	10572.5	KATNA1			346797
777600	52946	128060	3.51124e-07	3.24133e-08	1.17255e-07	1082.56	99.934	361.51	514.668	ZNF324			267841
59725000	65199000	40266000	2.69687e-05	3.99145e-05	3.68685e-05	83147.9	123061	113670	106626	PSIP1			346257
108670000	69943000	47972000	4.90698e-05	4.28188e-05	4.39243e-05	151288	132015	135424	139576	ERLIN1			424862
6527000	0	2572400	2.94726e-06	0	2.35535e-06	9086.75	0	7261.82	5449.53	SUPT3H			439011
490990000	619710000	315490000	0.000221706	0.000379383	0.00028887	683546	1.16968e+06	890621	914617	NDUFS3			362996
633270000	390730000	272780000	0.000285952	0.000239203	0.000249764	881625	737491	770051	796389	SRSF10			364216
2122300	0	0	9.58322e-07	0	0	2954.62	0	0	984.874	GMNN			418724
15951000	8126100	3672300	7.20265e-06	4.97476e-06	3.36244e-06	22206.6	15337.8	10366.8	15970.4	CLN5			434368
0	1225900	804060	0	7.5049e-07	7.36216e-07	0	2313.85	2269.84	1527.9	HSBP1			511287
194310000	131050000	85247000	8.77404e-05	8.02281e-05	7.80541e-05	270514	247353	240650	252839	ECI2			270591
24905000	24094000	14503000	1.12458e-05	1.47502e-05	1.32793e-05	34672.2	45476.7	40941.6	40363.5	KHDRBS3			431915
31521000	17190000	18147000	1.42333e-05	1.05236e-05	1.66158e-05	43882.9	32445.6	51228.6	42519	TADA3			299274
3015200	6164000	3707900	1.36151e-06	3.77357e-06	3.39504e-06	4197.7	11634.4	10467.3	8766.46	TAF5L			264688
41619000	25384000	16488000	1.8793e-05	1.554e-05	1.50968e-05	57941.1	47911.5	46545.2	50799.3	EED			459790
62098000	22679000	17929000	2.80403e-05	1.3884e-05	1.64162e-05	86451.5	42805.9	50613.1	59956.9	BANF1			317046
287000000	235540000	147390000	0.000129594	0.000144196	0.000134954	399555	444575	416078	420070	SF3B1			498170
69193000	85872000	41773000	3.1244e-05	5.25704e-05	3.82483e-05	96329	162081	117924	125445	CSDE1			327379
9770000	10554000	5807700	4.41163e-06	6.46111e-06	5.31767e-06	13601.6	19920.4	16395	16639	WBP4			431730
13528000	5262900	4720800	6.10855e-06	3.22192e-06	4.32247e-06	18833.4	9933.57	13326.7	14031.2	SKAP2			284958
961280	387750	268690	4.34065e-07	2.37379e-07	2.46019e-07	1338.27	731.867	758.506	942.882	JRK			497655
177470000	10146000	69696000	8.01364e-05	6.21133e-06	6.38153e-05	247070	19150.3	196750	154323	PRKRA			484074
4293700	1434600	1107100	1.93881e-06	8.78255e-07	1.01369e-06	5977.6	2707.76	3125.32	3936.89	MTRF1			298480
11990000	7253000	2358500	5.41407e-06	4.44025e-06	2.1595e-06	16692.2	13689.8	6657.99	12346.7	CRCP			429632
2590300	1793000	931830	1.16965e-06	1.09767e-06	8.53205e-07	3606.16	3384.23	2630.53	3206.98	RPS6KA5			388068
20499000	128610	9696200	9.2563e-06	7.87344e-08	8.87807e-06	28538.3	242.748	27372.1	18717.7	MED6			401756
791860	509720	332170	3.57563e-07	3.12048e-07	3.04143e-07	1102.41	962.081	937.708	1000.73	MYCBP2			345209
16628000	10239000	5868700	7.50835e-06	6.26826e-06	5.37352e-06	23149.1	19325.8	16567.2	19680.7	GCAT			347865
323530000	243840000	157530000	0.00014609	0.000149278	0.000144238	450412	460241	444703	451785	NPM3			308611
860030000	710380000	394270000	0.000388345	0.000434891	0.000361003	1.19732e+06	1.34082e+06	1.11301e+06	1.21705e+06	LYPLA1			471983
0	0	130180	0	0	1.19196e-07	0	0	367.495	122.498	LYPLA1			587975
67672000	48360000	29381000	3.05572e-05	2.96057e-05	2.69019e-05	94211.5	91278.1	82941.9	89477.2	ERAL1			418932
42689000	46891000	16951000	1.92762e-05	2.87064e-05	1.55207e-05	59430.7	88505.4	47852.3	65262.8	CREG1			478151
354700	72866	47862	1.60164e-07	4.46082e-08	4.38236e-08	493.806	137.532	135.113	255.484	SERPINB7			569154
205780000	171220000	87180000	9.29197e-05	0.00010482	7.9824e-05	286483	323173	246107	285254	SNRNP200			342376
19359000	8942600	7323500	8.74153e-06	5.47461e-06	6.70557e-06	26951.2	16878.9	20674.1	21501.4	TRMU			240041
163840000	62554000	127760000	7.39817e-05	3.82952e-05	0.00011698	228095	118069	360663	235609	TIPRL			460977
886560	814850	813710	4.00325e-07	4.98847e-07	7.45052e-07	1234.25	1538.01	2297.08	1689.78	OFD1			383575
33952000	18894000	14781000	1.5331e-05	1.15668e-05	1.35338e-05	47267.3	35661.9	41726.4	41551.8	TOM1L1			237476
13769000	29232000	14271000	6.21737e-06	1.78957e-05	1.30669e-05	19168.9	55174.5	40286.7	38210	RPS6KA4			341425
51308000	24127000	18966000	2.31681e-05	1.47704e-05	1.73657e-05	71429.9	45539	53540.6	56836.5	SURF6			301315
48209000	29608000	16499000	2.17687e-05	1.81259e-05	1.51069e-05	67115.5	55884.2	46576.3	56525.4	PPM1B			391232
73327000	57981000	40471000	3.31107e-05	3.54957e-05	3.70562e-05	102084	109437	114249	108590	ADAP1			323616
43188000	13429000	9728100	1.95015e-05	8.22117e-06	8.90728e-06	60125.4	25346.8	27462.2	37644.8	UTP20			410323
122330000	113690000	76938000	5.5238e-05	6.96004e-05	7.04462e-05	170305	214586	217194	200695	NUP155			297978
43309000	28806000	21180000	1.95561e-05	1.76349e-05	1.93929e-05	60293.9	54370.5	59790.6	58151.7	RP2			308526
0	893280	712600	0	5.46862e-07	6.52473e-07	0	1686.04	2011.65	1232.56	GJB3			402873
2856500	3443100	1769900	1.28985e-06	2.10785e-06	1.62056e-06	3976.76	6498.75	4996.39	5157.3	STK16			659423
16147000	17724000	9862300	7.29116e-06	1.08505e-05	9.03015e-06	22479.5	33453.5	27841	27924.7	WDHD1			352639
144270000	119330000	75912000	6.51449e-05	7.30532e-05	6.95068e-05	200850	225232	214298	213460	CRTAP			423275
110070000	61260000	38455000	4.9702e-05	3.75031e-05	3.52103e-05	153237	115626	108558	125807	SLC25A12			588237
22131000	0	648060	9.99323e-06	0	5.93379e-07	30810.3	0	1829.46	10879.9	RAD51D			399172
24400000	9613400	12584000	1.10178e-05	5.88527e-06	1.15222e-05	33969.2	18145	35524.3	29212.8	ATP6AP2			366918
40846000	3947300	21317000	1.8444e-05	2.41652e-06	1.95183e-05	56864.9	7450.41	60177.4	41497.6	RNASEH2A			423638
11110000	3780300	3729400	5.01671e-06	2.31428e-06	3.41473e-06	15467.1	7135.2	10528	11043.4	CDC123			369242
683950	441850	185750	3.08837e-07	2.70498e-07	1.70077e-07	952.181	833.979	524.368	770.176	CAPN15			351877
2510500	5748200	1763100	1.13361e-06	3.51902e-06	1.61434e-06	3495.06	10849.6	4977.19	6440.6	BCAR3			378566
38059000	554620	486520	1.71855e-05	3.39536e-07	4.45469e-07	52984.9	1046.83	1373.43	18468.4	POP7			312029
56939000	32158000	21342000	2.57107e-05	1.9687e-05	1.95412e-05	79269.3	60697.3	60248	66738.2	RPP40			296877
123020	156350	65195	5.55495e-08	9.57167e-08	5.96941e-08	171.266	295.106	184.044	216.805	ZNF189			392814
344740000	171760000	114780000	0.000155667	0.000105151	0.000105095	479940	324192	324021	376051	EIF3G			369556
349400000	255940000	195150000	0.000157771	0.000156685	0.000178684	486427	483079	550904	506803	EIF3J			493900
176880000	41322000	97812000	7.98699e-05	2.52971e-05	8.9559e-05	246249	77994	276121	200121	CBR3			410423
302770000	250330000	177540000	0.000136715	0.000153251	0.00016256	421510	472490	501191	465064	PSMD10			366096
37413000	64440000	24819000	1.68938e-05	3.94498e-05	2.27249e-05	52085.6	121629	70063.5	81259.2	AP1G2			331314
108840000	88730000	37529000	4.91466e-05	5.43201e-05	3.43624e-05	151525	167475	105943	141648	ZMPSTE24			223563
4772600	3543400	1395400	2.15506e-06	2.16925e-06	1.27766e-06	6644.31	6688.06	3939.18	5757.19	PPP1R37			596245
17151000	10596000	2334000	7.74451e-06	6.48682e-06	2.13706e-06	23877.3	19999.6	6588.83	16821.9	TRAPPC6A			306520
2171700000	1527000000	1040500000	0.000980628	0.000934822	0.000952706	3.02339e+06	2.88217e+06	2.93731e+06	2.94762e+06	IDH1			313984
15954000	18204000	10034000	7.20401e-06	1.11444e-05	9.18736e-06	22210.8	34359.5	28325.7	28298.7	GATB			348935
124030000	102410000	76242000	5.60056e-05	6.26949e-05	6.9809e-05	172672	193296	215229	193732	SCO1			633252
3127300	857610	1495500	1.41213e-06	5.25025e-07	1.36931e-06	4353.76	1618.71	4221.76	3398.08	ATRN			468196
53589000	45075000	23289000	2.4198e-05	2.75947e-05	2.1324e-05	74605.5	85077.7	65744.3	75142.5	RBBP9			224244
19727000	21671000	17866000	8.9077e-06	1.32669e-05	1.63585e-05	27463.5	40903.4	50435.3	39600.7	STAM2			333609
19274000	16561000	7402000	8.70315e-06	1.01386e-05	6.77744e-06	26832.9	31258.4	20895.7	26329	ALDH1L1			326036
7571200	997700	923860	3.41877e-06	6.10787e-07	8.45908e-07	10540.5	1883.13	2608.03	5010.54	TUSC2			298565
17712000	30666000	16500000	7.99783e-06	1.87736e-05	1.51078e-05	24658.3	57881.2	46579.1	43039.5	DGAT1			508302
16610000	42226000	26237000	7.50022e-06	2.58505e-05	2.40232e-05	23124.1	79700.3	74066.4	58963.6	CCNK			299570
76308000	28970000	22708000	3.44568e-05	1.77353e-05	2.0792e-05	106234	54680	64104.1	75006.2	DHRS3			784885
747900000	677930000	139000000	0.000337713	0.000415025	0.000127272	1.04121e+06	1.27957e+06	392394	904392	ARL6IP5			412886
1782900	1450600	1563700	8.05066e-07	8.8805e-07	1.43176e-06	2482.12	2737.96	4414.29	3211.46	DYSF			279441
4270700	7183600	2829200	1.92843e-06	4.39776e-06	2.59048e-06	5945.58	13558.8	7986.76	9163.72	PIAS1			467465
1015800	906390	513970	4.58683e-07	5.54887e-07	4.70603e-07	1414.18	1710.78	1450.93	1525.29	PIAS2			499747
168050000	172930000	90622000	7.58828e-05	0.000105867	8.29756e-05	233956	326400	255824	272060	BCAS2			307634
84541000	58779000	48776000	3.81744e-05	3.59842e-05	4.46604e-05	117696	110944	137693	122111	DCTN3			353615
215160000	2985100	80836000	9.71552e-05	1.82746e-06	7.40153e-05	299541	5634.29	228198	177791	DNAJC8			408735
123700000	48685000	45287000	5.58566e-05	2.98047e-05	4.14658e-05	172213	91891.5	127844	130649	SMNDC1			405632
0	756110	1521500	0	4.62887e-07	1.39312e-06	0	1427.14	4295.16	1907.43	RAD17			375786
2083500000	1671500000	957050000	0.000940802	0.00102328	0.000876297	2.9006e+06	3.15491e+06	2.70173e+06	2.91908e+06	ATP5H			349747
476540	0	0	2.15181e-07	0	0	663.429	0	0	221.143	DNAJB5			458820
241870000	121030000	74830000	0.000109216	7.4094e-05	6.85161e-05	336726	228441	211243	258803	FLOT1			312016
18605000	585140	416630	8.40106e-06	3.5822e-07	3.81476e-07	25901.5	1104.43	1176.14	9394.02	TRIO			558548
614750000	397060000	297170000	0.00027759	0.000243078	0.000272096	855842	749439	838904	814728	ATP5L			248543
40932000	5230400	16999000	1.84828e-05	3.20202e-06	1.55647e-05	56984.7	9872.22	47987.8	38281.6	CPD			288756
674690000	535030000	319420000	0.000304655	0.000327543	0.000292468	939289	1.00985e+06	901715	950286	GLRX3			302276
749730000	710460000	272620000	0.00033854	0.00043494	0.000249617	1.04376e+06	1.34097e+06	769600	1.05144e+06	RSL1D1			434479
5720900	5516200	498120	2.58327e-06	3.37699e-06	4.5609e-07	7964.52	10411.7	1406.18	6594.12	WFS1			444681
12230000	6189400	7742100	5.52244e-06	3.78912e-06	7.08885e-06	17026.3	11682.3	21855.8	16854.8	ANXA9			245538
155180000	118480000	76001000	7.00713e-05	7.25329e-05	6.95883e-05	216038	223627	214549	218072	CLPX			308764
145040000	33418000	64365000	6.54926e-05	2.04583e-05	5.89341e-05	201922	63075.5	181701	148899	NEBL			400353
370190000	248270000	183870000	0.000167159	0.00015199	0.000168356	515371	468602	519061	501011	SEC14L2			361670
11663000	104000	4461800	5.26641e-06	6.36683e-08	4.08533e-06	16237	196.297	12595.6	9676.28	TM7SF2			457904
278050000	249300000	139750000	0.000125553	0.00015262	0.000127958	387095	470546	394511	417384	SNCG			334736
160610000	106000000	62296000	7.25232e-05	6.48927e-05	5.70397e-05	223598	200072	175860	199843	CIAO1			367322
3453500	2037800	902120	1.55942e-06	1.24753e-06	8.26002e-07	4807.89	3846.29	2546.66	3733.61	PDE5A			215359
8300700	7139300	4974700	3.74817e-06	4.37064e-06	4.55495e-06	11556.1	13475.2	14043.5	13024.9	DFFB			412755
4076700	726930	603930	1.84083e-06	4.45023e-07	5.52972e-07	5675.5	1372.06	1704.88	2917.48	ZFAND5			342112
554260	289620	708520	2.50275e-07	1.77304e-07	6.48737e-07	771.629	546.649	2000.14	1106.14	RGS20			327260
1208100	2146500	0	5.45516e-07	1.31408e-06	0	1681.89	4051.45	0	1911.12	SLC22A5			331713
117110000	94698000	53845000	5.28809e-05	5.79736e-05	4.93017e-05	163038	178740	152003	164594	SRP72			272934
22295000	16714000	10904000	1.00673e-05	1.02322e-05	9.98396e-06	31038.6	31547.2	30781.7	31122.5	JTB			294597
11215000	14861000	2118200	5.06412e-06	9.09783e-06	1.93947e-06	15613.3	28049.7	5979.63	16547.5	DXO			686689
65787000	23273000	26447000	2.9706e-05	1.42476e-05	2.42155e-05	91587.3	43927.1	74659.3	70057.9	DDAH1			352208
548940	442950	551810	2.47873e-07	2.71172e-07	5.0525e-07	764.223	836.055	1557.75	1052.67	RECQL4			334499
1552600	631950	435940	7.01075e-07	3.86877e-07	3.99157e-07	2161.5	1192.79	1230.65	1528.31	RECQL5			377111
9501600	15825000	5961400	4.29044e-06	9.68799e-06	5.4584e-06	13227.9	29869.2	16828.9	19975.3	URI1			297358
15912000	12456000	6427100	7.18504e-06	7.6255e-06	5.8848e-06	22152.3	23510.3	18143.6	21268.7	B3GAT3			352046
4126100	2497500	607410	1.86314e-06	1.52896e-06	5.56159e-07	5744.27	4713.96	1714.7	4057.64	STK17B			297852
211660000	152670000	85094000	9.55748e-05	9.34638e-05	7.79141e-05	294669	288160	240218	274349	MTA2			219408
22140000	15963000	9360200	9.99729e-06	9.77247e-06	8.57042e-06	30822.8	30129.7	26423.6	29125.4	STK10			345999
22892000	18061000	9324200	1.03369e-05	1.10569e-05	8.53746e-06	31869.8	34089.6	26322	30760.5	ATG12			351380
3045000	2686100	1477400	1.37497e-06	1.64442e-06	1.35274e-06	4239.18	5069.93	4170.67	4493.26	LTN1			425120
462900000	317180000	162860000	0.000209022	0.000194176	0.000149118	644440	598668	459750	567619	TOMM70A			421982
37000000	19010000	9283600	1.67073e-05	1.16378e-05	8.50028e-06	51510.6	35880.8	26207.4	37866.3	IPO13			378352
8366100	10375000	2854500	3.7777e-06	6.35152e-06	2.61365e-06	11647.1	19582.5	8058.19	13095.9	DDHD2			295365
168360000	127240000	46665000	7.60227e-05	7.78957e-05	4.27276e-05	234387	240162	131734	202094	MYO1D			259465
31714000	26317000	9117900	1.43204e-05	1.61111e-05	8.34856e-06	44151.6	49672.6	25739.6	39854.6	TOX4			390856
383820	289650	288130	1.73313e-07	1.77322e-07	2.63819e-07	534.346	546.706	813.384	631.479	MICAL2			221675
101800	197290	68570	4.59677e-08	1.2078e-07	6.27843e-08	141.724	372.379	193.571	235.891	KIAA0754			169763
12177000	10586000	4293600	5.49851e-06	6.4807e-06	3.93132e-06	16952.6	19980.8	12120.7	16351.4	SEC24D			375455
9914300	8988700	5188100	4.47679e-06	5.50284e-06	4.75035e-06	13802.5	16965.9	14645.9	15138.1	SUPT7L			396282
476370	217830	626650	2.15104e-07	1.33354e-07	5.73775e-07	663.192	411.148	1769.02	947.786	FCHSD2			295546
54891000	82723000	38331000	2.4786e-05	5.06426e-05	3.50968e-05	76418.1	156137	108208	113588	UFL1			300586
6840500	1225900	744310	3.08882e-06	7.5049e-07	6.81508e-07	9523.2	2313.85	2101.17	4646.07	SORBS2			297853
0	308820	200610	0	1.89058e-07	1.83683e-07	0	582.889	566.317	383.069	TMCC1			409430
120960	166440	0	5.46193e-08	1.01894e-07	0	168.398	314.151	0	160.85	PHF14			388449
13024000	8727100	7268100	5.88097e-06	5.34269e-06	6.65484e-06	18131.7	16472.1	20517.7	18373.9	PHF14			244877
281390	4306600	157130	1.27061e-07	2.63648e-06	1.43872e-07	391.745	8128.58	443.574	2987.97	SASH1			298859
16113000	12524000	6867700	7.2758e-06	7.66713e-06	6.28823e-06	22432.2	23638.7	19387.4	21819.4	TMEM63A			228400
8086400	8352600	2848100	3.6514e-06	5.11342e-06	2.60779e-06	11257.7	15765.3	8040.12	11687.7	FARP2			383748
45739000	41405000	18747000	2.06534e-05	2.53479e-05	1.71652e-05	63676.9	78150.7	52922.3	64916.6	UBXN7			244904
4954000	0	0	2.23697e-06	0	0	6896.85	0	0	2298.95	KLHL18			355411
50350000	35773000	13623000	2.27355e-05	2.19001e-05	1.24735e-05	70096.2	67520.5	38457.4	58691.4	SUN1			441295
248320000	155110000	118500000	0.000112129	9.49576e-05	0.000108501	345706	292766	334523	324331	PROSC			301978
374140000	307300000	214520000	0.000168942	0.000188128	0.00019642	520870	580020	605585	568825	ERLIN2			222856
128020000	87695000	46689000	5.78073e-05	5.36864e-05	4.27495e-05	178227	165522	131802	158517	PRPF6			216321
2068600	648040	1212600	9.34074e-07	3.96727e-07	1.11028e-06	2879.86	1223.16	3423.14	2508.72	PCF11			303753
3281700	2816300	2049500	1.48185e-06	1.72412e-06	1.87657e-06	4568.71	5315.68	5785.69	5223.36	FRYL			411418
1112000	0	0	5.02122e-07	0	0	1548.1	0	0	516.034	FRYL			304235
49124000	43293000	17205000	2.21819e-05	2.65038e-05	1.57533e-05	68389.4	81714.3	48569.3	66224.3	ENDOD1			438126
13349000	7150200	4308400	6.02772e-06	4.37732e-06	3.94487e-06	18584.2	13495.8	12162.5	14747.5	CDK14			322761
3678600	2292800	2645500	1.66107e-06	1.40364e-06	2.42228e-06	5121.27	4327.59	7468.18	5639.01	GLCE			271451
598150000	542560000	237310000	0.000270094	0.000332152	0.000217287	832732	1.02407e+06	669921	842239	GLS			440621
87343000	77929000	28482000	3.94396e-05	4.77077e-05	2.60788e-05	121597	147089	80404	116363	GLS			243335
12177000	3488200	3130100	5.49851e-06	2.13546e-06	2.86599e-06	16952.6	6583.87	8836.2	10790.9	HAUS5			372633
46099000	32486000	12727000	2.08159e-05	1.98878e-05	1.16531e-05	64178.1	61316.4	35928	53807.5	ABLIM3			229933
4563400	5264300	1161800	2.0606e-06	3.22278e-06	1.06377e-06	6353.07	9936.21	3279.73	6523	ABLIM3			237062
1094100	0	188160	4.94039e-07	0	1.72284e-07	1523.18	0	531.171	684.785	UBOX5			335706
8355200	8298900	4530900	3.77278e-06	5.08054e-06	4.1486e-06	11631.9	15663.9	12790.6	13362.2	FBXO21			349231
1015200	549910	406990	4.58412e-07	3.36652e-07	3.7265e-07	1413.34	1037.94	1148.92	1200.07	KDM4B			756048
11167000	10431000	10644000	5.04244e-06	6.38581e-06	9.7459e-06	15546.5	19688.2	30047.8	21760.8	RHOBTB3			316024
1058700	1211000	507270	4.78055e-07	7.41368e-07	4.64468e-07	1473.9	2285.73	1432.01	1730.55	SOGA1			410741
0	31521	0	0	1.9297e-08	0	0	59.495	0	19.8317	USP19			271267
8400100	4123200	2423200	3.79305e-06	2.5242e-06	2.21874e-06	11694.4	7782.42	6840.64	8772.5	USP19			294487
3152600	577770	338810	1.42355e-06	3.53708e-07	3.10222e-07	4388.98	1090.52	956.453	2145.32	WDR47			375823
122750000	92927000	34369000	5.54276e-05	5.68894e-05	3.14691e-05	170890	175397	97022.9	147770	AP2A2			411235
1373500	825500	443550	6.20202e-07	5.05367e-07	4.06125e-07	1912.16	1558.11	1252.13	1574.13	AP2A2			376291
190160000	150070000	108690000	8.58665e-05	9.18721e-05	9.95191e-05	264737	283253	306829	284940	SEC31A			305913
46791	320380	247790	2.11284e-08	1.96135e-07	2.26882e-07	65.1414	604.708	699.505	456.451	SEC31A			322558
0	0	195480	0	0	1.78986e-07	0	0	551.835	183.945	CLSTN1			250164
312710	100120	36141	1.41204e-07	6.1293e-08	3.30915e-08	435.348	188.974	102.025	242.116	FAM13A			380366
46695000	27762000	17928000	2.10851e-05	1.69958e-05	1.64153e-05	65007.8	52399.9	50610.3	56006	HEXIM1			366212
34565000	22452000	19474000	1.56078e-05	1.3745e-05	1.78308e-05	48120.7	42377.5	54974.6	48490.9	TJP3			349388
5877700	914550	183840	2.65407e-06	5.59883e-07	1.68328e-07	8182.81	1726.19	518.976	3475.99	RPP14			375611
8539500	6123100	2594100	3.856e-06	3.74853e-06	2.37522e-06	11888.5	11557.2	7323.08	10256.3	CCNB2			308094
73068000	65771000	35554000	3.29938e-05	4.02647e-05	3.25541e-05	101724	124141	100368	108744	YIF1A			321031
2405800	1124600	879410	1.08634e-06	6.88474e-07	8.05208e-07	3349.3	2122.65	2482.55	2651.5	UBR5			248476
14319000	11648000	6528000	6.46573e-06	7.13085e-06	5.97719e-06	19934.6	21985.3	18428.4	20116.1	AGFG2			326857
21164000	10206000	8515500	9.55658e-06	6.24806e-06	7.79699e-06	29464.1	19263.5	24039.1	24255.5	SCAF4			187923
189710000	132130000	112640000	8.56633e-05	8.08893e-05	0.000103136	264110	249391	317980	277161	NDUFB6			509535
3089900	17154000	10526000	1.39524e-06	1.05016e-05	9.63785e-06	4301.69	32377.7	29714.6	22131.3	MFN2			378585
80416000	26611000	12541000	3.63117e-05	1.62911e-05	1.14828e-05	111953	50227.5	35402.9	65861.3	DUSP14			374841
3483800	4569000	3195900	1.57311e-06	2.79712e-06	2.92624e-06	4850.07	8623.85	9021.95	7498.62	SNUPN			190027
7274100	4588400	4718800	3.28461e-06	2.809e-06	4.32064e-06	10126.8	8660.47	13321.1	10702.8	UBE4B			349506
58014000	39214000	23307000	2.61961e-05	2.40066e-05	2.13404e-05	80765.9	74015.3	65795.1	73525.4	ZFPL1			280279
22971000	22656000	11381000	1.03725e-05	1.38699e-05	1.04207e-05	31979.7	42762.5	32128.3	35623.5	IKBKAP			339917
28839000	23582000	12281000	1.30222e-05	1.44368e-05	1.12448e-05	40149	44510.3	34669	39776.1	UBL3			243649
9355300	1508500	0	4.22437e-06	9.23496e-07	0	13024.3	2847.25	0	5290.5	GABARAP			295396
22559000	53483000	36716000	1.01865e-05	3.2742e-05	3.3618e-05	31406.2	100948	103648	78667.4	NDUFA3			293344
1043400000	555450000	440730000	0.000471146	0.000340044	0.000403543	1.4526e+06	1.0484e+06	1.24417e+06	1.24839e+06	NDUFB4			239044
407800000	213730000	85480000	0.000184142	0.000130844	7.82675e-05	567731	403409	241308	404149	NDUFB8			157602
5131900	69124000	7931500	2.3173e-06	4.23174e-05	7.26227e-06	7144.52	130469	22390.4	53334.8	SCEL			400131
100670000	41853000	31259000	4.54574e-05	2.56222e-05	2.86215e-05	140151	78996.3	88243.4	102463	NDUFA7			387995
918360000	742400000	477540000	0.000414684	0.000454494	0.000437247	1.27852e+06	1.40126e+06	1.34808e+06	1.34262e+06	RTN3			278902
130810	0	0	5.90671e-08	0	0	182.111	0	0	60.7036	ZNF205			185649
70844000	382790000	221410000	3.19895e-05	0.000234342	0.000202728	98627.5	722505	625035	482056	LETM1			91720.6
9071800	7096000	2603200	4.09636e-06	4.34414e-06	2.38355e-06	12629.6	13393.5	7348.77	11123.9	EPN2			183045
24845000	15542000	9637600	1.12187e-05	9.51473e-06	8.82441e-06	34588.7	29335.1	27206.7	30376.8	STBD1			285662
3630200	89448000	18164000	1.63921e-06	5.47596e-05	1.66314e-05	5053.89	168830	51276.5	75053.6	LEPROTL1			324015
95596000	40376000	41353000	4.31663e-05	2.4718e-05	3.78638e-05	133087	76208.5	116739	108678	ZRANB2			220966
62471000	57359000	18937000	2.82087e-05	3.51149e-05	1.73392e-05	86970.8	108263	53458.7	82897.6	SNX4			204428
2889700	1272000	668610	1.30484e-06	7.78712e-07	6.12195e-07	4022.98	2400.86	1887.47	2770.44	ZWINT			375519
111700000	80079000	32450000	5.0438e-05	4.9024e-05	2.9712e-05	155506	151147	91605.6	132753	LUC7L3			114097
41518000	44796000	13973000	1.87474e-05	2.74239e-05	1.2794e-05	57800.5	84551.1	39445.4	60599	KIF20A			210609
228050000	8065300	6668100	0.000102976	4.93754e-06	6.10547e-06	317486	15223	18823.9	117178	KIF4A			240254
1795700	1088300	432210	8.10846e-07	6.66252e-07	3.95742e-07	2499.94	2054.13	1220.12	1924.73	MBD4			470896
4182900	3236500	1962300	1.88878e-06	1.98137e-06	1.79673e-06	5823.34	6108.8	5539.53	5823.89	SBF1			230725
45447000	48098000	27859000	2.05215e-05	2.94454e-05	2.55084e-05	63270.4	90783.5	78645.3	77566.4	GOSR1			308299
2455600	22228000	12360000	1.10882e-06	1.36079e-05	1.13171e-05	3418.63	41954.7	34892	26755.1	KAT7			346625
852590	944270	634530	3.84986e-07	5.78077e-07	5.8099e-07	1186.96	1782.28	1791.26	1586.83	ATE1			397293
37412000	38674000	11834000	1.68933e-05	2.3676e-05	1.08355e-05	52084.2	72996	33407.1	52829.1	ATE1			268186
19236000	6174000	1176100	8.68599e-06	3.77969e-06	1.07686e-06	26780	11653.2	3320.1	13917.8	CCNDBP1			313957
1633300	3153000	779340	7.37515e-07	1.93025e-06	7.13582e-07	2273.85	5951.19	2200.06	3475.03	LYPD3			325950
318570	690350	996820	1.4385e-07	4.22629e-07	9.12712e-07	443.506	1303.02	2814	1520.17	EPM2A			221037
170360000	193830000	87809000	7.69258e-05	0.000118662	8.04e-05	237172	365848	247883	283634	VAPB			237229
1349300	3900900	12017000	6.09275e-07	2.38811e-06	1.1003e-05	1878.47	7362.83	33923.7	14388.3	RASAL1			299148
49991000	33572000	15755000	2.25734e-05	2.05526e-05	1.44256e-05	69596.4	63366.2	44476	59146.2	SNAPIN			393393
68555000	38478000	35233000	3.09559e-05	2.3556e-05	3.22602e-05	95440.8	72626.1	99461.9	89176.3	MPZL1			206547
306030000	102280000	139700000	0.000138187	6.26153e-05	0.000127913	426048	193050	394370	337823	NDUFC2;NDUFC2-KCTD14			243795
507340000	379960000	240960000	0.000229089	0.00023261	0.000220629	706308	717163	680224	701232	NDUFA10			308955
59732000	31478000	28284000	2.69719e-05	1.92707e-05	2.58975e-05	83157.6	59413.8	79845.1	74138.8	FKBP9			488710
489900000	485340000	287200000	0.000221214	0.000297123	0.000262967	682028	916065	810759	802951	PGLS			249179
1062800	927340	420860	4.79906e-07	5.67713e-07	3.85349e-07	1479.61	1750.33	1188.08	1472.67	PAPSS2			339191
1420100	74822	96105	6.41244e-07	4.58057e-08	8.7996e-08	1977.03	141.224	271.302	796.52	ABCB11			233913
99569000	79201000	49832000	4.49603e-05	4.84865e-05	4.56273e-05	138618	149490	140675	142927	SMC2			192088
46106000	27094000	14901000	2.08191e-05	1.65868e-05	1.36437e-05	64187.8	51139.1	42065.2	52464	ATG7			287880
2483100	6085100	3807300	1.12124e-06	3.72527e-06	3.48605e-06	3456.92	11485.4	10747.9	8563.43	TACC2			255964
102670000	66264000	37334000	4.63605e-05	4.05665e-05	3.41839e-05	142935	125071	105393	124466	TRIM16			377174
58774000	39189000	19140000	2.65393e-05	2.39913e-05	1.7525e-05	81823.9	73968.1	54031.8	69941.3	FARS2			417307
2720800	1819000	2030400	1.22857e-06	1.11358e-06	1.85908e-06	3787.84	3433.31	5731.77	4317.64	ZBTB7A			255694
288200000	196480000	136870000	0.000130136	0.000120284	0.000125321	401226	370850	386381	386152	LYPLA2			323626
430480000	369590000	226410000	0.000194383	0.000226261	0.000207306	599305	697590	639150	645348	IPO7			272799
55206000	40132000	19340000	2.49282e-05	2.45686e-05	1.77082e-05	76856.6	75748	54596.4	69067	ARIH2			264637
53626000	43465000	36024000	2.42148e-05	2.66091e-05	3.29844e-05	74657	82038.9	101695	86130.3	TNFAIP8			298531
0	1555500	973340	0	9.52269e-07	8.91213e-07	0	2935.96	2747.72	1894.56	TNFAIP8			146734
2906900	1100500	971510	1.31261e-06	6.73721e-07	8.89537e-07	4046.92	2077.16	2742.55	2955.55	MAP3K6			658353
3451900	4270000	3535000	1.5587e-06	2.61407e-06	3.23673e-06	4805.66	8059.5	9979.22	7614.79	SLU7			296185
79828000	69235000	48847000	3.60462e-05	4.23853e-05	4.47255e-05	111135	130679	137894	126569	PGM3			294632
727430	678290	1128300	3.2847e-07	4.15246e-07	1.0331e-06	1012.71	1280.25	3185.16	1826.04	GCNT3			253322
12229000	6116400	4465900	5.52199e-06	3.74443e-06	4.08908e-06	17025	11544.5	12607.1	13725.5	MOCS3			494978
52754000	47027000	26566000	2.3821e-05	2.87897e-05	2.43245e-05	73443	88762.1	74995.2	79066.8	CD2BP2			231559
106900	25553	7547.1	4.82706e-08	1.56434e-08	6.9103e-09	148.824	48.2305	21.3053	72.7866	ZFYVE9			287846
425610000	8922100	14638000	0.000192184	5.46206e-06	1.34029e-05	592525	16840.2	41322.7	216896	CNIH1			306354
40835000	25480000	12510000	1.8439e-05	1.55987e-05	1.14544e-05	56849.6	48092.7	35315.4	46752.6	BRI3			289320
16104000	10658000	6772100	7.27174e-06	6.52477e-06	6.20069e-06	22419.6	20116.7	19117.5	20551.3	SVIL			424839
1587400	3868200	425250	7.16788e-07	2.36809e-06	3.89369e-07	2209.94	7301.11	1200.47	3570.51	PIGN			280713
10842000	6950900	3514100	4.89569e-06	4.25531e-06	3.21759e-06	15094	13119.6	9920.22	12711.3	BAG4			133908
440120000	306050000	165410000	0.000198736	0.000187362	0.000151453	612726	577660	466949	552445	AHSA1			151308
26689000	52626000	37081000	1.20514e-05	3.22174e-05	3.39522e-05	37155.9	99330	104679	80388.2	PARN			417934
119990000	56412000	42892000	5.41813e-05	3.45351e-05	3.92729e-05	167048	106476	121083	131536	PSMG1			269985
150490000	119860000	65899000	6.79536e-05	7.33777e-05	6.03387e-05	209509	226232	186031	207257	SGPL1			317232
124350000	105880000	7729300	5.61501e-05	6.48192e-05	7.07713e-06	173117	199845	21819.6	131594	CLDN7			225464
2059500	2328600	712720	9.29965e-07	1.42556e-06	6.52583e-07	2867.19	4395.16	2011.99	3091.45	CTDNEP1			258978
0	1666000	867650	0	1.01992e-06	7.94441e-07	0	3144.53	2449.36	1864.63	ABCA1			226032
102230000	35126000	36868000	4.61618e-05	2.1504e-05	3.37572e-05	142322	66299.3	104077	104233	NSA2			185125
12470000	21331000	8470500	5.63081e-06	1.30587e-05	7.75579e-06	17360.5	40261.6	23912	27178	H6PD			242226
333990000	139270000	23824000	0.000150813	8.52604e-05	2.18138e-05	464974	262868	67254.6	265032	CLDN9;CLDN4;CLDN6;CLDN3			226866
48485000	40102000	21667000	2.18933e-05	2.45502e-05	1.98388e-05	67499.8	75691.3	61165.4	68118.9	SEC24A			287298
37441000	28661000	15094000	1.69064e-05	1.75461e-05	1.38204e-05	52124.6	54096.8	42610	49610.5	SEC24B			304881
156450	422850	589970	7.06448e-08	2.58867e-07	5.4019e-07	217.806	798.117	1665.47	893.798	LPHN2			211654
1506100	438110	233700	6.80078e-07	2.68209e-07	2.13981e-07	2096.76	826.92	659.73	1194.47	CBX6			215692
11732000	7023700	5863200	5.29757e-06	4.29987e-06	5.36848e-06	16333	13257	16551.7	15380.6	NADK			273655
15464000	25950000	5309100	6.98275e-06	1.58865e-05	4.86114e-06	21528.7	48979.9	14987.5	28498.7	TDP2			206864
1093600	1509800	341940	4.93814e-07	9.24292e-07	3.13088e-07	1522.49	2849.7	965.289	1779.16	SFT2D2			218746
276850000	113000000	80118000	0.000125011	6.9178e-05	7.33579e-05	385425	213284	226171	274960	MPC2			360470
6975900	3531700	1722200	3.14996e-06	2.16209e-06	1.57689e-06	9711.7	6665.98	4861.73	7079.8	METTL18			267452
902570000	944900000	444200000	0.000407554	0.000578463	0.00040672	1.25654e+06	1.78347e+06	1.25397e+06	1.43133e+06	ETHE1			303208
494120000	388370000	193360000	0.000223119	0.000237758	0.000177045	687903	733037	545851	655597	ACSL3			177385
12797000	9850600	5476900	5.77847e-06	6.03049e-06	5.01478e-06	17815.7	18592.7	15461.2	17289.9	POLR1A			234196
114600	74304	518770	5.17475e-08	4.54885e-08	4.74998e-07	159.544	140.247	1464.48	588.089	PCNT			218812
17918000	21444000	12864000	8.09085e-06	1.31279e-05	1.17786e-05	24945.1	40474.9	36314.8	33911.6	YEATS4			304623
1898400	173580	610660	8.5722e-07	1.06265e-07	5.59135e-07	2642.91	327.627	1723.88	1564.81	DUS4L			198880
435650	73270	0	1.96717e-07	4.48555e-08	0	606.503	138.295	0	248.266	ZBTB11			238279
14783000	16795000	5613200	6.67525e-06	1.02818e-05	5.13958e-06	20580.6	31700.1	15845.9	22708.9	CNOT4			267340
75697000	59863000	36137000	3.41809e-05	3.66478e-05	3.30879e-05	105384	112990	102014	106796	STAMBP			249162
234850	0	0	1.06046e-07	0	0	326.953	0	0	108.984	FSTL3			279271
43693000	48272000	20659000	1.97295e-05	2.95519e-05	1.89159e-05	60828.5	91112	58319.9	70086.8	CPSF4			401026
0	62519	0	0	3.82738e-08	0	0	118.003	0	39.3343	CPSF4			370083
91089000	40120000	4567100	4.11311e-05	2.45613e-05	4.18174e-06	126812	75725.3	12892.8	71810.1	ASMTL			257550
15872000	15796000	4412800	7.16698e-06	9.67023e-06	4.04046e-06	22096.7	29814.5	12457.2	21456.1	CDS2			274975
19568000	12362000	4568900	8.83591e-06	7.56795e-06	4.18339e-06	27242.2	23332.9	12897.9	21157.7	FGFR1OP			264809
8254600	512540	5277400	3.72735e-06	3.13774e-07	4.83211e-06	11491.9	967.404	14898	9119.09	PPP1R3D			312846
1447400	2455600	1810700	6.53572e-07	1.50331e-06	1.65792e-06	2015.04	4634.87	5111.56	3920.49	BRD1			263942
63381000	58909000	39851000	2.86196e-05	3.60638e-05	3.64885e-05	88237.7	111189	112498	103975	POP4			322190
83968	1079900	829410	3.79156e-08	6.61109e-07	7.59427e-07	116.898	2038.28	2341.4	1498.86	HERC2			185009
21235000	16222000	9570900	9.58864e-06	9.93103e-06	8.76334e-06	29562.9	30618.5	27018.4	29066.6	RAB3D			356391
45776000	21945000	13173000	2.06701e-05	1.34346e-05	1.20615e-05	63728.4	41420.5	37187.1	47445.3	SNAP29			122013
263720000	240430000	122710000	0.000119082	0.00014719	0.000112356	367145	453804	346407	389119	OXSR1			326579
90459000	410620	45787000	4.08466e-05	2.51379e-07	4.19236e-05	125935	775.033	129256	85321.9	GGPS1			161994
4527300	1352000	631190	2.0443e-06	8.27688e-07	5.77932e-07	6302.81	2551.86	1781.83	3545.5	LDOC1			355148
979660	581000	99071	4.42364e-07	3.55685e-07	9.07117e-08	1363.86	1096.62	279.675	913.386	RAB36			227159
265460000	194630000	94056000	0.000119868	0.000119152	8.61199e-05	369568	367358	265518	334148	HSPA4L			289557
172990000	151240000	48136000	7.81134e-05	9.25884e-05	4.40744e-05	240833	285461	135887	220727	PTBP3			251745
366300	1046400	608800	1.65402e-07	6.40601e-07	5.57432e-07	509.955	1975.05	1718.63	1401.21	TBC1D8			148156
1897000	859130	0	8.56588e-07	5.25955e-07	0	2640.96	1621.58	0	1420.85	STARD3NL			271131
32274000	20028000	13397000	1.45733e-05	1.2261e-05	1.22666e-05	44931.2	37802.3	37819.4	40184.3	STARD3NL			220246
174800000	54902000	38537000	7.89307e-05	3.36107e-05	3.52854e-05	243353	103626	108789	151923	LSM8			305663
308110000	241960000	108630000	0.000139127	0.000148127	9.94642e-05	428944	456692	306660	397432	AP2A1			175246
3555600	2631300	3193700	1.60553e-06	1.61087e-06	2.92423e-06	4950.03	4966.5	9015.74	6310.76	WIZ			275606
5645500	5150900	1995900	2.54922e-06	3.15335e-06	1.82749e-06	7859.55	9722.17	5634.38	7738.7	DDX58			221790
102240000	80047000	44101000	4.61663e-05	4.90044e-05	4.03799e-05	142336	151086	124496	139306	STAU1			222592
25832000	12352000	6941200	1.16644e-05	7.56183e-06	6.35552e-06	35962.8	23314	19594.8	26290.5	TTC4			240473
25902000	23106000	11917000	1.1696e-05	1.41454e-05	1.09115e-05	36060.2	43611.9	33641.4	37771.2	TMEM50A			234422
244680000	189400000	132590000	0.000110485	0.00011595	0.000121403	340638	357487	374298	357475	SDPR			235100
415480	7774000	4724100	1.87609e-07	4.7592e-06	4.3255e-06	578.422	14673.2	13336	9529.21	BAG3			270041
18101000	16447000	9456000	8.17348e-06	1.00688e-05	8.65813e-06	25199.8	31043.2	26694.1	27645.7	MAP4K4			268726
0	89812	0	0	5.49825e-08	0	0	169.517	0	56.5058	MAP4K4			231190
68919000	46636000	16658000	3.11203e-05	2.85503e-05	1.52525e-05	95947.6	88024.1	47025.1	76998.9	MLYCD			141200
15904000	10757000	5153700	7.18143e-06	6.58538e-06	4.71885e-06	22141.2	20303.5	14548.8	18997.8	CRYZL1			279568
414320000	353520000	218340000	0.000187086	0.000216423	0.000199917	576808	667258	616369	620145	AIFM1			203470
136600000	79036000	34268000	6.16816e-05	4.83854e-05	3.13766e-05	190172	149178	96737.8	145362	CLDN1			304232
186740000	182260000	88572000	8.43222e-05	0.000111579	8.10986e-05	259975	344010	250037	284674	CLIC3			260208
247080000	224810000	69091000	0.000111569	0.000137628	6.32613e-05	343980	424322	195042	321115	EML2			306831
170880	198170	80555	7.71607e-08	1.21319e-07	7.3758e-08	237.896	374.04	227.405	279.78	LATS1			191107
161460	0	0	7.29071e-08	0	0	224.781	0	0	74.9271	GNA14			472057
23439000	36234000	17932000	1.05839e-05	2.21823e-05	1.6419e-05	32631.3	68390.6	50621.6	50547.8	NUDT14			543497
32294000	12156000	14180000	1.45823e-05	7.44184e-06	1.29835e-05	44959	22944.1	40029.8	35977.6	TSPAN13			222700
1988900	4494900	456760	8.98085e-07	2.75176e-06	4.1822e-07	2768.9	8483.99	1289.42	4180.77	TSPAN15			232382
908200000	728930000	495670000	0.000410097	0.000446247	0.000453847	1.26438e+06	1.37583e+06	1.39926e+06	1.34649e+06	BPNT1			189609
314260	208100	0	1.41904e-07	1.27398e-07	0	437.506	392.783	0	276.763	BPNT1			140893
33053000	29535000	14586000	1.4925e-05	1.80812e-05	1.33553e-05	46015.7	55746.4	41175.9	47646	DDAH2			180710
422150	0	0	1.90621e-07	0	0	587.708	0	0	195.903	LY6G6C			218401
47115000	38540000	23838000	2.12747e-05	2.3594e-05	2.18266e-05	65592.5	72743.1	67294.1	68543.2	ABHD16A			327136
592860	273310	140190	2.67705e-07	1.67319e-07	1.28361e-07	825.367	515.865	395.753	578.995	GPANK1			167788
11025000	7873000	7244500	4.97832e-06	4.81981e-06	6.63323e-06	15348.8	14860.1	20451.1	16886.6	C6orf47			237506
182120000	89056000	62751000	8.22361e-05	5.45196e-05	5.74563e-05	253544	168091	177145	199593	TXNDC12			225599
8725200	8596900	4327200	3.93985e-06	5.26298e-06	3.96209e-06	12147	16226.4	12215.6	13529.7	TRUB2			191678
342490	2033300	1095900	1.54651e-07	1.24478e-06	1.00343e-06	476.807	3837.79	3093.7	2469.43	ECD			368090
45959000	0	29483000	2.07527e-05	0	2.69953e-05	63983.1	0	83229.8	49071	SYF2			224525
31098000	0	11714000	1.40423e-05	0	1.07256e-05	43294	0	33068.3	25454.1	MBD3			202744
12364000	8497400	3431200	5.58295e-06	5.20207e-06	3.14169e-06	17212.9	16038.6	9686.2	14312.6	TOP3B			146090
59167000	43790000	24713000	2.67168e-05	2.6808e-05	2.26278e-05	82371	82652.3	69764.2	78262.5	NUDT3			262477
742020000	274500000	119440000	0.000335058	0.000168048	0.000109362	1.03302e+06	518111	337176	629437	AGR2			246072
1111500	1402700	926580	5.01896e-07	8.58726e-07	8.48398e-07	1547.41	2647.55	2615.71	2270.22	PTTG2;PTTG1			173706
61553000	25857000	25559000	2.77942e-05	1.58295e-05	2.34024e-05	85692.8	48804.3	72152.5	68883.2	BCL10			180159
575200000	432750000	393010000	0.000259731	0.000264927	0.000359849	800781	816803	1.10946e+06	909014	NDUFB10			244707
48328000	44154000	24735000	2.18224e-05	2.70309e-05	2.26479e-05	67281.2	83339.4	69826.3	73482.3	CLPTM1			450625
225160	834860	1500700	1.01671e-07	5.11097e-07	1.37408e-06	313.463	1575.77	4236.44	2041.89	ZBED1			187118
16764000	5956500	2731600	7.56976e-06	3.64654e-06	2.50112e-06	23338.5	11242.7	7711.24	14097.5	MOCS2			165375
1835200000	1480900000	685440000	0.000828682	0.0009066	0.000627605	2.55493e+06	2.79515e+06	1.93498e+06	2.42835e+06	TOMM40			260148
233120000	182150000	78052000	0.000105265	0.000111511	7.14662e-05	324545	343803	220339	296229	PEX11B			221076
93387000	57303000	38074000	4.21688e-05	3.50806e-05	3.48614e-05	130011	108158	107482	115217	PAK4			344000
4292100	4408300	1135800	1.93809e-06	2.69874e-06	1.03997e-06	5975.37	8320.54	3206.34	5834.08	DNAL4			201561
5219500	5251500	3245100	2.35686e-06	3.21494e-06	2.97129e-06	7266.48	9912.05	9160.84	8779.79	CHEK2			295052
356070000	167850000	105010000	0.000160783	0.000102757	9.61496e-05	495713	316812	296441	369655	ACTL6A			325606
394330	394840	320200	1.78059e-07	2.41719e-07	2.93183e-07	548.978	745.249	903.917	732.715	WHSC1			228221
8775800	10707000	12808000	3.9627e-06	6.55477e-06	1.17273e-05	12217.5	20209.1	36156.7	22861.1	MOCS2			221805
29944000	60083000	15244000	1.35212e-05	3.67825e-05	1.39578e-05	41687.4	113405	43033.5	66041.9	MT-CYB			225790
813000000	637940000	426970000	0.000367109	0.000390544	0.000390944	1.13184e+06	1.20409e+06	1.20533e+06	1.18042e+06	CYB5A			204868
18504000000	1271300000	8059300000	0.00835546	0.000778283	0.00737928	2.57609e+07	2.39954e+06	2.27512e+07	1.69705e+07	LDHA			239706
2119000000	2190100000	1280900000	0.000956832	0.00134077	0.00117282	2.95003e+06	4.13375e+06	3.61595e+06	3.56658e+06	GLUD1			175127
234980000	139190000	109490000	0.000106105	8.52114e-05	0.000100252	327134	262717	309088	299646	DHFR			212622
1365800000	661690000	469350000	0.000616725	0.000405083	0.000429748	1.90144e+06	1.24892e+06	1.32496e+06	1.49177e+06	CYB5R3			297762
797390000	732670000	411930000	0.00036006	0.000448537	0.000377173	1.11011e+06	1.38289e+06	1.16287e+06	1.21862e+06	GSR			192080
40628000	48515000	5411800	1.83455e-05	2.97006e-05	4.95517e-06	56561.4	91570.6	15277.4	54469.8	MT-CO1			237649
1743500000	1075400000	508220000	0.000787275	0.000658354	0.000465338	2.42726e+06	2.02979e+06	1.43469e+06	1.96391e+06	MT-CO2			111559
1276700000	559770000	202440000	0.000576492	0.000342688	0.000185359	1.77739e+06	1.05655e+06	571483	1.13514e+06	SOD1			241720
1622800000	1011300000	592410000	0.000732773	0.000619113	0.000542424	2.25923e+06	1.9088e+06	1.67236e+06	1.9468e+06	PNP			173009
544460000	607380000	285150000	0.00024585	0.000371835	0.00026109	757986	1.14641e+06	804972	903123	HPRT1			199374
2662900000	2052900000	1073600000	0.00120243	0.00125678	0.000983013	3.70723e+06	3.87479e+06	3.03075e+06	3.53759e+06	GOT2			261628
632780	483050	356660	2.85731e-07	2.95721e-07	3.26566e-07	880.943	911.743	1006.84	933.176	ABL1			261988
143460000	84764000	77137000	6.47792e-05	5.18921e-05	7.06284e-05	199722	159990	217756	192489	EGFR			189046
7675500000	6487300000	3712000000	0.00346586	0.00397149	0.00339879	1.06857e+07	1.22446e+07	1.04789e+07	1.11364e+07	PGK1			249639
929420000	555480000	449240000	0.000419678	0.000340062	0.000411335	1.29392e+06	1.04845e+06	1.26819e+06	1.20352e+06	AK1			212762
0	1097200	548880	0	6.717e-07	5.02567e-07	0	2070.93	1549.48	1206.8	CFD			127054
38920000	19297000	19630000	1.75743e-05	1.18135e-05	1.79737e-05	54183.6	36422.5	55415	48673.7	ADA			199524
919590000	834400000	383280000	0.00041524	0.000510815	0.00035094	1.28023e+06	1.57491e+06	1.08199e+06	1.31238e+06	MT-ATP6			147882
2340900000	2355700000	1196900000	0.00105703	0.00144215	0.00109591	3.25895e+06	4.44631e+06	3.37882e+06	3.6947e+06	CA2			170953
1479400000	1102200000	533670000	0.000668021	0.000674761	0.000488641	2.05959e+06	2.08037e+06	1.50654e+06	1.88217e+06	ASS1			272973
31051000	16162000	10988000	1.4021e-05	9.89429e-06	1.00609e-05	43228.5	30505.3	31018.9	34917.6	OAS1			275504
16266000	14005000	9212400	7.34489e-06	8.57379e-06	8.43509e-06	22645.2	26434	26006.4	25028.5	SERPINA3			251247
35629000	23321000	15423000	1.60882e-05	1.4277e-05	1.41217e-05	49601.9	44017.7	43538.8	45719.5	C3			113141
15305000	8100300	4822700	6.91095e-06	4.95896e-06	4.41578e-06	21307.3	15289.1	13614.4	16736.9	TIMP1			285092
47222000	33983000	30009000	2.1323e-05	2.08042e-05	2.74769e-05	65741.5	64141.9	84714.7	71532.7	CST3			240097
221860000	179620000	67294000	0.000100181	0.000109962	6.1616e-05	308869	339027	189969	279289	CSTA			150991
40844000	14126000	21318000	1.84431e-05	8.64787e-06	1.95193e-05	56862.2	26662.4	60180.2	47901.6	MYC			224594
53215000	30645000	16112000	2.40292e-05	1.87607e-05	1.47525e-05	74084.8	57841.5	45483.8	59136.7	NRAS			337236
245160000	168260000	121310000	0.000110702	0.000103008	0.000111074	341307	317586	342455	333783	HRAS			139949
46109000	69130000	46793000	2.08205e-05	4.2321e-05	4.28448e-05	64192	130481	132096	108923	KRAS			169267
17324000	16187000	9076500	7.82263e-06	9.9096e-06	8.31066e-06	24118.1	30552.5	25622.7	26764.4	KRAS			272624
6302300	5048600	2927600	2.8458e-06	3.09073e-06	2.68058e-06	8773.93	9529.08	8264.55	8855.85	LDLR			154843
415510	0	0	1.87623e-07	0	0	578.464	0	0	192.821	TGFA			232038
1660500	166840	266430	7.49797e-07	1.02139e-07	2.4395e-07	2311.71	314.906	752.126	1126.25	IGJ			269332
374340	0	0	1.69033e-07	0	0	521.148	0	0	173.716				200662
728910	89165	0	3.29138e-07	5.45864e-08	0	1014.77	168.296	0	394.356				283092
1147300	119690	151180	5.18062e-07	7.32736e-08	1.38424e-07	1597.25	225.911	426.778	749.979	PIGR			184076
35482000	23481000	2987900	1.60219e-05	1.43749e-05	2.73579e-06	49397.3	44319.7	8434.77	34050.6	IGKC			234868
15806000	20519000	1688800	7.13718e-06	1.25616e-05	1.5463e-06	22004.8	38729	4767.44	21833.7	IGHG1			216687
1646100	1972900	377390	7.43294e-07	1.2078e-06	3.45547e-07	2291.67	3723.79	1065.36	2360.27	IGHG2			294131
1417200	1333300	0	6.39935e-07	8.1624e-07	0	1973	2516.56	0	1496.52	IGHG3			331830
26909000	17342000	3288600	1.21507e-05	1.06167e-05	3.01112e-06	37462.1	32732.5	9283.64	26492.8	IGHA1			329803
241000	0	0	1.08823e-07	0	0	335.515	0	0	111.838	IGHA2			152987
6682600	4471600	2399500	3.01752e-06	2.73749e-06	2.19704e-06	9303.37	8440.01	6773.73	8172.37	MB			164585
48597000	37141000	25847000	2.19439e-05	2.27375e-05	2.36661e-05	67655.7	70102.5	72965.5	70241.2	CRYAB			362842
7205400000	6651700000	3602000000	0.00325359	0.00407214	0.00329808	1.00312e+07	1.25549e+07	1.01684e+07	1.09182e+07	LMNA			213497
334200000	328430000	194540000	0.000150908	0.000201063	0.000178125	465266	619902	549182	544783	LMNA			252583
288990	0	0	1.30493e-07	0	0	402.326	0	0	134.109	LMNA			109916
638280	1546600	0	2.88215e-07	9.46821e-07	0	888.6	2919.16	0	1269.25	APOC3			180478
191510	0	0	8.64761e-08	0	0	266.616	0	0	88.8721	FGG			277567
12288000	776520	432630	5.54863e-06	4.75382e-07	3.96126e-07	17107.1	1465.66	1221.3	6598.02	MBP			119346
183800000	159640000	62114000	8.29947e-05	9.77308e-05	5.6873e-05	255882	301316	175346	244182	TFRC			206182
159800	198290	0	7.21575e-08	1.21392e-07	0	222.47	374.266	0	198.912	TF			262419
6148900	3660100	416550	2.77653e-06	2.24069e-06	3.81403e-07	8560.37	6908.33	1175.91	5548.2	LTF			238983
59359000	45588000	14523000	2.68035e-05	2.79087e-05	1.32976e-05	82638.3	86046	40998.1	69894.1	FTL			146651
953050000	924340000	539440000	0.000430349	0.000565876	0.000493924	1.32682e+06	1.74466e+06	1.52283e+06	1.53144e+06	FTH1			242268
0	0	0	0	0	0	0	0	0	0	MT2A			289555
6653800	3530900	0	3.00452e-06	2.1616e-06	0	9263.28	6664.47	0	5309.25	STATH			209289
0	0	2044100	0	0	1.87163e-06	0	0	5770.45	1923.48	SMR3B			151055
72188000	165000000	14751000	3.25964e-05	0.000101012	1.35064e-05	100499	311433	41641.7	151191	MT-ND1			351256
25051000	44734000	3288900	1.13117e-05	2.73859e-05	3.01139e-06	34875.5	84434.1	9284.49	42864.7	MT-ND2			257158
1014200000	835510000	609290000	0.000457961	0.000511495	0.00055788	1.41195e+06	1.577e+06	1.72001e+06	1.56965e+06	MT-ND3			407070
34916000	39589000	8134900	1.57663e-05	2.42362e-05	7.4485e-06	48609.3	74723.1	22964.6	48765.7	MT-ND4			323208
54408000	51082000	17331000	2.45679e-05	3.12721e-05	1.58687e-05	75745.7	96415.8	48925	73695.5	MT-ND5			235883
1012800	0	2010700	4.57329e-07	0	1.84104e-06	1410	0	5676.16	2362.05	MT-ND6			218157
86783000	116690000	58357000	3.91868e-05	7.1437e-05	5.3433e-05	120817	220249	164740	168602	MT-ATP8			164466
6435800	1430400	1969100	2.90608e-06	8.75684e-07	1.80295e-06	8959.78	2699.84	5558.72	5739.45	SLPI			248061
276500000	232510000	114500000	0.000124853	0.000142341	0.000104839	384937	438856	323231	382341	CAT			403449
21345000	15442000	9807000	9.63831e-06	9.45351e-06	8.97952e-06	29716.1	29146.3	27684.9	28849.1	RAF1			193938
169010000	109750000	55658000	7.63163e-05	6.71884e-05	5.09618e-05	235292	207150	157121	199854	GBA			129881
8693400	8558700	4408000	3.92549e-06	5.23959e-06	4.03607e-06	12102.8	16154.3	12443.7	13566.9	FUCA1			235025
6747200000	5434100000	3161700000	0.00304669	0.00332673	0.00289493	9.39331e+06	1.02567e+07	8.9254e+06	9.52514e+06	ALDOA			266583
2093800000	1889600000	1209000000	0.000945453	0.0011568	0.00110699	2.91494e+06	3.56656e+06	3.41298e+06	3.29816e+06	CSTB			147276
16314000000	8244200000	7765100000	0.00736657	0.00504706	0.00710991	2.2712e+07	1.55607e+07	2.19207e+07	2.00645e+07	ANXA1			116854
44305000	1070400	0	2.00059e-05	6.55293e-07	0	61680.5	2020.35	0	21233.6	APOB			128669
25262000	21250000	9454700	1.1407e-05	1.30091e-05	8.65694e-06	35169.2	40108.7	26690.4	33989.5	NR3C1			290862
95644000	37496000	50487000	4.31879e-05	2.29549e-05	4.62271e-05	133154	70772.6	142524	115483	PRNP			198345
575930000	389190000	370760000	0.00026006	0.00023826	0.000339477	801798	734585	1.04665e+06	861010	SOD2			151456
1166400000	752840000	460430000	0.000526686	0.000460885	0.00042158	1.62384e+06	1.42096e+06	1.29978e+06	1.44819e+06	OAT			323247
28096000	38156000	16011000	1.26867e-05	2.33589e-05	1.466e-05	39114.7	72018.3	45198.7	52110.5	TK1			261089
2478600	270380	0	1.11921e-06	1.65525e-07	0	3450.65	510.334	0	1320.33	KRT6B			239450
25881000000	17285000000	9832600000	0.0116865	0.0105818	0.00900296	3.6031e+07	3.26249e+07	2.77572e+07	3.21377e+07	KRT1			119637
17500000	1118500	958290	7.9021e-06	6.8474e-07	8.77433e-07	24363.1	2111.14	2705.23	9726.5	SEMG1			228095
74816000	1557100	0	3.37831e-05	9.53249e-07	0	104157	2938.98	0	35698.7	GAPDH			247524
15938000000	7227600000	6892300000	0.00719678	0.0044247	0.00631075	2.21885e+07	1.36419e+07	1.94568e+07	1.84291e+07	GAPDH			290840
107170000	73571000	49762000	4.83925e-05	4.50398e-05	4.55633e-05	149200	138863	140477	142847	ASL			187606
10212000	7140300	5128400	4.61122e-06	4.37126e-06	4.69568e-06	14216.9	13477.1	14477.4	14057.1	ERBB2			276536
3588600000	3190500000	1690500000	0.00162043	0.00195321	0.00154786	4.99597e+06	6.02197e+06	4.77224e+06	5.2634e+06	CAPNS1			197105
1724500	596100	603470	7.78696e-07	3.64929e-07	5.52551e-07	2400.81	1125.12	1703.58	1743.17	TP53			224126
3049700	2525800	518540	1.37709e-06	1.54628e-06	4.74787e-07	4245.73	4767.37	1463.83	3492.31	AMY1A;AMY2B;AMY2A			163353
3944600000	4189700000	2250800000	0.00178118	0.00256491	0.00206089	5.49159e+06	7.90793e+06	6.35396e+06	6.58449e+06	HSPB1			189390
2281600	4980000	1172600	1.03025e-06	3.04873e-06	1.07366e-06	3176.4	9399.6	3310.22	5295.41	CYP1A1			181232
3648400	1858600	3900600	1.64743e-06	1.13783e-06	3.57148e-06	5079.23	3508.05	11011.3	6532.86	TYMS			56754.8
1104000000	848260000	500090000	0.00049851	0.0005193	0.000457894	1.53697e+06	1.60107e+06	1.41174e+06	1.51659e+06	RPN1			168292
559190000	536340000	95029000	0.000252502	0.000328345	8.70108e-05	778492	1.01233e+06	268265	686361	RPN2			111568
1208900000	854250000	598630000	0.000545877	0.000522968	0.00054812	1.683e+06	1.61237e+06	1.68992e+06	1.66176e+06	GNAI2			202645
11039000	7245900	6112600	4.98465e-06	4.4359e-06	5.59684e-06	15368.3	13676.4	17255.7	15433.5	SLC4A2			261036
1689700000	1221400000	810390000	0.000762982	0.000747735	0.000742012	2.35236e+06	2.30536e+06	2.28771e+06	2.31514e+06	ATP1A1			184577
783760000	746930000	424400000	0.000353906	0.000457267	0.000388591	1.09113e+06	1.40981e+06	1.19807e+06	1.233e+06	ATP1B1			177022
52640000	40989000	29876000	2.37695e-05	2.50933e-05	2.73552e-05	73284.3	77365.5	84339.2	78329.7	APP			212454
25957000	12259000	8667900	1.17209e-05	7.5049e-06	7.93653e-06	36136.8	23138.5	24469.3	27914.9	ARG1			252196
3931600	5118300	0	1.77531e-06	3.1334e-06	0	5473.49	9660.64	0	5044.71	ALDH2			234143
5398700	4704400	2897300	2.43778e-06	2.88001e-06	2.65284e-06	7515.96	8879.42	8179.01	8191.46	ITGB2			258972
289450000	152030000	200310000	0.000130701	9.3072e-05	0.000183409	402966	286952	565470	418463	S100A8			144745
429250	0	0	1.93827e-07	0	0	597.593	0	0	199.198	HMGN1			257458
74625000	2243800000	34405000	3.36968e-05	0.00137364	3.1502e-05	103891	4.23511e+06	97124.5	1.47871e+06	SERPINB2			132542
6711700	2388200	2124200	3.03066e-06	1.46204e-06	1.94497e-06	9343.89	4507.66	5996.57	6616.04	SERPINE1			143569
4600700000	4189200000	2066600000	0.00207744	0.00256461	0.00189223	6.405e+06	7.90699e+06	5.83396e+06	6.71532e+06	SLC25A5			149423
30994000	5498400	17281000	1.39953e-05	3.36609e-06	1.58229e-05	43149.2	10378.1	48783.9	34103.7	ISG15			155877
76443000	49389000	28635000	3.45177e-05	3.02357e-05	2.62189e-05	106422	93220.3	80835.9	93492.8	PCCA			143282
82082000	68782000	39371000	3.7064e-05	4.2108e-05	3.6049e-05	114273	129824	111143	118413	PCCB			241261
168840000	127800000	71815000	7.62395e-05	7.82385e-05	6.57555e-05	235055	241219	202732	226335	ALPP;ALPPL2			154277
783310000	473160000	426150000	0.000353703	0.000289666	0.000390193	1.09051e+06	893075	1.20301e+06	1.0622e+06	EIF2S1			146511
3006000	0	1142300	1.35736e-06	0	1.04592e-06	4184.89	0	3224.69	2469.86	FGF1			308637
3406100	5347000	1582300	1.53802e-06	3.27341e-06	1.44879e-06	4741.9	10092.3	4466.8	6433.67	ICAM1			188852
1048400000	210980000	59244000	0.000473404	0.000129161	5.42452e-05	1.45956e+06	398218	167244	675008	RPLP1			73844.5
6313500000	2687000000	2223200000	0.00285085	0.00164497	0.00203561	8.78952e+06	5.07163e+06	6.27604e+06	6.7124e+06	RPLP2			161042
3458300000	1845500000	2059100000	0.00156159	0.00112981	0.00188536	4.81457e+06	3.48333e+06	5.81279e+06	4.70356e+06	RPLP0;RPLP0P6			214355
1943400	2430800	710900	8.7754e-07	1.48812e-06	6.50917e-07	2705.56	4588.06	2006.85	3100.16	JUN			244622
14098000	11379000	8006300	6.36593e-06	6.96617e-06	7.33076e-06	19626.9	21477.5	22601.6	21235.4	POLR3D			260792
957040000	660110000	254010000	0.00043215	0.000404116	0.000232577	1.33237e+06	1.24594e+06	717064	1.09846e+06	SSB			176948
12969000	8060900	3994000	5.85614e-06	4.93484e-06	3.657e-06	18055.2	15214.7	11275	14848.3	TFAP2A			201763
572110000	429580000	270090000	0.000258336	0.000262987	0.000247301	796479	810819	762458	789919	ITGB1			181261
9460600000	6192200000	3439100000	0.00427192	0.00379083	0.00314892	1.31708e+07	1.16876e+07	9.7085e+06	1.15223e+07	KRT18			179444
83564000	49991000	14644000	3.77332e-05	3.06042e-05	1.34084e-05	116336	94356.5	41339.7	84010.7	MYL1;MYL3			190314
9644500	5871900	0	4.35496e-06	3.59475e-06	0	13426.9	11083	0	8169.97	CD1A			253767
213460000	144360000	100770000	9.63876e-05	8.83765e-05	9.22674e-05	297174	272475	284471	284707	UROD			241975
1458800	1445000	490240	6.58719e-07	8.84622e-07	4.48875e-07	2030.91	2727.39	1383.94	2047.41	INSR			132396
86676000	56054000	30976000	3.91384e-05	3.4316e-05	2.83623e-05	120668	105800	87444.5	104638	GLA			348487
673530000	657400000	282780000	0.000304132	0.000402457	0.00025892	937674	1.24082e+06	798281	992259	GSN			190467
12929000	15965000	7014100	5.83807e-06	9.77369e-06	6.42227e-06	17999.5	30133.5	19800.6	22644.5	RB1			222310
562200000	501440000	294420000	0.000253861	0.000306979	0.000269578	782683	946453	831141	853426	PTMA			216171
1060200000	614340000	465730000	0.000478732	0.000376096	0.000426433	1.47599e+06	1.15955e+06	1.31474e+06	1.31676e+06	CDK1			151581
968750	0	0	4.37438e-07	0	0	1348.67	0	0	449.558	CDK1			221531
9196000000	7824800000	4087500000	0.00415244	0.0047903	0.00374261	1.28025e+07	1.47691e+07	1.15389e+07	1.30368e+07	ATP5B			156687
510590000	312190000	240000000	0.000230556	0.000191121	0.00021975	710833	589249	677514	659199	S100A9			197634
63168000	78845000	190820000	2.85234e-05	4.82685e-05	0.000174719	87941.2	148818	538680	258480	S100A6			223040
711160000	612650000	349630000	0.000321123	0.000375061	0.000320129	990062	1.15636e+06	986997	1.04447e+06	EIF4E			258946
25607000	28679000	0	1.15628e-05	1.75571e-05	0	35649.5	54130.8	0	29926.8	EIF4E			193252
9297000000	9487300000	4207200000	0.00419805	0.00580808	0.00385221	1.29431e+07	1.7907e+07	1.18768e+07	1.42423e+07	ENO1			166174
272600000	193860000	73012000	0.000123092	0.00011868	6.68515e-05	379508	365905	206111	317175	PYGL			255847
5164000000	4659700000	2354800000	0.0023318	0.00285264	0.00215611	7.18921e+06	8.79505e+06	6.64754e+06	7.54393e+06	GPI			148400
145520	0	0	6.57094e-08	0	0	202.59	0	0	67.53	GPI			129765
44069000	31408000	20480000	1.98993e-05	1.92278e-05	1.8752e-05	61351.9	59281.7	57814.6	59482.7	POLB			218751
4309000000	2275500000	2375300000	0.00194572	0.00139305	0.00217488	5.9989e+06	4.29494e+06	6.70542e+06	5.66642e+06	NPM1			182328
3069400	0	4171600	1.38598e-06	0	3.81961e-06	4273.15	0	11776.3	5349.83	TPM3			258858
3767600000	2614300000	1528300000	0.00170126	0.00160046	0.00139935	5.24517e+06	4.93441e+06	4.31435e+06	4.83131e+06	TPM3			166334
1154500	0	437320	5.21313e-07	0	4.0042e-07	1607.27	0	1234.54	947.271	TPM3			265519
3602300	1275600	1452800	1.62661e-06	7.80916e-07	1.33022e-06	5015.05	2407.66	4101.22	3841.31	TPM3			215938
96767000	87012000	55198000	4.3695e-05	5.32683e-05	5.05406e-05	134717	164233	155823	151591	ITGAV			118378
191120000	177500000	97510000	8.63e-05	0.000108665	8.92824e-05	266073	335026	275268	292123	HEXA			121160
6201400000	6036400000	4047800000	0.00280023	0.00369545	0.00370626	8.63346e+06	1.13935e+07	1.14268e+07	1.04846e+07	HIST2H2BE;HIST1H2BJ;HIST1H2BB;HIST1H2BO;HIST3H2BB			137989
0	190770	19833	0	1.16788e-07	1.81596e-08	0	360.073	55.9881	138.687	SERPINE2			202943
368080000	205140000	144120000	0.000166206	0.000125586	0.00013196	512433	387196	406847	435492	EPHX1			257933
221960000	142070000	99024000	0.000100226	8.69745e-05	9.06687e-05	309008	268153	279542	285568	DBI			189929
5157500000	1057900000	2693000000	0.00232886	0.000647641	0.00246577	7.18016e+06	1.99675e+06	7.60228e+06	5.59306e+06	LDHB			220204
25686000	28832000	13275000	1.15985e-05	1.76508e-05	1.21549e-05	35759.5	54419.5	37475	42551.4	CENPB			169756
1471300000	979170000	808420000	0.000664364	0.000599443	0.000740208	2.04831e+06	1.84815e+06	2.28215e+06	2.05954e+06	GPX1			168693
0	2688300	1700400	0	1.64576e-06	1.55693e-06	0	5074.09	4800.19	3291.43	PGK2			185386
2224800000	1862100000	910280000	0.00100461	0.00113997	0.000833474	3.09732e+06	3.51466e+06	2.5697e+06	3.06056e+06	P4HB			193834
374270	478360	387160	1.69001e-07	2.9285e-07	3.54493e-07	521.051	902.89	1092.94	838.962	KLK3			261037
168970000	109530000	49625000	7.62982e-05	6.70537e-05	4.54378e-05	235236	206735	140090	194020	H1F0			301878
14442000	21221000	16981000	6.52127e-06	1.29914e-05	1.55482e-05	20105.8	40054	47937	36032.3	ACYP1			146331
4654200000	2952200000	2092400000	0.0021016	0.00180732	0.00191585	6.47948e+06	5.57219e+06	5.9068e+06	5.98615e+06	CTSD			215884
27267000000	11268000000	18201000000	0.0123124	0.00689821	0.0166653	3.79605e+07	2.1268e+07	5.1381e+07	3.68698e+07	ANXA2			178237
190610000	646070000	356430000	8.60697e-05	0.000395521	0.000326356	265363	1.21944e+06	1.00619e+06	830332	CAPN1			233631
2330500000	2972900000	1656400000	0.00105233	0.00181999	0.00151664	3.24447e+06	5.61126e+06	4.67598e+06	4.51057e+06	TUBB			165685
47311000	30395000	26650000	2.13632e-05	1.86077e-05	2.44014e-05	65865.4	57369.7	75232.3	66155.8	IVL			184414
332650	1728400	399730	1.50208e-07	1.05812e-06	3.66002e-07	463.108	3262.3	1128.43	1617.95	ADRB2			197157
494900000	319030000	256050000	0.000223471	0.000195309	0.000234445	688989	602160	722823	671324	PSAP			254173
320980000	279220000	159800000	0.000144938	0.000170937	0.000146317	446862	527019	451112	474998	HEXB			152005
50921000	19057000	9274400	2.29933e-05	1.16666e-05	8.49186e-06	70891.1	35969.5	26181.4	44347.4	CTSL			111747
5871000000	4632200000	4200300000	0.00265104	0.00283581	0.00384589	8.17348e+06	8.74314e+06	1.18573e+07	9.59132e+06	PFN1			128660
69617000	76263000	35647000	3.14355e-05	4.66878e-05	3.26392e-05	96919.3	143944	100631	113831	BPGM			143443
1327000000	933220000	705180000	0.000599205	0.000571313	0.000645679	1.84742e+06	1.76143e+06	1.99071e+06	1.86652e+06	APRT			238276
538880000	340570000	196470000	0.000243331	0.000208495	0.000179893	750217	642816	554630	649221	EPRS			112850
1364000000	1207400000	711020000	0.000615912	0.000739164	0.000651027	1.89893e+06	2.27893e+06	2.00719e+06	2.06169e+06	CTSB			156012
8219600000	7163600000	3676200000	0.00371155	0.00438552	0.00336601	1.14432e+07	1.35211e+07	1.03778e+07	1.17807e+07	HSP90AA1			165531
14344000	9533000	9449300	6.47702e-06	5.83605e-06	8.652e-06	19969.4	17993.3	26675.2	21545.9	GALT			136400
6109300	12611000	0	2.75865e-06	7.72039e-06	0	8505.24	23802.9	0	10769.4	HNRNPC			130037
3543600000	2657600000	1515800000	0.00160011	0.00162697	0.0013879	4.93332e+06	5.01614e+06	4.27907e+06	4.74284e+06	HNRNPC;HNRNPCL4;HNRNPCL1;HNRNPCL3;HNRNPCL2			140033
731820000	139220000	62690000	0.000330452	8.52298e-05	5.74004e-05	1.01882e+06	262774	176972	486190	UQCRH			126403
3274500	302190	1177000	1.4786e-06	1.84999e-07	1.07769e-06	4558.69	570.375	3322.64	2817.24	LAMB1			231995
80107000	80955000	31274000	3.61722e-05	4.95602e-05	2.86352e-05	111523	152800	88285.8	117536	YES1			258911
101940000	87512000	55665000	4.60309e-05	5.35744e-05	5.09682e-05	141919	165176	157141	154745	LYN			243644
4764200	6215300	2727800	2.15127e-06	3.80498e-06	2.49764e-06	6632.62	11731.2	7700.51	8688.11	LYN			165221
176640000	101250000	68926000	7.97616e-05	6.19847e-05	6.31103e-05	245914	191106	194576	210532	TPM2			248325
2526400000	1367700000	733740000	0.00114079	0.000837299	0.000671829	3.5172e+06	2.58149e+06	2.07133e+06	2.72334e+06	FH			230053
2795700	341280	2124300	1.26239e-06	2.0893e-07	1.94506e-06	3892.11	644.156	5996.85	3511.04	ERCC1			189491
2641000	425400	966920	1.19254e-06	2.60428e-07	8.85335e-07	3676.74	802.93	2729.59	2403.09	THBS1			165400
26809000	21856000	9013700	1.21056e-05	1.33801e-05	8.25315e-06	37322.9	41252.6	25445.5	34673.6	SP1			146243
3602600	2973400	1193600	1.62675e-06	1.8203e-06	1.09289e-06	5015.46	5612.2	3369.5	4665.72	IGF1R			113289
5825700	4388500	3505100	2.63059e-06	2.68662e-06	3.20935e-06	8110.42	8283.16	9894.81	8762.8	ANXA6			227003
272050000	190820000	146600000	0.000122844	0.000116819	0.00013423	378742	360167	413848	384253	RHOC			235879
44151000	48570000	23517000	1.99363e-05	2.97343e-05	2.15327e-05	61466.1	91674.4	66387.9	73176.2	CD55			241287
1703100	4408700	1482000	7.69033e-07	2.69898e-06	1.35695e-06	2371.02	8321.29	4183.65	4958.65	SLC3A2			136270
1288100000	1560800000	826970000	0.00058164	0.000955514	0.000757193	1.79327e+06	2.94596e+06	2.33452e+06	2.35792e+06	SLC3A2			83520.3
41294000	36314000	19816000	1.86463e-05	2.22312e-05	1.8144e-05	57488.6	68541.6	55940.1	60656.8	GUSB			103986
19452000	126110000	53740000	8.78353e-06	7.72039e-05	4.92056e-05	27080.7	238029	151707	138939	PFKM			151712
3704700000	4383200000	2075800000	0.00167285	0.00268337	0.00190065	5.1576e+06	8.27316e+06	5.85993e+06	6.43023e+06	HSP90AB1			171250
72507000	44421000	31229000	3.27404e-05	2.71943e-05	2.8594e-05	100943	83843.3	88158.7	90981.6	SRPR			148416
24585000	17814000	6767300	1.11013e-05	1.09056e-05	6.1963e-06	34226.7	33623.4	19103.9	28984.7	ASNS			225754
131430000	68034000	30715000	5.93471e-05	4.16501e-05	2.81234e-05	182974	128412	86707.7	132698	HMBS			202774
19333000	15398000	5790700	8.72979e-06	9.42658e-06	5.3021e-06	26915	29063.3	16347	24108.4	MME			184847
751120000	537830000	354180000	0.000339167	0.000329257	0.000324295	1.04569e+06	1.01514e+06	999842	1.02022e+06	PDHA1			158546
57954000	62217000	33177000	2.61691e-05	3.80889e-05	3.03776e-05	80682.3	117433	93657.9	97257.7	CD14			133682
27064	17170	0	1.22207e-08	1.05114e-08	0	37.6779	32.4079	0	23.3619	COL4A2			353445
1086000000	874140000	579950000	0.000490382	0.000535144	0.000531016	1.51191e+06	1.64991e+06	1.63719e+06	1.59967e+06	CYC1			116677
172530000	179810000	90006000	7.79057e-05	0.000110079	8.24116e-05	240193	339386	254085	277888	SNRPB2			132966
19193000	14618000	10064000	8.66658e-06	8.94907e-06	9.21483e-06	26720.1	27591	28410.4	27573.9	MET			186217
34156000	39161000	11237000	1.54231e-05	2.39742e-05	1.02889e-05	47551.3	73915.2	31721.8	51062.8	MFI2			124829
34696	635390	232710	1.56669e-08	3.88983e-07	2.13075e-07	48.303	1199.28	656.935	634.839	CFH			178416
627970000	496890000	257850000	0.000283559	0.000304194	0.000236093	874247	937865	727904	846672	SNRNP70			320047
10555000	12240000	9699900	4.7661e-06	7.49327e-06	8.88146e-06	14694.4	23102.6	27382.6	21726.6	ITGA5			130740
55546000	52406000	16952000	2.50817e-05	3.20827e-05	1.55216e-05	77330	98914.8	47855.1	74699.9	NFIC			188880
1110900	1114500	109650	5.01626e-07	6.82291e-07	1.00398e-07	1546.57	2103.59	309.539	1319.9	NFIC			264579
3461800	2870400	1614800	1.56317e-06	1.75724e-06	1.47855e-06	4819.44	5417.79	4558.54	4931.93	VIM			176418
3758700000	2394700000	1785100000	0.00169724	0.00146602	0.00163448	5.23278e+06	4.51993e+06	5.0393e+06	4.93067e+06	RPS17			236963
222320000	194020000	106660000	0.000100388	0.000118778	9.76604e-05	309509	366207	301099	325605	GNAI3			194173
5976600000	1191500000	2935900000	0.00269873	0.00072943	0.00268818	8.3205e+06	2.24892e+06	8.28798e+06	6.2858e+06	ANXA5			256673
9298500	10135000	4394200	4.19873e-06	6.2046e-06	4.02343e-06	12945.2	19129.5	12404.7	14826.5	STS			117447
6538400000	4021200000	2479200000	0.00295241	0.00246176	0.00227001	9.10262e+06	7.5899e+06	6.99872e+06	7.89708e+06	RPSA			128060
1991600	9008700	8272000	8.99304e-07	5.51508e-06	7.57404e-06	2772.66	17003.7	23351.7	14376	ROS1			141394
239700000	187990000	129070000	0.000108236	0.000115087	0.00011818	333705	354826	364362	350964	CD63			127491
151380000	1440200	57246000	6.83554e-05	8.81683e-07	5.24158e-05	210748	2718.33	161604	125023	MRPL3			157425
837530000	104280000	395480000	0.000378186	6.38397e-05	0.000362111	1.16599e+06	196825	1.11643e+06	826416	SNRPA			134537
10232000	6825700	4797300	4.62025e-06	4.17866e-06	4.39252e-06	14244.8	12883.3	13542.7	13556.9	FGF2			112904
267890000	164480000	114460000	0.000120965	0.000100694	0.000104802	372951	310451	323118	335507	ENO2			178577
405250000	281360000	148410000	0.00018299	0.000172247	0.000135888	564180	531059	418958	504732	ACAA1			209595
88667000	29189000	7872800	4.00375e-05	1.78694e-05	7.20852e-06	123440	55093.4	22224.7	66919.5	SRP19			157665
9848700000	4298600000	1975400000	0.00444717	0.00263158	0.00180872	1.37112e+07	8.11348e+06	5.57651e+06	9.13371e+06	GSTP1			330321
115860000	82071000	56171000	5.23164e-05	5.02435e-05	5.14315e-05	161298	154907	158569	158258	SNRPC			127778
27842000	21189000	4639800	1.2572e-05	1.29718e-05	4.24831e-06	38761	39993.6	13098	30617.6	MMP7			162769
220080	0	345430	9.93768e-08	0	3.16284e-07	306.391	0	975.141	427.177	MMP10			100112
3893000000	3516300000	3097500000	0.00175788	0.00215266	0.00283614	5.41975e+06	6.63691e+06	8.74417e+06	6.93361e+06	LGALS1			177236
248840000	292420000	149280000	0.000112363	0.000179018	0.000136684	346430	551934	421414	439926	QDPR			178377
7461500000	9169600000	5366200000	0.00336923	0.00561358	0.00491342	1.03877e+07	1.73073e+07	1.51487e+07	1.42812e+07	HMGB1			130021
1682100	1137700	1129000	7.5955e-07	6.96494e-07	1.03374e-06	2341.78	2147.37	3187.14	2558.77	FBP1			181352
94131000	71020000	39455000	4.25047e-05	4.34781e-05	3.61259e-05	131047	134048	111381	125492	TPM1			187881
99729000	137860000	44980000	4.50325e-05	8.43972e-05	4.11847e-05	138841	260207	126977	175342	TPM1			162031
66695000	34787000	33798000	3.0116e-05	2.12964e-05	3.09462e-05	92851.4	65659.4	95411	84640.6	CLTA			112717
114180000	8106400	38699000	5.15578e-05	4.9627e-06	3.54337e-05	158959	15300.6	109246	94502	CLTB			106649
1180500000	105470000	487170000	0.000533053	6.45682e-05	0.000446064	1.64347e+06	199071	1.37527e+06	1.0726e+06	ANXA4			189228
13020000	1279700	161050	5.87916e-06	7.83426e-07	1.47461e-07	18126.2	2415.4	454.64	6998.73	ANXA4			207084
316070000	234830000	159890000	0.000142721	0.000143762	0.000146399	440026	443235	451366	444875	CNP			101856
8050500	1121800	2012300	3.63519e-06	6.8676e-07	1.84251e-06	11207.7	2117.36	5680.68	6335.26	HMOX1			159635
1470800000	1574500000	692170000	0.000664138	0.000963901	0.000633767	2.04762e+06	2.97182e+06	1.95398e+06	2.32447e+06	DLD			202101
1041600	0	481920	4.70333e-07	0	4.41257e-07	1450.09	0	1360.45	936.847	HOXC6			230967
6063100000	973580000	2962600000	0.00273779	0.000596021	0.00271263	8.44092e+06	1.8376e+06	8.36335e+06	6.21396e+06	HNRNPA1;HNRNPA1L2			134736
720180000	771880000	393070000	0.000325196	0.000472541	0.000359904	1.00262e+06	1.4569e+06	1.10963e+06	1.18972e+06	SNRPA1			123978
118830000	94489000	72367000	5.36575e-05	5.78457e-05	6.62609e-05	165433	178345	204290	182689	CTSH			94324.8
519210000	458860000	186990000	0.000234449	0.000280912	0.000171212	722833	866085	527868	705595	COX6C			169043
720600000	462990000	332640000	0.000325386	0.00028344	0.000304573	1.0032e+06	873880	939035	938706	TACSTD2			311182
1338400000	1158500000	720160000	0.000604353	0.000709228	0.000659395	1.86329e+06	2.18663e+06	2.03299e+06	2.02764e+06	PARP1			278837
8361700	2631000	2549400	3.77572e-06	1.61068e-06	2.33429e-06	11641	4965.93	7196.9	7934.6	POLA1			155509
21601000	14820000	10096000	9.7539e-06	9.07273e-06	9.24413e-06	30072.5	27972.3	28500.8	28848.5	IFIT2			158119
15056000	11290000	6233400	6.79852e-06	6.91168e-06	5.70745e-06	20960.6	21309.5	17596.7	19955.6	IFIT1			195819
265330	237330	122240	1.19809e-07	1.45292e-07	1.11926e-07	369.387	447.953	345.081	387.474	FURIN			153505
1020800000	800560000	470950000	0.000460941	0.000490099	0.000431213	1.42114e+06	1.51103e+06	1.32948e+06	1.42055e+06	LTA4H			205591
918700000	833110000	429330000	0.000414838	0.000510026	0.000393105	1.27899e+06	1.57247e+06	1.21199e+06	1.35448e+06	ALDOC			183829
3579100000	2525700000	2139200000	0.00161614	0.00154622	0.0019587	4.98275e+06	4.76718e+06	6.03891e+06	5.26295e+06	H2AFV;H2AFZ			149209
918950	0	0	4.14951e-07	0	0	1279.34	0	0	426.448	HIST1H2AJ;HIST1H2AH;HIST1H2AD;HIST1H2AG			115959
6121800	3633300	4961000	2.76429e-06	2.22429e-06	4.54241e-06	8522.64	6857.75	14004.8	9795.06	TFPT			190347
3657200	2397300	1547600	1.6514e-06	1.46761e-06	1.41702e-06	5091.48	4524.83	4368.84	4661.72	FBXO45			142347
48570000	23978000	15955000	2.19317e-05	1.46792e-05	1.46088e-05	67618.1	45257.8	45040.6	52638.8	CISD3			112923
3804300	2606500	584140	1.71783e-06	1.59569e-06	5.34852e-07	5296.27	4919.69	1649.01	3954.99	UQCRFS1P1			152229
0	332870	0	0	2.03781e-07	0	0	628.282	0	209.427	ATXN1L			125312
1688500	581670	598350	7.6244e-07	3.56095e-07	5.47863e-07	2350.69	1097.88	1689.13	1712.57	JMJD7			132334
5117000	1757200	930150	2.31057e-06	1.07575e-06	8.51667e-07	7123.78	3316.66	2625.79	4355.41	POLR2M;GCOM2			219006
15040000	8590100	3401500	6.79129e-06	5.25882e-06	3.11449e-06	20938.4	16213.6	9602.35	15584.8	CHTF8			192549
16983000	12988000	5713000	7.66865e-06	7.95119e-06	5.23096e-06	23643.4	24514.5	16127.7	21428.5	CHTF8			241424
112110000	82011000	52499000	5.06231e-05	5.02067e-05	4.80693e-05	156077	154793	148203	153025	GSTT2B;GSTT2			134063
1505800	33942000	630970	6.79942e-07	2.07791e-05	5.77731e-07	2096.34	64064.5	1781.21	22647.4	POTEJ			271028
641450	0	150770	2.89646e-07	0	1.38049e-07	893.013	0	425.62	439.544	ZNF865			148518
0	25025000	0	0	1.53202e-05	0	0	47233.9	0	15744.6	ZNF888;ZNF765;ZNF813;ZNF28			117845
972210	812420	167360	4.39e-07	4.97359e-07	1.53239e-07	1353.49	1533.42	472.453	1119.79	SLC35E2B			105040
22728000	8603400	4746500	1.02628e-05	5.26696e-06	4.34601e-06	31641.4	16238.7	13399.3	20426.5	TRAPPC2B;TRAPPC2			243174
406700	215180	148070	1.83645e-07	1.31732e-07	1.35576e-07	566.199	406.146	417.998	463.448	RAB34			115276
6034800	6210800	5835700	2.72501e-06	3.80222e-06	5.3433e-06	8401.52	11722.7	16474	12199.4	PET100			99133.8
7390100	5327000	2675800	3.33699e-06	3.26116e-06	2.45003e-06	10288.3	10054.6	7553.72	9298.87	SMIM13			110197
98157	0	0	4.43227e-08	0	0	136.652	0	0	45.5507	RGPD1;RGPD2			197756
2038800	0	242610	9.20618e-07	0	2.22139e-07	2838.37	0	684.882	1174.42	SAA1			153173
9965400	2728000	0	4.49986e-06	1.67007e-06	0	13873.6	5149.02	0	6340.88	SRGAP2C			138508
131310000	6142100	51321000	5.92929e-05	3.76016e-06	4.69907e-05	182807	11593	144878	113093	SULT1A4;SULT1A3			188074
2205100000	1558500000	1023600000	0.00099571	0.000954106	0.000937232	3.06989e+06	2.94162e+06	2.8896e+06	2.96704e+06	HSPA1B;HSPA1A			193247
200020	294110	126060	9.03188e-08	1.80053e-07	1.15423e-07	278.464	555.124	355.864	396.484	GLI3			200261
41781000	43759000	26353000	1.88662e-05	2.6789e-05	2.41294e-05	58166.6	82593.8	74393.9	71718.1	FDX1			143734
10517000	8107000	5754900	4.74894e-06	4.96306e-06	5.26932e-06	14641.5	15301.7	16245.9	15396.4	RAP2A			195699
405950000	358470000	162560000	0.000183306	0.000219454	0.000148844	565155	676601	458903	566886	TROVE2			130208
342140	722370	335750	1.54493e-07	4.42231e-07	3.07421e-07	476.32	1363.45	947.814	929.195	GAA			164065
163990000	92143000	78276000	7.40495e-05	5.64095e-05	7.16713e-05	228303	173917	220971	207731	RRAS			332476
25679000	19399000	13117000	1.15953e-05	1.1876e-05	1.20102e-05	35749.8	36615	37029	36464.6	HLA-C			117732
13454000	11762000	6442800	6.07514e-06	7.20064e-06	5.89918e-06	18730.4	22200.4	18187.9	19706.2	ARAF			159595
135280000	4627400	51217000	6.10855e-05	2.83287e-06	4.68955e-05	188334	8734.08	144584	113884	HIST1H1E			84138.3
552690000	419220000	226020000	0.000249566	0.000256644	0.000206949	769443	791265	638049	732919	DLAT			206652
8314100	7296800	3437800	3.75422e-06	4.46706e-06	3.14773e-06	11574.7	13772.5	9704.83	11684	PTPRF			144054
10688000	9483200	3442500	4.82615e-06	5.80557e-06	3.15203e-06	14879.6	17899.3	9718.1	14165.7	NR2F6			128399
2540900000	1242000000	1627000000	0.00114734	0.000760346	0.00148972	3.53739e+06	2.34424e+06	4.59298e+06	3.49154e+06	TXN			92360.2
1008700000	812370000	594340000	0.000455477	0.000497329	0.000544192	1.40429e+06	1.53332e+06	1.67781e+06	1.53847e+06	COX5B			188226
120210000	71359000	45671000	5.42807e-05	4.36856e-05	4.18174e-05	167354	134688	128928	143657	CTSA			111811
3953100000	3537700000	1134500000	0.00178502	0.00216576	0.00103877	5.50342e+06	6.6773e+06	3.20267e+06	5.1278e+06	MGST1			122363
70682000	52436000	36302000	3.19164e-05	3.21011e-05	3.3239e-05	98402	98971.4	102480	99951	PRKAR1A			280751
18901000	17866000	9241300	8.53472e-06	1.09375e-05	8.46155e-06	26313.6	33721.5	26088	28707.7	UROS			143051
941820000	120170000	413910000	0.000425278	7.35675e-05	0.000378986	1.31118e+06	226817	1.16846e+06	902152	ESD			102836
9749900000	7915200000	3266100000	0.00440256	0.00484565	0.00299052	1.35736e+07	1.49397e+07	9.22012e+06	1.25778e+07	HSPD1			114668
4223200	3601100	406260	1.90698e-06	2.20458e-06	3.71981e-07	5879.45	6796.97	1146.86	4607.76	CLU			75167.4
1887100	0	128920	8.52118e-07	0	1.18042e-07	2627.18	0	363.938	997.04	IRF1			101102
3913500000	3110900000	1828200000	0.00176714	0.00190448	0.00167394	5.44829e+06	5.87173e+06	5.16097e+06	5.49366e+06	HSPA5			123039
5038500	243140	2350800	2.27513e-06	1.48849e-07	2.15245e-06	7014.49	458.92	6636.25	4703.22	LAMC1			189246
32714000	27963000	20189000	1.4772e-05	1.71188e-05	1.84855e-05	45543.7	52779.3	56993.1	51772	ACP2			212784
924600	843280	365950	4.17502e-07	5.16252e-07	3.35072e-07	1287.21	1591.67	1033.07	1303.98	MAP2			261454
9625700000	8319300000	5132000000	0.00434647	0.00509303	0.00469898	1.34007e+07	1.57024e+07	1.44875e+07	1.45302e+07	HSPA8			144703
64379000	64725000	19057000	2.90703e-05	3.96243e-05	1.7449e-05	89627.1	122167	53797.5	88530.4	SLC2A1			154795
23939000	23876000	17687000	1.08096e-05	1.46168e-05	1.61946e-05	33327.4	45065.2	49930	42774.2	EPB41			74622
195560000	168300000	101180000	8.83049e-05	0.000103032	9.26428e-05	272254	317661	285629	291848	UMPS			87090.8
1406400000	353030000	645390000	0.000635058	0.000216123	0.000590934	1.95796e+06	666334	1.82192e+06	1.48207e+06	PDHB			149966
118500000	109840000	62158000	5.35085e-05	6.72435e-05	5.69133e-05	164973	207320	175471	182588	DBT			115525
4755000000	3653400000	1619100000	0.00214711	0.00223659	0.00148249	6.61981e+06	6.89568e+06	4.57068e+06	6.02873e+06	PYGB			189883
7680900	9444900	2693400	3.4683e-06	5.78212e-06	2.46614e-06	10693.2	17827	7603.4	12041.2	PYGM			245975
354320000	369390000	221970000	0.000159993	0.000226139	0.000203241	493277	697213	626616	605702	RALA			215597
373860000	394530000	213220000	0.000168816	0.000241529	0.000195229	520480	744664	601915	622353	RALB			108528
2412700	2983800	1524300	1.08945e-06	1.82667e-06	1.39568e-06	3358.91	5631.83	4303.06	4431.27	BCR			134590
0	57458	899120	0	3.51755e-08	8.23255e-07	0	108.45	2538.19	882.215	SPTB			262918
346070000	414720000	229430000	0.000156267	0.000253889	0.000210071	481791	782772	647675	637413	LAMP1			339729
1336600000	1119700000	655920000	0.00060354	0.000685475	0.000600576	1.86079e+06	2.1134e+06	1.85165e+06	1.94194e+06	ACADM			143003
507720000	453420000	230420000	0.00022926	0.000277581	0.000210978	706837	855817	650470	737708	TOP1			56528.4
29199000	22414000	10303000	1.31848e-05	1.37217e-05	9.43367e-06	40650.2	42305.8	29085.1	37347	TOP2A			103811
874330000	400580000	244560000	0.000394803	0.000245233	0.000223925	1.21722e+06	756083	690387	887898	G6PD			70065.7
61244000	39672000	17565000	2.76547e-05	2.4287e-05	1.60829e-05	85262.6	74879.7	49585.6	69909.3	UBL4A			153941
1906800	0	196290	8.61013e-07	0	1.79728e-07	2654.61	0	554.122	1069.58	VDR			186244
3273800	4959200	2519800	1.47828e-06	3.036e-06	2.30719e-06	4557.71	9360.34	7113.34	7010.46	ESRRA			143597
223530000	211330000	115870000	0.000100935	0.000129375	0.000106093	311194	398879	327098	345724	PC			120815
0	0	395530	0	0	3.62157e-07	0	0	1116.57	372.191	PC			108311
1413100	716500	203040	6.38084e-07	4.38638e-07	1.85908e-07	1967.29	1352.37	573.177	1297.61	DMD			84490.2
691600000	530920000	255120000	0.000312291	0.000325027	0.000233594	962831	1.0021e+06	720198	895041	MTHFD1			169816
10819000	7930900	5762400	4.88531e-06	4.85526e-06	5.27619e-06	15062	14969.3	16267.1	15432.8	IGF2R			186885
313120000	185640000	113420000	0.000141389	0.000113648	0.00010385	435919	350390	320182	368830	ADH5			164346
4181000	1114700	669500	1.88793e-06	6.82414e-07	6.1301e-07	5820.7	2103.96	1889.98	3271.55	CDK4			149920
364830000	22428000	142220000	0.000164739	1.37303e-05	0.00013022	507909	42332.2	401484	317241	PRPS2			168451
1008200000	720010000	433480000	0.000455251	0.000440786	0.000396904	1.40359e+06	1.359e+06	1.2237e+06	1.32877e+06	PABPC1			101035
961490000	58797000	463760000	0.00043416	3.59952e-05	0.000424629	1.33857e+06	110978	1.30918e+06	919576	PCNA			109131
25678000	33387000	16148000	1.15949e-05	2.04394e-05	1.47855e-05	35748.4	63017	45585.4	48116.9	KRT3			141921
231680000	12821000	19165000	0.000104615	7.84895e-06	1.75479e-05	322540	24199.3	54102.3	133614	COX6A1			150763
564600000	466570000	294040000	0.000254944	0.000285632	0.00026923	786024	880637	830068	832243	HARS			110608
202920000	244210000	105850000	9.16283e-05	0.000149504	9.69187e-05	282501	460939	298812	347417	SLC25A4			238989
778770000	738620000	257940000	0.000351653	0.000452179	0.000236176	1.08419e+06	1.39412e+06	728159	1.06882e+06	SLC25A6			164579
758760000	645590000	378820000	0.000342617	0.000395227	0.000346856	1.05633e+06	1.21853e+06	1.0694e+06	1.11475e+06	IMPDH2			138661
142320000	95617000	62773000	6.42644e-05	5.85362e-05	5.74764e-05	198135	180474	177207	185272	TPR			64283.8
86625000	31526000	6267600	3.91154e-05	1.93001e-05	5.73876e-06	120597	59504.4	17693.3	65931.7	PIP			152591
3693300000	242010000	1919700000	0.0016677	0.000148157	0.00175772	5.14173e+06	456787	5.41927e+06	3.6726e+06	ANXA3			145115
2412400000	2645600000	1187100000	0.00108932	0.00161962	0.00108694	3.35849e+06	4.99349e+06	3.35116e+06	3.90105e+06	CKMT1A			137214
198140000	101240000	67442000	8.94699e-05	6.19786e-05	6.17515e-05	275846	191087	190387	219107	BCKDHA			79916.5
1540700000	1184900000	495190000	0.000695701	0.00072539	0.000453408	2.14493e+06	2.23646e+06	1.39791e+06	1.92643e+06	ACTN1			43715.8
0	169670	0	0	1.03871e-07	0	0	320.247	0	106.749	ACTN1			221553
103140000	63254000	32099000	4.65727e-05	3.87238e-05	2.93906e-05	143589	119390	90614.7	117865	CDH1			118664
241950	92066	15527000	1.09252e-07	5.63623e-08	1.42169e-05	336.838	173.772	43832.4	14781	MYH1			120227
0	524800	3145100	0	3.2128e-07	2.87973e-06	0	990.544	8878.54	3289.7	MYH7			113177
18589000	14545000	5676400	8.39384e-06	8.90438e-06	5.19744e-06	25879.2	27453.3	16024.3	23118.9	SRC			178964
49263000	43553000	24483000	2.22446e-05	2.66629e-05	2.24172e-05	68582.9	82205	69114.9	73300.9	PEPD			149220
3372100000	2630300000	1572500000	0.00152267	0.00161026	0.00143982	4.69457e+06	4.96461e+06	4.43913e+06	4.69944e+06	XRCC6			261192
993850000	1762500000	843920000	0.000448772	0.00107899	0.000772713	1.38362e+06	3.32667e+06	2.38237e+06	2.36422e+06	XRCC5			77683.8
60006000	23022000	23785000	2.70956e-05	1.4094e-05	2.17781e-05	83539.1	43453.3	67144.5	64712.3	UNG			109075
0	331230	169650	0	2.02777e-07	1.55336e-07	0	625.187	478.918	368.035	NR2C1			116943
2135100000	1386500000	1160200000	0.000964102	0.000848808	0.00106231	2.97244e+06	2.61698e+06	3.27522e+06	2.95488e+06	COX4I1			104385
1074200	1232600	695070	4.85054e-07	7.54591e-07	6.36422e-07	1495.48	2326.5	1962.17	1928.05	ALAS1			123642
1159100	0	665990	5.2339e-07	0	6.09796e-07	1613.67	0	1880.07	1164.58	IFI30			146349
195740000	166050000	95915000	8.83862e-05	0.000101655	8.7822e-05	272505	313414	270766	285562	LAMP2			81618.9
1354500000	871890000	540670000	0.000611623	0.000533767	0.00049505	1.88571e+06	1.64567e+06	1.5263e+06	1.68589e+06	RNH1			221769
9903100	4153200	13530000	4.47173e-06	2.54257e-06	1.23884e-05	13786.9	7839.04	38194.9	19940.3	CYBA			78060.5
0	0	152070	0	0	1.39239e-07	0	0	429.29	143.097	MYH6			150845
0	0	498280	0	0	4.56237e-07	0	0	1406.63	468.878	MYH8			102936
609790	1759100	648950	2.7535e-07	1.07691e-06	5.94194e-07	848.937	3320.25	1831.97	2000.39	RARG			253448
4810500000	4165400000	2124300000	0.00217218	0.00255004	0.00194506	6.69708e+06	7.86207e+06	5.99685e+06	6.852e+06	EEF2			159280
115570000	7749800	9426700	5.21855e-05	4.74439e-06	8.63131e-06	160894	14627.5	26611.4	67377.7	KRT13			105243
1168700000	1135900000	715250000	0.000527725	0.000695392	0.0006549	1.62704e+06	2.14398e+06	2.01913e+06	1.93005e+06	PDIA4			138731
97963000	76009000	35571000	4.42351e-05	4.65323e-05	3.25696e-05	136382	143465	100416	126754	P4HA1			202898
108400000	86276000	42971000	4.89479e-05	5.28177e-05	3.93453e-05	150912	162843	121306	145021	CEACAM1			134938
2336800000	2160700000	1545100000	0.00105518	0.00132277	0.00141473	3.25324e+06	4.07826e+06	4.36178e+06	3.89776e+06	TPT1			129540
38451000	14245000	24608000	1.73625e-05	8.72072e-06	2.25317e-05	53530.7	26887	69467.8	49961.8	ALAD			208913
28835000	33642000	8791200	1.30204e-05	2.05955e-05	8.04943e-06	40143.5	63498.3	24817.4	42819.7	F3			130825
40348000	13780000	18322000	1.82191e-05	8.43605e-06	1.67761e-05	56171.6	26009.3	51722.6	44634.5	HLA-E			159057
845760000	677120000	427660000	0.000381902	0.000414529	0.000391575	1.17745e+06	1.27804e+06	1.20727e+06	1.22092e+06	LCP1			144108
2286700000	1816500000	1137100000	0.00103256	0.00111205	0.00104116	3.1835e+06	3.42859e+06	3.21001e+06	3.27403e+06	PLS3			190807
186160000	182780000	127570000	8.40603e-05	0.000111897	0.000116806	259168	344992	360127	321429	APEH			150286
1364200000	437410000	684680000	0.000616003	0.00026778	0.000626909	1.89921e+06	825598	1.93284e+06	1.55255e+06	ETFA			76138.6
118340000	155780000	55933000	5.34363e-05	9.53677e-05	5.12136e-05	164750	294030	157898	205559	GYS1			99346
392690000	331730000	186620000	0.000177319	0.000203083	0.000170874	546695	626131	526824	566550	PRKAR2A			213756
756920000	115220000	306900000	0.000341786	7.05371e-05	0.000281005	1.05377e+06	217474	866371	712538	ANXA8			130372
1632300	239850	1311800	7.37063e-07	1.46835e-07	1.20111e-06	2272.45	452.71	3703.18	2142.78	ENO3			149890
124890000	98587000	46331000	5.63939e-05	6.03545e-05	4.24217e-05	173869	186080	130791	163580	GTF2F2			122959
1559900000	1217000000	848990000	0.000704371	0.000745041	0.000777355	2.17166e+06	2.29705e+06	2.39668e+06	2.28846e+06	CD59			129532
127770000	40525000	56352000	5.76944e-05	2.48092e-05	5.15972e-05	177879	76489.7	159080	137816	MTHFD2			118709
2042600000	2027500000	1239400000	0.000922333	0.00124123	0.00113482	2.84366e+06	3.82685e+06	3.4988e+06	3.38977e+06	MIF			135538
15875000	6981900	5091200	7.16834e-06	4.27428e-06	4.66162e-06	22100.8	13178.1	14372.3	16550.4	CD99			218247
114810000	652610000	363890000	5.18423e-05	0.000399525	0.000333186	159836	1.23178e+06	1.02725e+06	806290	PRKCSH			99566.5
1131200	0	0	5.10792e-07	0	0	1574.83	0	0	524.944	IRF2			144314
2017700000	1748200000	1142000000	0.00091109	0.00107024	0.00104564	2.809e+06	3.29968e+06	3.22384e+06	3.11084e+06	FDPS			74819.1
5205200	5015800	2839600	2.3504e-06	3.07065e-06	2.6e-06	7246.57	9467.17	8016.12	8243.29	TRIM27			217811
4556900	4668400	827210	2.05766e-06	2.85797e-06	7.57413e-07	6344.02	8811.47	2335.19	5830.23	CPM			90006.8
275460000	116930000	17296000	0.000124384	7.1584e-05	1.58366e-05	383490	220702	48826.2	217673	COX7A2			172250
512720000	327380000	239830000	0.000231518	0.00020042	0.000219594	713798	617920	677034	669584	AKR1A1			144665
16336000000	14939000000	7330700000	0.0073765	0.00914558	0.00671216	2.27426e+07	2.81969e+07	2.06944e+07	2.3878e+07	PKM			142873
13030000	9823300	6888500	5.88368e-06	6.01377e-06	6.30727e-06	18140.1	18541.2	19446.1	18709.1	PKM			81060.6
4806500	5970700	9372400	2.17037e-06	3.65523e-06	8.58159e-06	6691.51	11269.5	26458.1	14806.4	ACYP2			133471
4817500000	3905700000	2026200000	0.00217534	0.00239105	0.00185524	6.70682e+06	7.37189e+06	5.71991e+06	6.59954e+06	HSP90B1			112936
16279000	34892000	10836000	7.35076e-06	2.13607e-05	9.92169e-06	22663.3	65857.6	30589.8	39703.6	CCNB1			99281.2
7199200	3073400	3967700	3.25079e-06	1.88152e-06	3.63292e-06	10022.6	5800.95	11200.7	9008.08	MYL6B			74295.1
944540000	1085400000	546610000	0.000426506	0.000664476	0.000500489	1.31497e+06	2.04866e+06	1.54307e+06	1.63557e+06	SNRPB			142639
177120000	120080000	60296000	7.99783e-05	7.35124e-05	5.52084e-05	246583	226647	170214	214481	IDE			139181
43566000	33085000	9944600	1.96722e-05	2.02545e-05	9.10551e-06	60651.7	62447	28073.4	50390.7	COX6B1			227545
39583000	33544000	14204000	1.78737e-05	2.05355e-05	1.30055e-05	55106.6	63313.3	40097.6	52839.2	POU2F1			101291
2918200000	2504600000	1174900000	0.00131771	0.0015333	0.00107577	4.06266e+06	4.72736e+06	3.31671e+06	4.03558e+06	HNRNPL			129908
639920000	537610000	277910000	0.000288955	0.000329122	0.000254461	890883	1.01472e+06	784533	896713	DARS			149063
622490	906480	1111800	2.81085e-07	5.54942e-07	1.01799e-06	866.617	1710.95	3138.59	1905.39	IDO1			74103.3
732710000	1113900000	639240000	0.000330854	0.000681924	0.000585303	1.02006e+06	2.10245e+06	1.80456e+06	1.64236e+06	JUP			154559
813870000	743760000	293320000	0.000367502	0.000455326	0.000268571	1.13305e+06	1.40382e+06	828035	1.12164e+06	UQCRB			307015
2113200	1607300	885070	9.54213e-07	9.83981e-07	8.10391e-07	2941.95	3033.73	2498.53	2824.74	BRAF			199693
1596000	9062100	387300	7.20672e-07	5.54777e-06	3.54621e-07	2221.92	17104.4	1093.34	6806.57	FABP4			168128
928270000	723640000	376090000	0.000419159	0.000443009	0.000344357	1.29232e+06	1.36585e+06	1.06169e+06	1.23995e+06	GLUL			154732
1844000000	976580000	939850000	0.000832656	0.000597857	0.000860549	2.56718e+06	1.84327e+06	2.65317e+06	2.35454e+06	AKR1B1			108478
2574100000	1838900000	1348100000	0.00116233	0.00112577	0.00123435	3.58361e+06	3.47087e+06	3.80565e+06	3.62004e+06	ANPEP			77320.6
49617000	39981000	27406000	2.24045e-05	2.44762e-05	2.50936e-05	69075.7	75462.9	77366.5	73968.4	PVR			101619
150060000	113360000	92795000	6.77594e-05	6.93984e-05	8.49653e-05	208910	213964	261958	228277	RAC2			82115.9
153030000	243870000	80785000	6.91005e-05	0.000149296	7.39686e-05	213045	460297	228054	300466	GSPT1			229083
3449700	3268000	4132400	1.55771e-06	2.00065e-06	3.78372e-06	4802.6	6168.25	11665.7	7545.51	ARSA			247305
53557000	52318000	23958000	2.41836e-05	3.20288e-05	2.19365e-05	74560.9	98748.7	67632.9	80314.2	B4GALT1			113165
27496000	11703000	6862400	1.24158e-05	7.16452e-06	6.28337e-06	38279.3	22089.1	19372.4	26580.3	ACPP			129327
164360000	525960000	279750000	7.42166e-05	0.00032199	0.000256146	228819	992734	789728	670427	EZR			128189
140240000	110210000	51275000	6.33252e-05	6.747e-05	4.69486e-05	195239	208018	144748	182668	ATP6V1B1			174398
2732900	683880	864780	1.23404e-06	4.18668e-07	7.91813e-07	3804.69	1290.8	2441.25	2512.25	FOLR1			61573.9
1995700	1163300	269080	9.01156e-07	7.12166e-07	2.46376e-07	2778.37	2195.69	759.606	1911.22	ATF2			145787
371910000	367940000	230550000	0.000167935	0.000225251	0.000211097	517765	694476	650837	621026	UCHL3			207938
7726300	3571300	1325600	3.4888e-06	2.18633e-06	1.21375e-06	10756.4	6740.72	3742.14	7079.75	FOSL2			65027.7
62805000	52140000	24714000	2.83595e-05	3.19198e-05	2.26287e-05	87435.8	98412.7	69767	85205.2	CD46			117952
313660	202180	0	1.41633e-07	1.23774e-07	0	436.671	381.609	0	272.76	NME1			116021
249180000	157040000	102780000	0.000112517	9.61391e-05	9.41078e-05	346903	296408	290146	311152	NQO1			172504
130010000	144510000	87612000	5.87059e-05	8.84683e-05	8.02196e-05	180997	272758	247327	233694	GNS			78580.4
782950	335800	346010	3.5354e-07	2.05575e-07	3.16815e-07	1090.01	633.813	976.778	900.199	ZNF250			103736
2723000	3248300	2784600	1.22957e-06	1.98859e-06	2.54964e-06	3790.9	6131.07	7860.86	5927.61	PHKG2			104013
2651100000	1390100000	1196400000	0.0011971	0.000851012	0.00109545	3.69081e+06	2.62377e+06	3.37741e+06	3.23066e+06	RPS2			110169
3857500	743190	1011000	1.74185e-06	4.54977e-07	9.25695e-07	5370.33	1402.75	2854.03	3209.04	ST6GAL1			72030.4
2543500	526270	104400	1.14851e-06	3.2218e-07	9.55911e-08	3541.01	993.319	294.719	1609.68	TCF3			122332
527150000	391030000	252520000	0.000238034	0.000239387	0.000231213	733887	738058	712858	728268	DSP			120169
306740000	90546000	208970000	0.000138508	5.54318e-05	0.000191338	427037	170903	589917	395952	RPA2			130675
255880000	133960000	72185000	0.000115542	8.20096e-05	6.60943e-05	356231	252846	203777	270951	MUC1			165820
144510000	167850000	80561000	6.52533e-05	0.000102757	7.37635e-05	201184	316812	227422	248472	COX7C			119934
689400	1089900	1150700	3.11298e-07	6.67231e-07	1.05361e-06	959.768	2057.15	3248.4	2088.44	TIMP2			84150.1
214690000	86256000	77964000	9.6943e-05	5.28055e-05	7.13857e-05	298887	162806	220091	227261	CD44			117167
45417000	32441000	16618000	2.0508e-05	1.98602e-05	1.52158e-05	63228.6	61231.4	46912.2	57124.1	NQO2			76544.4
0	0	0	0	0	0	0	0	0	0	H2AFX;HIST1H2AA;HIST2H2AB			126192
459820000	254570000	222960000	0.000207631	0.000155846	0.000204147	640152	480493	629411	583352	ITGB4			215824
1803900	311320	72615	8.14549e-07	1.90589e-07	6.6488e-08	2511.35	587.607	204.99	1101.32	ITGB4			100572
0	0	104190	0	0	9.53988e-08	0	0	294.126	98.042	ITGB4			116319
1044100000	432830000	477440000	0.000471462	0.000264976	0.000437155	1.45357e+06	816954	1.3478e+06	1.20611e+06	CBR1			97734.1
86403000	48454000	31486000	3.90152e-05	2.96633e-05	2.88293e-05	120288	91455.5	88884.2	100209	HLA-A			123094
45056000	34830000	16819000	2.0345e-05	2.13228e-05	1.53999e-05	62726	65740.6	47479.6	58648.7	ACADS			168233
120880000	57622000	43666000	5.45832e-05	3.52759e-05	3.99816e-05	168287	108760	123268	133438	CREB1			207347
260490000	226520000	95754000	0.000117624	0.000138674	8.76746e-05	362649	427550	270311	353503	GLB1			107707
164300000	105070000	53454000	7.41895e-05	6.43233e-05	4.89437e-05	228735	198317	150899	192650	PPP3CB			97336.3
84364000	30010000	23022000	3.80945e-05	1.8372e-05	2.10795e-05	117450	56643	64990.6	79694.4	NCK1			109572
3027400	364280	1261600	1.36702e-06	2.2301e-07	1.15515e-06	4214.68	687.568	3561.47	2821.24	NCK1			151882
2831200	3165800	1479600	1.27842e-06	1.93809e-06	1.35476e-06	3941.54	5975.35	4176.88	4697.92	GCFC2			140111
3623500000	143600000	1468200000	0.00163619	8.79112e-05	0.00134432	5.04456e+06	271041	4.14469e+06	3.15343e+06	HIST1H1B			129252
142740000	5526800	62917000	6.44541e-05	3.38348e-06	5.76083e-05	198720	10431.7	177613	128921	HIST1H1D			125698
6317100000	616200000	2572800000	0.00285248	0.000377235	0.00235572	8.79453e+06	1.16306e+06	7.26295e+06	5.74018e+06	HIST1H1C			70540.4
327490000	149010000	137270000	0.000147878	9.12232e-05	0.000125688	455925	281252	387510	374896	EPCAM			143759
270080000	163510000	72244000	0.000121954	0.0001001	6.61483e-05	376000	308620	203943	296188	POR			86850
80860000	50409000	61121000	3.65122e-05	3.08601e-05	5.59638e-05	112572	95145.5	172543	126753	MGMT			111442
5849500	6783600	1606800	2.64133e-06	4.15289e-06	1.47122e-06	8143.55	12803.8	4535.96	8494.45	FER			117525
431440000	329180000	182530000	0.000194816	0.000201522	0.000167129	600642	621317	515278	579079	ATP2A2			147489
1711400	1886600	1709400	7.72781e-07	1.15497e-06	1.56517e-06	2382.57	3560.9	4825.6	3589.69	PLCG2			74852
72175000	86163000	30192000	3.25905e-05	5.27486e-05	2.76445e-05	100481	162630	85231.3	116114	FAH			88027.5
0	1341900	781510	0	8.21504e-07	7.15569e-07	0	2532.8	2206.18	1579.66	FAH			115912
399790000	293410000	150980000	0.000180525	0.000179624	0.000138241	556579	553803	426213	512198	STMN1			150406
1392700000	1056800000	540360000	0.000628872	0.000646968	0.000494766	1.93889e+06	1.99468e+06	1.52542e+06	1.81966e+06	YBX3			124924
10646000	16353000	13998000	4.80719e-06	1.00112e-05	1.28169e-05	14821.1	30865.8	39516	28401	YBX3			107159
3310000	3536900	1781300	1.49463e-06	2.16527e-06	1.631e-06	4608.11	6675.79	5028.57	5437.49	ZFX;ZFY			98619.1
1882100	158920	167510	8.4986e-07	9.729e-08	1.53376e-07	2620.22	299.957	472.877	1131.02	ZNF12			50068.4
6850200	6337000	3636700	3.0932e-06	3.87948e-06	3.32985e-06	9536.7	11960.9	10266.3	10588	ZNF22			160323
10064000	6866900	4783900	4.54439e-06	4.20388e-06	4.38025e-06	14010.9	12961.1	13504.8	13492.3	ZNF24			85282.6
26349000	13904000	4235400	1.18979e-05	8.51196e-06	3.87803e-06	36682.5	26243.4	11956.4	24960.8	ZKSCAN1			146278
1547200	171140	260420	6.98636e-07	1.04771e-07	2.38447e-07	2153.98	323.022	735.16	1070.72	ZNF3			137728
36997000	28166000	15045000	1.67059e-05	1.72431e-05	1.37756e-05	51506.4	53162.5	42471.7	49046.9	NAGA			229325
258540	0	0	1.16743e-07	0	0	359.934	0	0	119.978	HSPA6;HSPA7			138997
138570	0	0	6.25711e-08	0	0	192.914	0	0	64.3047	RHOQ			172771
7413100	2174200	1728300	3.34738e-06	1.33103e-06	1.58247e-06	10320.4	4103.74	4878.95	6434.35	HMGA1			85476.1
407100	265620	81456	1.83825e-07	1.62611e-07	7.4583e-08	566.756	501.35	229.948	432.685	ZNF7			78118
1460200	746970	84418	6.59351e-07	4.57291e-07	7.72951e-08	2032.86	1409.88	238.31	1227.02	ZNF8			113180
143850000	139420000	86424000	6.49553e-05	8.53522e-05	7.91318e-05	200265	263151	243973	235796	TMEM11			129610
1020200000	777960000	454800000	0.00046067	0.000476263	0.000416426	1.4203e+06	1.46838e+06	1.28389e+06	1.39086e+06	GOT1			116663
0	2597300	1882200	0	1.59005e-06	1.72339e-06	0	4902.33	5313.41	3405.24	PRKCA			89177
18753000	9806800	9258800	8.46789e-06	6.00367e-06	8.47757e-06	26107.5	18510	26137.4	23585	JUNB			110449
123800000	74260000	69907000	5.59017e-05	4.54616e-05	6.40085e-05	172352	140164	197346	169954	ITGA2			137500
7365800	6052400	4894100	3.32602e-06	3.70525e-06	4.48115e-06	10254.5	11423.7	13815.9	11831.4	SMPD1			161257
135240000	146000000	63343000	6.10675e-05	8.93805e-05	5.79983e-05	188278	275571	178816	214222	UBTF			50928
16844000	6470900	7416600	7.60589e-06	3.96145e-06	6.79081e-06	23449.9	12213.6	20936.9	18866.8	JUND			84216.5
2343000	3845900	1806200	1.05798e-06	2.35444e-06	1.6538e-06	3261.87	7259.02	5098.86	5206.59	ATF7			98009.4
157250000	121130000	61157000	7.1006e-05	7.41552e-05	5.59968e-05	218920	228629	172645	206731	NDUFB7			134149
102970000	63178000	48837000	4.6496e-05	3.86773e-05	4.47163e-05	143353	119247	137866	133488	PRKACA			27454
1854000000	1293500000	856080000	0.000837171	0.000791874	0.000783847	2.5811e+06	2.44144e+06	2.41669e+06	2.47975e+06	CAPN2			50185.2
26720000	13215000	12873000	1.20654e-05	8.09016e-06	1.17868e-05	37199	24942.9	36340.2	32827.4	CEBPB			137923
330320	269540	149690	1.49156e-07	1.65011e-07	1.3706e-07	459.865	508.749	422.571	463.728	CEBPB			77961.3
5241800	2039300	1015400	2.36693e-06	1.24845e-06	9.29724e-07	7297.52	3849.12	2866.45	4671.03	HLA-G			97849.3
40537000	29170000	18303000	1.83044e-05	1.78577e-05	1.67587e-05	56434.8	55057.5	51668.9	54387.1	PTPN2			93697.9
296220000	209660000	132290000	0.000133758	0.000128353	0.000121128	412391	395727	373452	393857	CTPS1			137402
1615700	1826800	308220	7.29567e-07	1.11836e-06	2.82213e-07	2249.34	3448.03	870.098	2189.16	ENG			89893.4
670010000	598620000	357290000	0.000302542	0.000366472	0.000327143	932774	1.12988e+06	1.00862e+06	1.02376e+06	DDX5			175666
177000000	134580000	68123000	7.99241e-05	8.23892e-05	6.2375e-05	246416	254016	192310	230914	PFKL			119427
184680000	142230000	89038000	8.3392e-05	8.70725e-05	8.15253e-05	257108	268455	251352	258972	GM2A			96074.3
7652800000	6650900000	4442600000	0.00345561	0.00407165	0.00406775	1.06541e+07	1.25534e+07	1.25414e+07	1.19163e+07	LGALS3			101325
44895000	13130000	1299900000	2.02723e-05	8.03812e-06	0.00119022	62501.9	24782.5	3.66959e+06	1.25229e+06	IGFBP3			108271
605830000	349310000	203770000	0.000273562	0.000213846	0.000186577	843424	659312	575238	692658	PSMC3			102953
1880700000	1628900000	729410000	0.000849228	0.000997204	0.000667865	2.61827e+06	3.0745e+06	2.05911e+06	2.58396e+06	TCP1			130106
143170000	124530000	58234000	6.46482e-05	7.62366e-05	5.33204e-05	199318	235047	164393	199586	PTPN1			115922
15045000	17271000	10816000	6.79355e-06	1.05732e-05	9.90338e-06	20945.3	32598.5	30533.3	28025.7	ERCC2			159535
1213500000	592700000	642000000	0.000547954	0.000362848	0.00058783	1.68941e+06	1.1187e+06	1.81235e+06	1.54015e+06	RPL35A			90340.1
8209400	8393500	2240000	3.70694e-06	5.13846e-06	2.051e-06	11429	15842.5	6323.47	11198.3	ITGB5			67615.1
871080000	919330000	596920000	0.000393335	0.000562809	0.000546554	1.2127e+06	1.73521e+06	1.68509e+06	1.54433e+06	ARF4			84822.8
4087900000	3403300000	2223200000	0.00184589	0.00208348	0.00203561	5.69109e+06	6.42363e+06	6.27604e+06	6.13025e+06	RPL7			119727
464320000	382740000	269220000	0.000209663	0.000234311	0.000246504	646416	722410	760002	709610	VCL			298792
6917900	11774000	3650500	3.12377e-06	7.20798e-06	3.34248e-06	9630.95	22223.1	10305.3	14053.1	PTPRA			125257
113130000	18701000	40815000	5.10837e-05	1.14487e-05	3.73712e-05	157497	35297.6	115220	102672	NAT1			96944.1
56881000	42417000	21461000	2.56845e-05	2.59675e-05	1.96502e-05	79188.5	80060.8	60583.9	73277.7	IL1RN			193504
356400000	331830000	162930000	0.000160932	0.000203145	0.000149183	496173	626319	459948	527480	ITGB6			133988
0	0	178870	0	0	1.63778e-07	0	0	504.946	168.315	ITGB6			273944
28331000	18494000	14731000	1.27928e-05	1.13219e-05	1.3488e-05	39441.8	34906.9	41585.3	38644.7	SON			109563
122270	0	0	5.52109e-08	0	0	170.222	0	0	56.7406	SON			134808
76317000	39456000	25110000	3.44608e-05	2.41548e-05	2.29913e-05	106247	74472	70884.9	83868	NELFE			83424.9
3230100000	1859600000	1930700000	0.00145855	0.00113844	0.00176779	4.49688e+06	3.50994e+06	5.45032e+06	4.48571e+06	RPL17			148081
2294700000	2727300000	1148900000	0.00103617	0.00166964	0.00105196	3.19463e+06	5.1477e+06	3.24332e+06	3.86188e+06	PGAM1			67081.9
1429900000	820110000	493370000	0.00064567	0.000502067	0.000451741	1.99068e+06	1.54793e+06	1.39277e+06	1.64379e+06	RCC1			133043
50345000	35228000	16033000	2.27332e-05	2.15664e-05	1.46802e-05	70089.2	66491.8	45260.8	60613.9	SDC1			79592.6
22772000	7579400	5803800	1.02827e-05	4.64007e-06	5.31409e-06	31702.7	14305.9	16384	20797.5	ATF1			99511.5
6253600	1893200	2067900	2.82381e-06	1.15901e-06	1.89342e-06	8706.13	3573.36	5837.63	6039.04	ATF3			111641
283380	162660	72220	1.2796e-07	9.95796e-08	6.61263e-08	394.516	307.016	203.875	301.802	ATF6			164280
32896000	32514000	20404000	1.48541e-05	1.99049e-05	1.86824e-05	45797.1	61369.2	57600	54922.1	LIG1			97199.5
13265000	18614000	17200000	5.98979e-06	1.13954e-05	1.57487e-05	18467.3	35133.4	48555.2	34051.9	ATP5J			96260.7
41225000	53296000	25211000	1.86151e-05	3.26275e-05	2.30838e-05	57392.6	100595	71170.1	76385.7	XRCC1			80546.4
1971100	1335300	372530	8.90048e-07	8.17464e-07	3.41097e-07	2744.12	2520.34	1051.64	2105.37	KRT15			241949
2267800	1950800	390480	1.02402e-06	1.19427e-06	3.57533e-07	3157.18	3682.08	1102.32	2647.19	PAM			176521
1827800	2201700	1250800	8.25341e-07	1.34787e-06	1.14526e-06	2544.62	4155.64	3530.98	3410.42	PLCG1			115708
52632000	47717000	24728000	2.37659e-05	2.92121e-05	2.26415e-05	73273.2	90064.4	69806.6	77714.7	CD58			46199.2
4071200000	3302100000	1926200000	0.00183835	0.00202153	0.00176367	5.66784e+06	6.23262e+06	5.43762e+06	5.77936e+06	NCL			82151.6
1092500000	831920000	409800000	0.000493317	0.000509297	0.000375222	1.52096e+06	1.57022e+06	1.15686e+06	1.41601e+06	HK1			157466
94831000	517950	28298000	4.28208e-05	3.17086e-07	2.59103e-05	132022	977.615	79884.6	70961.3	POLR2C			110194
107530000	100970000	43160000	4.8555e-05	6.18133e-05	3.95183e-05	149701	190578	121840	154040	POLR2E			117685
293270000	244630000	141640000	0.000132426	0.000149761	0.000129689	408284	461732	399846	423288	NDUFV2			139586
18106000	55923000	5919300	8.17574e-06	3.42358e-05	5.41985e-06	25206.8	105553	16710	49156.6	ERCC3			68912.4
31323000	23685000	13463000	1.41439e-05	1.44998e-05	1.2327e-05	43607.2	44704.7	38005.7	42105.9	TRIM21			62707
561100	1429800	1302000	2.53364e-07	8.75316e-07	1.19214e-06	781.152	2698.71	3675.52	2385.12	TFEB			134867
145160000	91044000	65030000	6.55468e-05	5.57367e-05	5.9543e-05	202089	171843	183578	185837	EIF2AK2			107628
762690	533710	0	3.44392e-07	3.26735e-07	0	1061.8	1007.36	0	689.721	TFE3			135102
1051900000	10943000	432480000	0.000474984	6.69925e-06	0.000395989	1.46443e+06	20654.6	1.22088e+06	901989	SRM			141634
7000600	10670000	4851700	3.16111e-06	6.53212e-06	4.44233e-06	9746.09	20139.3	13696.2	14527.2	SLC9A1			105817
160710000	112250000	78872000	7.25684e-05	6.87189e-05	7.2217e-05	223737	211869	222654	219420	CSNK2A2			60694.7
2527600	587700	452290	1.14133e-06	3.59787e-07	4.14127e-07	3518.87	1109.27	1276.8	1968.31	RXRA			89869.7
75691	325040	97000	3.41782e-08	1.98988e-07	8.88155e-08	105.375	613.503	273.829	330.902	AOC1			131398
42433000	23718000	14795000	1.91606e-05	1.452e-05	1.35466e-05	59074.3	44767	41765.9	48535.8	NFKB1			84128.8
8081200	7014000	5499700	3.64906e-06	4.29394e-06	5.03565e-06	11250.5	13238.7	15525.5	13338.2	NCF2			136367
26002000	30476000	17442000	1.17412e-05	1.86573e-05	1.59703e-05	36199.4	57522.5	49238.4	47653.4	TYMP			104442
48111000	28642000	20388000	2.17245e-05	1.75345e-05	1.86677e-05	66979.1	54060.9	57554.8	59531.6	ATP2B1			110886
555250000	538660000	314290000	0.000250722	0.000329765	0.000287771	773007	1.0167e+06	887233	892315	EIF2S2			167093
18736000	21921000	9031100	8.46022e-06	1.34199e-05	8.26909e-06	26083.9	41375.2	25494.6	30984.6	TCN1			74855.8
523370000	311180000	214570000	0.000236327	0.000190503	0.000196465	728625	587343	605726	640565	ANXA7			111121
3678700	6441900	1973700	1.66111e-06	3.9437e-06	1.80717e-06	5121.41	12158.9	5571.71	7617.34	TBP;TBPL2			100881
5264200	6478100	1620300	2.37704e-06	3.96586e-06	1.48358e-06	7328.71	12227.2	4574.07	8043.33	CCNA2			110067
303670000	90403000	16124000	0.000137122	5.53443e-05	1.47635e-05	422763	170633	45517.7	212971	BTF3			106114
124130	245060	645740	5.60507e-08	1.50024e-07	5.91255e-07	172.811	462.543	1822.91	819.421	CHRM3			95160.4
5101900	5807500	2887900	2.30376e-06	3.55532e-06	2.64423e-06	7102.76	10961.5	8152.47	8738.9	RAB3A			164632
86580000	59495000	36815000	3.90951e-05	3.64225e-05	3.37087e-05	120535	112295	103928	112253	RAB4A			152800
140610000	149500000	53832000	6.34923e-05	9.15231e-05	4.92898e-05	195754	282177	151966	209966	RAB5A			93759.2
8369000	7594100	0	3.77901e-06	4.64907e-06	0	11651.1	14333.6	0	8661.59	RAB6A			115777
1877300000	1427900000	954800000	0.000847692	0.000874153	0.000874237	2.61354e+06	2.69512e+06	2.69538e+06	2.66801e+06	RAB6A			111153
47638000	11210000	6789000	2.15109e-05	6.86271e-06	6.21617e-06	66320.6	21158.5	19165.2	35548.1	MSH3			65384.4
1168000000	816920000	588010000	0.000527409	0.000500114	0.000538396	1.62606e+06	1.54191e+06	1.65994e+06	1.60931e+06	PSMB1			128059
61738000	36945000	32328000	2.78777e-05	2.26175e-05	2.96003e-05	85950.3	69732.6	91261.2	82314.7	M6PR			61879.2
162180000	223650000	111200000	7.32322e-05	0.000136917	0.000101817	225784	422133	313915	320610	COX5A			46158.4
1237700000	986950000	601020000	0.000558882	0.000604206	0.000550308	1.7231e+06	1.86284e+06	1.69667e+06	1.76087e+06	LMNB1			212985
63032000	41620000	23584000	2.8462e-05	2.54796e-05	2.15941e-05	87751.8	78556.5	66577.1	77628.5	HOXA5			120804
1767500	926420	808200	7.98112e-07	5.6715e-07	7.40007e-07	2460.68	1748.59	2281.53	2163.6	BCL3			137782
488820000	425890000	261880000	0.000220726	0.000260728	0.000239783	680525	803855	739281	741220	CAST			102544
18322000	11909000	6955700	8.27328e-06	7.29063e-06	6.3688e-06	25507.5	22477.9	19635.8	22540.4	CAST			176181
70124000	69287000	44235000	3.16644e-05	4.24172e-05	4.05026e-05	97625.1	130777	124874	117759	IMPDH1			128624
24031000	8641300	5051600	1.08512e-05	5.29016e-06	4.62536e-06	33455.4	16310.2	14260.5	21342.1	AGA			86245.5
25579000	26407000	16349000	1.15502e-05	1.61662e-05	1.49695e-05	35610.5	49842.4	46152.8	43868.6	RASA1			124833
52889000	48119000	24712000	2.3882e-05	2.94582e-05	2.26269e-05	73630.9	90823.2	69761.4	78071.8	CDK11B;CDK11A			76094.8
16085000	16710000	6267600	7.26316e-06	1.02298e-05	5.73876e-06	22393.2	31539.6	17693.3	23875.4	FUT3;FUT5			84494.1
517050000	572410000	270780000	0.000233473	0.000350427	0.000247932	719826	1.08041e+06	764406	854879	ATP6V1B2			148654
166140000	135040000	82648000	7.50203e-05	8.26708e-05	7.56744e-05	231297	254884	233313	239831	ATP6V1C1			79813.3
1332300000	1050100000	570940000	0.000601598	0.000642866	0.000522766	1.8548e+06	1.98203e+06	1.61175e+06	1.81619e+06	CSRP1			96036.7
1048800000	741190000	510800000	0.000473584	0.000453753	0.0004677	1.46012e+06	1.39897e+06	1.44198e+06	1.43369e+06	FLNA			89147.5
1088000	2549700	395280	4.91285e-07	1.56091e-06	3.61928e-07	1514.69	4812.48	1115.87	2481.01	NF1			99437.7
3244500	1080600	307670	1.46505e-06	6.61538e-07	2.8171e-07	4516.92	2039.6	868.545	2475.02	MAOA			99332
135580000	118070000	38689000	6.1221e-05	7.22819e-05	3.54246e-05	188752	222854	109218	173608	ACO1			97757.3
320200000	210100000	134780000	0.000144586	0.000128622	0.000123408	445776	396558	380481	407605	NT5E			50144.6
1889800	2601200	1557600	8.53337e-07	1.59244e-06	1.42617e-06	2630.94	4909.69	4397.07	3979.23	SAT1			101345
51717	127430	144220	2.33527e-08	7.8012e-08	1.32051e-07	71.9993	240.52	407.13	239.883	TAF1;TAF1L			112879
590800	71961	223000	2.66775e-07	4.40542e-08	2.04184e-07	822.499	135.824	629.524	529.282	EPHA1			82130
10347000000	772270000	4958500000	0.00467217	0.00047278	0.00454012	1.44049e+07	1.45764e+06	1.39977e+07	9.95341e+06	VDAC1			88138.3
5084100	3113800	1572300	2.29572e-06	1.90625e-06	1.43963e-06	7077.98	5877.2	4438.57	5797.92	ERBB3			101735
610330000	780010000	404820000	0.000275594	0.000477518	0.000370663	849688	1.47225e+06	1.1428e+06	1.15491e+06	SDHB			115279
1123300000	1235100000	1015900000	0.000507225	0.000756122	0.000930182	1.56383e+06	2.33121e+06	2.86786e+06	2.2543e+06	CD9			106090
134680000	86159000	60482000	6.08146e-05	5.27461e-05	5.53787e-05	187499	162623	170739	173620	BCKDHB			146102
1538300000	1154500000	575310000	0.000694617	0.000706779	0.000526767	2.14159e+06	2.17908e+06	1.62409e+06	1.98159e+06	COMT			88381.6
1758200	35575000	17820000	7.93913e-07	2.17788e-05	1.63164e-05	2447.73	67146.8	50305.4	39966.6	TGM2			110970
17984000	84534000	51165000	8.12065e-06	5.17513e-05	4.68479e-05	25036.9	159555	144438	109677	MUT			175040
120410000	94667000	42343000	5.4371e-05	5.79547e-05	3.87702e-05	167632	178681	119533	155282	OSBP			138880
453970000	407980000	187700000	0.00020499	0.000249763	0.000171863	632007	770050	529873	643977	PCMT1			121348
1378100000	528900000	637910000	0.000622279	0.00032379	0.000584085	1.91856e+06	998283	1.8008e+06	1.57255e+06	FBL			146782
395000000	303660000	203710000	0.000178362	0.000185899	0.000186522	549911	573149	575069	566043	GART			173327
18948000	12197000	8168900	8.55595e-06	7.46694e-06	7.47964e-06	26379	23021.5	23060.6	24153.7	CDH3			51112.5
2045300000	1243700000	765740000	0.000923553	0.000761387	0.000701129	2.84742e+06	2.34745e+06	2.16167e+06	2.45218e+06	PAICS			81016
265300000	270220000	187610000	0.000119796	0.000165427	0.00017178	369345	510032	529619	469665	SCP2			99584
1652500000	1286700000	664030000	0.000746184	0.000787711	0.000608001	2.30058e+06	2.42861e+06	1.87454e+06	2.20124e+06	UBA1			111376
568950	0	0	2.56909e-07	0	0	792.08	0	0	264.027	NME2			92732.3
5385600000	4049000000	2725700000	0.00243186	0.00247878	0.00249571	7.49772e+06	7.64237e+06	7.69459e+06	7.61156e+06	NME2			80794.6
3376500	6649700	2866700	1.52465e-06	4.07091e-06	2.62482e-06	4700.69	12551.1	8092.63	8448.14	USF1			118884
4116400	1506300	1080700	1.85876e-06	9.22149e-07	9.89514e-07	5730.76	2843.1	3050.79	3874.88	SPRR1B			118911
28406000	15991000	9170000	1.28267e-05	9.78961e-06	8.39627e-06	39546.2	30182.5	25886.7	31871.8	SPRR2E			82454
220720000	99191000	78396000	9.96658e-05	6.07242e-05	7.17812e-05	307282	187220	221310	238604	FDXR			99787.8
425920	4006700	0	1.92324e-07	2.45288e-06	0	592.957	7562.53	0	2718.49	PRKACG			87162.2
9157000000	4209700000	4542900000	0.00413483	0.00257716	0.00415959	1.27482e+07	7.94568e+06	1.28245e+07	1.11728e+07	HNRNPA2B1			71708.3
9883700	12680000	10420000	4.46297e-06	7.76263e-06	9.5408e-06	13759.9	23933.1	29415.4	22369.5	RFX1			110873
4666600	4646200	2055700	2.1072e-06	2.84438e-06	1.88225e-06	6496.74	8769.56	5803.19	7023.17	CALB2			74073.3
14591000	8622700	4846200	6.58855e-06	5.27877e-06	4.43729e-06	20313.3	16275.1	13680.7	16756.4	CBL			97593.2
6656500	1777200	1020400	3.00573e-06	1.08799e-06	9.34302e-07	9267.04	3354.41	2880.57	5167.34	PRKACB			78547.1
2494800000	1946300000	1252800000	0.00112652	0.00119152	0.00114709	3.47321e+06	3.67358e+06	3.53662e+06	3.56114e+06	UQCRC2			123701
8197500	5233900	2212600	3.70157e-06	3.20417e-06	2.02591e-06	11412.4	9878.83	6246.12	9179.11	TGM1			73428.1
225930000	183000000	106730000	0.000102018	0.000112032	9.77245e-05	314535	345407	301296	320413	FECH			130437
5389900	5740200	3942600	2.4338e-06	3.51412e-06	3.60994e-06	7503.7	10834.5	11129.9	9822.68	XPA			91961.7
275870	1731600	311180	1.24569e-07	1.06008e-06	2.84924e-07	384.06	3268.34	878.454	1510.29	FBLN1			93993.1
572130000	358250000	252650000	0.000258345	0.000219319	0.000231332	796507	676186	713225	728639	TCEA1			144730
2575500	0	248900	1.16296e-06	0	2.27899e-07	3585.56	0	702.639	1429.4	PTGS1			115836
375340000	218860000	165550000	0.000169484	0.000133985	0.000151581	522540	413092	467344	467659	ITGA6			106057
1253400000	1225400000	424240000	0.000565971	0.000750184	0.000388444	1.74496e+06	2.31291e+06	1.19762e+06	1.75183e+06	SFPQ			87692.2
210980000	102360000	48611000	9.52678e-05	6.26643e-05	4.45094e-05	293722	193201	137228	208050	TUBG1;TUBG2			134304
2365200000	2352800000	1531900000	0.001068	0.00144037	0.00140264	3.29278e+06	4.44084e+06	4.32452e+06	4.01938e+06	PPIB			99051.9
538710000	408000000	202360000	0.000243254	0.000249776	0.000185286	749981	770088	571258	697109	ME2			92762.7
293120000	256690000	115200000	0.000132358	0.000157144	0.00010548	408075	484495	325207	405926	WARS			162596
4529300000	995370000	2130700000	0.0020452	0.00060936	0.00195092	6.3056e+06	1.87873e+06	6.01492e+06	4.73308e+06	RPS3			62726.4
380970000	97843000	99054000	0.000172027	5.9899e-05	9.06962e-05	530378	184676	279627	331560	GCSH			41181.1
35993000	23094000	19226000	1.62526e-05	1.4138e-05	1.76038e-05	50108.7	43589.2	54274.5	49324.2	RPS6KB1			114646
1745400	2103600	1424700	7.88133e-07	1.28781e-06	1.30449e-06	2429.91	3970.48	4021.89	3474.1	JAK1			80220.1
8310200	6955200	3204600	3.75246e-06	4.25794e-06	2.93421e-06	11569.3	13127.7	9046.51	11247.8	PTPRE			92370.5
386540	1712300	327910	1.74542e-07	1.04826e-06	3.00242e-07	538.133	3231.92	925.682	1565.24	PTPRG			115569
39601000	24125000	15323000	1.78818e-05	1.47692e-05	1.40301e-05	55131.7	45535.2	43256.5	47974.5	LOR			94682.3
7930900	10039000	5207200	3.58119e-06	6.14583e-06	4.76783e-06	11041.2	18948.3	14699.8	14896.4	SP100			82909.4
42124000	17273000	9886500	1.9021e-05	1.05744e-05	9.05231e-06	58644.1	32602.3	27909.4	39718.6	NFYA			100142
2480500000	1902900000	1219100000	0.00112007	0.00116495	0.00111624	3.4533e+06	3.59167e+06	3.44149e+06	3.49549e+06	AHCY			61986
7350500000	3518500000	2421800000	0.00331911	0.00215401	0.00221746	1.02332e+07	6.64106e+06	6.83668e+06	7.90365e+06	CFL1			106881
12659000	26346000	20576000	5.71616e-06	1.61289e-05	1.88399e-05	17623.6	49727.3	58085.6	41812.1	EIF4B			67798.2
19251000	9644700	8248900	8.69276e-06	5.90444e-06	7.55289e-06	26800.8	18204.1	23286.4	22763.8	F8A1			62236.3
144020000	133140000	68699000	6.50321e-05	8.15076e-05	6.29024e-05	200502	251298	193936	215245	ATP2B4			63589.3
42172000	75016000	34059000	1.90427e-05	4.59244e-05	3.11852e-05	58711	141590	96147.8	98816.4	DGKA			84573.6
21250000	12149000	6381100	9.59541e-06	7.43756e-06	5.84268e-06	29583.8	22930.9	18013.7	23509.5	GATA3			121797
228690000	192100000	128250000	0.000103265	0.000117603	0.000117429	318377	362583	362047	347669	CPT2			118864
688350000	484080000	366280000	0.000310824	0.000296351	0.000335375	958306	913687	1.034e+06	968664	DTYMK			33791
21059000	48565000	21604000	9.50917e-06	2.97312e-05	1.97811e-05	29317.9	91665	60987.6	60656.8	RRM1			38972.2
17810000	21766000	2679900	8.04208e-06	1.3325e-05	2.45378e-06	24794.7	41082.7	7565.29	24480.9	COX7A1			84744.5
8852700	6810600	2499500	3.99743e-06	4.16941e-06	2.2886e-06	12324.5	12854.8	7056.03	10745.1	CHM			48970.8
2531900	19831000	0	1.14328e-06	1.21404e-05	0	3524.86	37430.4	0	13651.8	KDELR1			54142.7
15212000	8674500	4887900	6.86896e-06	5.31049e-06	4.47548e-06	21177.8	16372.9	13798.4	17116.4	NR2F2;NR2F1			191640
1118100000	708340000	608350000	0.000504877	0.000433642	0.000557019	1.5566e+06	1.33697e+06	1.71736e+06	1.53697e+06	EEF1B2			132157
1872900000	1192900000	873950000	0.000845706	0.000730287	0.000800209	2.60741e+06	2.25156e+06	2.46714e+06	2.44204e+06	ATP5F1			107682
809310000	587760000	349600000	0.000365443	0.000359824	0.000320102	1.1267e+06	1.10938e+06	986913	1.07433e+06	ACP1			127427
1182800000	888270000	539270000	0.000534092	0.000543794	0.000493768	1.64667e+06	1.67658e+06	1.52235e+06	1.6152e+06	ACAT1			79831.6
2185500	2804000	283980	9.8686e-07	1.71659e-06	2.60019e-07	3042.61	5292.47	801.669	3045.58	TNC			152020
291300	0	343970	1.31536e-07	0	3.14947e-07	405.542	0	971.019	458.854	MYL9			124467
7990300	8407900	3974300	3.60801e-06	5.14727e-06	3.63896e-06	11123.9	15869.7	11219.4	12737.6	CCNC			90676.5
19250000	11882000	9246500	8.69231e-06	7.2741e-06	8.46631e-06	26799.4	22426.9	26102.7	25109.7	POLR2A			107394
87845000	26082000	32018000	3.96663e-05	1.59673e-05	2.93164e-05	122296	49229	90386.1	87303.7	CDK2			90311.9
475970	11944000	8098100	2.14924e-07	7.31206e-06	7.41481e-06	662.635	22543.9	22860.7	15355.8	ADRBK1			102928
272620000	226300000	103260000	0.000123101	0.00013854	9.45473e-05	379536	427135	291501	366057	MCM3			99978.7
44063000	2836900	20887000	1.98966e-05	1.73674e-06	1.91246e-05	61343.6	5354.56	58963.5	41887.2	NFYB			74178
194800000	141280000	90442000	8.79617e-05	8.64909e-05	8.28108e-05	271196	266662	255316	264391	AZGP1			151392
208150000	25126000	89573000	9.39899e-05	1.5382e-05	8.20151e-05	289782	47424.6	252862	196690	MPST			88231
3328800000	1729600000	937260000	0.00150312	0.00105885	0.000858177	4.63428e+06	3.26457e+06	2.64586e+06	3.51491e+06	RPS12			79264
17397000	11279000	5454700	7.85559e-06	6.90495e-06	4.99445e-06	24219.7	21288.8	15398.5	20302.3	BRD2			77759.9
57078000	35753000	30104000	2.57735e-05	2.18878e-05	2.75639e-05	79462.8	67482.7	84982.9	77309.5	FAS			134409
76198000	47162000	25219000	3.44071e-05	2.88723e-05	2.30911e-05	106081	89016.9	71192.6	88763.6	YY1			99419.2
474420000	279730000	206910000	0.000214224	0.000171249	0.000189452	660477	527982	584102	590854	DNAJB1			97152.4
12751000	4588400	4403000	5.7577e-06	2.809e-06	4.03149e-06	17751.7	8660.47	12429.6	12947.2	DNAJB2			115993
5977400000	6906100000	3921700000	0.00269909	0.00422788	0.0035908	8.32161e+06	1.30351e+07	1.10709e+07	1.08092e+07	ATP5A1			160091
157820000	135820000	75870000	7.12634e-05	8.31483e-05	6.94683e-05	219714	256356	214179	230083	CTSS			86743.8
1215900000	752790000	537580000	0.000549038	0.000460854	0.000492221	1.69275e+06	1.42087e+06	1.51758e+06	1.54373e+06	PSMA1			149301
746790000	851220000	233780000	0.000337212	0.000521113	0.000214054	1.03967e+06	1.60665e+06	659955	1.10209e+06	PSMA2			134011
742560000	821070000	462650000	0.000335302	0.000502655	0.000423613	1.03378e+06	1.54975e+06	1.30605e+06	1.29652e+06	PSMA3			64769.7
810370000	473660000	345150000	0.000365922	0.000289972	0.000316027	1.12818e+06	894019	974350	998850	PSMA4			96151
3900800000	5049000000	2369600000	0.0017614	0.00309097	0.00216966	5.43061e+06	9.52984e+06	6.68932e+06	7.21659e+06	S100P			101372
4825600	3419300	1793400	2.17899e-06	2.09328e-06	1.64208e-06	6718.1	6453.83	5062.73	6078.22	NFKBIA			132964
152920000	123450000	76101000	6.90508e-05	7.55755e-05	6.96799e-05	212892	233008	214831	220244	ITGA3			88837.1
7151300	10339000	3306400	3.22916e-06	6.32948e-06	3.02742e-06	9955.89	19514.6	9333.89	12934.8	ITGB8			92658.2
1250700000	1365000000	838800000	0.000564752	0.000835646	0.000768025	1.7412e+06	2.5764e+06	2.36791e+06	2.2285e+06	MSN			79805.7
5113100	2174200	1221500	2.30881e-06	1.33103e-06	1.11843e-06	7118.35	4103.74	3448.27	4890.12	PTPN3			103241
298750000	325930000	166590000	0.0001349	0.000199533	0.000152534	415913	615183	470280	500459	DDX6			73017.9
39439000	36820000	7718800	1.78086e-05	2.2541e-05	7.06751e-06	54906.1	69496.7	21790	48730.9	CTNNA2			111275
11739000	9453100	6973800	5.30073e-06	5.78714e-06	6.38537e-06	16342.8	17842.4	19686.9	17957.4	DNMT1			114164
1190900000	1297800000	656740000	0.000537749	0.000794507	0.000601326	1.65795e+06	2.44956e+06	1.85396e+06	1.98716e+06	U2AF2			104031
2583000000	3696200000	1928400000	0.00116635	0.00226279	0.00176569	3.596e+06	6.97647e+06	5.44383e+06	5.33876e+06	RPL13			67328.1
603870	1031200	144840	2.72677e-07	6.31295e-07	1.32619e-07	840.695	1946.36	408.88	1065.31	CHML			108451
180640000	100480000	69542000	8.15678e-05	6.15133e-05	6.36743e-05	251483	189653	196315	212484	IVD			73098.7
183810000	225950000	199840000	8.29992e-05	0.000138325	0.000182978	255896	426474	564144	415505	S100A4			56814.1
24501000	16665000	10796000	1.10634e-05	1.02022e-05	9.88507e-06	34109.8	31454.7	30476.9	32013.8	MGAT1			110866
1509800000	2032100000	961650000	0.000681748	0.00124404	0.000880509	2.10191e+06	3.83553e+06	2.71472e+06	2.88405e+06	HMGB2			65647.1
2704700000	2705800000	1025500000	0.0012213	0.00165648	0.000938972	3.76543e+06	5.10712e+06	2.89496e+06	3.9225e+06	PTBP1			100330
107660000	352500000	160380000	4.86137e-05	0.000215799	0.000146848	149882	665333	452749	422655	TARS			101518
381270000	308830000	213830000	0.000172162	0.000189064	0.000195788	530796	582907	603637	572447	VARS			107071
3669500000	2163700000	1267700000	0.00165696	0.00132461	0.00116074	5.1086e+06	4.08392e+06	3.57869e+06	4.25707e+06	EEF1G			82255.1
349830000	101400000	113000000	0.000157965	6.20766e-05	0.000103465	487026	191389	318996	332471	FKBP2			78746.9
187770000	185900000	83037000	8.47873e-05	0.000113807	7.60306e-05	261409	350881	234411	282234	STOM			34646.9
650980000	833100000	409090000	0.000293949	0.00051002	0.000374572	906281	1.57245e+06	1.15485e+06	1.21119e+06	AK4			86813.1
1251400000	1130800000	656190000	0.000565068	0.00069227	0.000600823	1.74217e+06	2.13435e+06	1.85241e+06	1.90964e+06	YWHAQ			101067
52414000	44506000	25494000	2.36675e-05	2.72463e-05	2.33429e-05	72969.7	84003.8	71969	76314.1	MAPK3			108253
373710	2533300	2630000	1.68748e-07	1.55087e-06	2.40809e-06	520.271	4781.53	7424.43	4242.08	MARK3			48516.2
555330000	342280000	170640000	0.000250759	0.000209542	0.000156242	773119	646043	481713	633625	ATP6V0C			82796.3
4714600	353840	917090	2.12887e-06	2.16619e-07	8.39709e-07	6563.57	667.862	2588.92	3273.45	CALML3			52522.2
4622300	4995800	1990300	2.08719e-06	3.0584e-06	1.82237e-06	6435.07	9429.42	5618.57	7161.02	ARNT			157397
1967500000	1595300000	1054600000	0.000888422	0.000976635	0.000965616	2.73911e+06	3.01108e+06	2.97711e+06	2.9091e+06	RPL10			71288.6
374990000	300120000	163560000	0.000169326	0.000183732	0.000149759	522053	566468	461726	516749	RPA1			129116
1473700000	1018600000	693500000	0.000665447	0.000623582	0.000634985	2.05165e+06	1.92258e+06	1.95773e+06	1.97732e+06	APEX1			88500.9
36197000	22375000	9484600	1.63447e-05	1.36979e-05	8.68432e-06	50392.7	42232.1	26774.8	39799.9	CD82			120136
66522000	67086000	30991000	3.00379e-05	4.10697e-05	2.83761e-05	92610.5	126623	87486.9	102240	DCK			82581.8
79389000	65154000	39793000	3.5848e-05	3.98869e-05	3.64354e-05	110524	122976	112335	115278	CAD			209257
3268200000	2490300000	925550000	0.00147575	0.00152455	0.000847455	4.54992e+06	4.70037e+06	2.61281e+06	3.95436e+06	CALR			213098
201080000	87035000	103140000	9.07974e-05	5.32824e-05	9.44374e-05	279939	164276	291162	245126	MAP4			141445
142310	401510	529000	6.42599e-08	2.45802e-07	4.84365e-07	198.121	757.838	1493.35	816.438	MAP4			75485.8
487450	174800	167470	2.20107e-07	1.07012e-07	1.53339e-07	678.618	329.93	472.764	493.77	MAP4			80925.9
2367100000	2062100000	771500000	0.00106886	0.00126241	0.000706403	3.29543e+06	3.89215e+06	2.17793e+06	3.12184e+06	CANX			108243
11674000	25981000	7287200	5.27138e-06	1.59054e-05	6.67233e-06	16252.3	49038.4	20571.6	28620.8	PIK3R1			97304.1
138990	472840	165650	6.27608e-08	2.8947e-07	1.51673e-07	193.499	892.471	467.626	517.865	ITPKB			96251.8
359690000	247270000	187270000	0.000162418	0.000151377	0.000171469	500753	466715	528659	498709	PSMB8			51449
33484000	20246000	12765000	1.51197e-05	1.23945e-05	1.16879e-05	46615.7	38213.7	36035.3	40288.2	PSMB9			129238
1667700000	1752900000	894620000	0.000753048	0.00107312	0.000819135	2.32174e+06	3.30855e+06	2.52549e+06	2.71859e+06	PSMA5			60525.8
590240000	456170000	251960000	0.000266522	0.000279265	0.0002307	821720	861007	711277	798001	PSMB4			90071
502330000	276610000	350960000	0.000226826	0.000169339	0.000321347	699333	522093	990752	737393	PSMB6			84580
791390000	539620000	401480000	0.000357351	0.000330353	0.000367604	1.10176e+06	1.01852e+06	1.13337e+06	1.08455e+06	PSMB5			101830
4406000	422820	0	1.98952e-06	2.58848e-07	0	6133.94	798.06	0	2310.67	PSMB5			77438.1
222960000	179890000	69021000	0.000100677	0.000110128	6.31972e-05	310400	339537	194845	281594	ABCD3			128652
28578000	9138800	6843500	1.29044e-05	5.59473e-06	6.26607e-06	39785.7	17249.2	19319	25451.3	TMOD1			77821.8
13037000	4215700	7012600	5.88684e-06	2.58083e-06	6.4209e-06	18149.8	7957.01	19796.4	15301.1	SSFA2			61569.2
0	830200	0	0	5.08244e-07	0	0	1566.98	0	522.326	ELK4			52274.8
2014600	1197700	1227600	9.0969e-07	7.33226e-07	1.12402e-06	2804.68	2260.62	3465.49	2843.6	PEX2			103953
649570000	583200000	337250000	0.000293313	0.000357032	0.000308794	904318	1.10077e+06	952049	985713	NDUFS1			156943
53395000	44110000	31724000	2.41104e-05	2.70039e-05	2.90472e-05	74335.4	83256.3	89556.1	82382.6	POLD1			93765.2
16744000	14858000	10316000	7.56073e-06	9.09599e-06	9.44557e-06	23310.6	28044	29121.8	26825.5	TEAD1			44462.8
100430	141360	0	4.5349e-08	8.65399e-08	0	139.817	266.813	0	135.543	SMARCA1			100965
537710000	411890000	252700000	0.000242802	0.000252157	0.000231378	748588	777430	713366	746462	MAPK1			48716.5
86415000	69312000	42432000	3.90206e-05	4.24325e-05	3.88517e-05	120305	130824	119785	123638	GCA			98096.8
253210	0	0	1.14337e-07	0	0	352.514	0	0	117.505	MZF1			97242.1
7835800	10817000	4287500	3.53825e-06	6.62211e-06	3.92574e-06	10908.8	20416.8	12103.5	14476.4	RXRB			42604.5
8382700	970910	3019300	3.7852e-06	5.94386e-07	2.76454e-06	11670.2	1832.56	8523.41	7342.06	ERCC5			101910
36236000	392080	128290	1.63623e-05	2.40029e-07	1.17465e-07	50447	740.039	362.16	17183.1	RBL1			116563
21238000	9571000	4985600	9.58999e-06	5.85932e-06	4.56493e-06	29567.1	18065	14074.2	20568.8	GRN			51322.4
729250	660480	459170	3.29292e-07	4.04343e-07	4.20427e-07	1015.25	1246.64	1296.23	1186.04	PTPRM			93464.8
623650000	622050000	376860000	0.000281608	0.000380816	0.000345062	868232	1.1741e+06	1.06387e+06	1.0354e+06	LAP3			41710.7
6337700000	12380000000	7698900000	0.00286178	0.00757897	0.00704929	8.82321e+06	2.33669e+07	2.17338e+07	1.79746e+07	S100A2			58842.1
16554000	10159000	5295400	7.47494e-06	6.21929e-06	4.84859e-06	23046.1	19174.8	14948.8	19056.6	GTF2E1			40730.5
40871000	215240	13356000	1.84552e-05	1.31769e-07	1.22291e-05	56899.7	406.259	37703.7	31669.9	GTF2E2			85984.2
60630000	53841000	35774000	2.73774e-05	3.29612e-05	3.27555e-05	84407.8	101623	100989	95673.4	TPP2			56684.7
198400000	163570000	76418000	8.95873e-05	0.000100137	6.99701e-05	276208	308734	215726	266889	IMPA1			58433.2
12975000	7633100	4316500	5.85885e-06	4.67295e-06	3.95229e-06	18063.5	14407.2	12185.4	14885.4	EPHA2			53757.6
24808000	10347000	25435000	1.1202e-05	6.33438e-06	2.32889e-05	34537.2	19529.7	71802.4	41956.4	PTPN6			82440.6
99144000	85155000	53016000	4.47683e-05	5.21315e-05	4.85427e-05	138026	160728	149663	149472	SHC1			67541.8
1887300	0	1237500	8.52208e-07	0	1.13308e-06	2627.46	0	3493.43	2040.3	SHC1			87965.4
278550	0	0	1.25779e-07	0	0	387.791	0	0	129.264	SHC1			29805.9
67554000	7359500	27338000	3.05039e-05	4.50545e-06	2.50313e-05	94047.2	13890.8	77174.5	61704.2	MPG			110763
256930000	158290000	102970000	0.000116016	9.69043e-05	9.42817e-05	357693	298768	290682	315714	CRABP2			87772.6
399510	0	290270	1.80398e-07	0	2.65778e-07	556.189	0	819.425	458.538	ARID4A			127643
557100	179410	237180	2.51558e-07	1.09834e-07	2.17168e-07	775.583	338.631	669.554	594.589	KDM5A			60102.8
7122500000	5449100000	3190900000	0.00321616	0.00333591	0.00292166	9.91579e+06	1.0285e+07	9.00784e+06	9.73621e+06	TKT			72173.4
110810000	80035000	35976000	5.00361e-05	4.8997e-05	3.29405e-05	154267	151064	101559	135630	CASP1			66654.1
183320000	160860000	101530000	8.27779e-05	9.84777e-05	9.29632e-05	255214	303618	286617	281816	SERPINB3			53975.4
34384000	32733000	20592000	1.55261e-05	2.0039e-05	1.88545e-05	47868.7	61782.6	58130.7	55927.3	RBMS1			101642
86242000	70229000	45335000	3.89425e-05	4.29938e-05	4.15098e-05	120064	132555	127980	126866	PML			70041.3
300170	671180	427430	1.35541e-07	4.10893e-07	3.91365e-07	417.89	1266.83	1206.62	963.782	TYK2			79711.9
2014900000	958590000	1105200000	0.000909826	0.000586844	0.00101195	2.8051e+06	1.80931e+06	3.11995e+06	2.57812e+06	EEF1D			202685
0	0	50737	0	0	4.6456e-08	0	0	143.229	47.7431	EEF1D			107041
465850	1414500	1194400	2.10354e-07	8.6595e-07	1.09362e-06	648.546	2669.83	3371.76	2230.05	EEF1D			102742
6853800	1023300	1792300	3.09482e-06	6.26459e-07	1.64107e-06	9541.72	1931.45	5059.62	5510.93	EEF1D			89631.5
49182000	82363000	50956000	2.22081e-05	5.04222e-05	4.66565e-05	68470.1	155458	143848	122592	MARCKS			99652.8
123020000	92090000	56356000	5.55495e-05	5.6377e-05	5.16009e-05	171266	173817	159092	168058	GNA11			58849.8
42709000	37663000	13494000	1.92852e-05	2.30571e-05	1.23554e-05	59458.6	71087.8	38093.2	56213.2	ALDH4A1			47929.1
3599000	4166400	1072300	1.62512e-06	2.55065e-06	9.81823e-07	5010.45	7863.96	3027.08	5300.5	PBLD			93596.7
620550000	611990000	312800000	0.000280209	0.000374657	0.000286407	863917	1.15511e+06	883027	967352	ERP29			79141.7
5624300000	5920000000	3477500000	0.00253965	0.00362419	0.00318408	7.83003e+06	1.11738e+07	9.8169e+06	9.60692e+06	PRDX6			50513.4
313550000	283750000	154310000	0.000141583	0.00017371	0.00014129	436518	535570	435613	469234	C21orf33			141674
1268100000	631250000	528700000	0.000572609	0.000386448	0.00048409	1.76542e+06	1.19147e+06	1.49251e+06	1.48313e+06	BLVRB			80570.5
3409900000	1591000000	1144500000	0.00153974	0.000974002	0.00104793	4.74719e+06	3.00297e+06	3.2309e+06	3.66035e+06	PRDX5			40622.9
421310000	405230000	338440000	0.000190242	0.00024808	0.000309884	586539	764860	955408	768936	DDT;DDTL			90714.2
[truncated: 7,089 more rows]
