# Supplementary material for: A scalable, open-source implementation of a large-scale mechanistic model for single cell proliferation and death signaling
Source: Nat Commun. 2022 Jun 21;13:3555. doi: 10.1038/s41467-022-31138-1 (PMC9213456; doi:10.1038/s41467-022-31138-1)
Supplement: Supplementary file 27 — Supplementary Data 24 [file 41467_2022_31138_MOESM27_ESM.xlsx]

## Sheet: Sheet1
	Supplemental File 24. Western blot data, see Supplemental Figures S16-S20.
								Raw data						Raw data						Raw data						Raw data
	Information							Replicate 1						Replicate 2						Replicate 3						Replicate 4
	lane	membrane	coating	media	time	ligand		lane	pAkt	atubulin	pERK	bactin		lane	pAkt	atubulin	pERK	bactin		lane	pAkt	atubulin	pERK	bactin		lane	pAkt	bactin	pERK	bactin
	1	m1	Y	GM	0	-		1	244.48	37094.9	256.273	11932.6		1	305.763	18134.2	97.833	5589.4		1	574.302	23007	321.024	7498.17		1	512.819	13558.4	382.159	13558.4
	2	m1	Y	SM	0	-		2	77.3125	31089.9	144.873	8104.25		2	89.2832	24024.7	90.2559	6805.94		2	131.155	19719.2	299.163	5302.41		2	114.029	8268.82	143.151	8268.82
	3	m1	Y	EM	0	-		3	267.796	39005.1	335.602	12139		3	233.215	20402.6	171.042	8131.65		3	287.476	17051.4	218.24	9202.98		3	263.378	13900.7	97.1401	13900.7
	4	m1	Y	EM	5m	pbs		4	326.903	40448.9	828.942	12874.1		4	283.265	16198	527.408	7855.86		4	307.19	20368.3	266.198	8832.08		4	261.91	11029.9	183.966	11029.9
	5	m1	Y	EM	5m	EGF		5	1690.87	36565.7	2561.26	11709.4		5	1606.5	17977.5	2937.43	8561.59		5	811.76	22266.7	764.924	8665.29		5	759.38	13893	484.467	13893
	6	m1	Y	EM	5m	Ins		6	1660.26	30316.7	1299.35	12426		6	1334.83	17498.1	837.807	8633.14		6	559.02	26242.1	269.989	9758.68		6	557.24	15207.7	202.123	15207.7
	7	m1	Y	EM	1hr	pbs		7	191.456	32802	248.372	11494.7		7	163.543	18646	282.185	9136.69		7	145.71	23502.6	266.115	8298.67		7	187.083	11847.5	188.047	11847.5
	8	m1	Y	EM	1hr	EGF		8	639.973	27304.6	502.591	7460.69		8	1322.04	17025.5	791.923	9997.86		8	453.955	23246.7	777.228	7908.51		8	558.376	13397.9	455.899	13397.9
	9	m1	Y	EM	1hr	HGF		9	882.27	34448.2	716.203	11914.7		9	821.853	15942.4	551.78	8876.92		9	1099.51	20191.6	1104.55	9456.74		9	1114.21	11723.9	676.654	11723.9
	10	m1	N	GM	0	-		10	303.65	27271.1	292.381	7909.64		10	197.67	17093	102.172	5571.01		10	260.714	19604.1	290.062	5755.58		10	192.732	10351.6	27.6963	10351.6
	11	m1	N	SM	0	-		11	0	0	0	0		11	40.978	26457.4	83.7432	4916.16		11	69.4102	16360.1	242.98	4421.2		11	64.5024	9009.83	159.989	9009.83
	12	m1	N	EM	0	-		12	0	0	0	0		12	117.167	18113.1	44.458	7220.24		12	190.089	15983.4	114.966	6111.5		12	117.324	10063.5	32.4653	10063.5
	13	m1	N	SM	5m	EGF		13	1298.16	28501.2	1720.87	7756.22		13	1766.52	20913.9	2989.77	4821.54		13	2452.53	23618.5	8698.11	5979.86		13	788.825	4951.58	2258.26	4951.58
	14	m1	N	SM	1hr	pbs		14	71.0586	29048.5	86.6689	7302.04		14	46.5337	9695.8	66.4878	3202.84		14	70.5156	28553.4	231.865	5704.03		14	78.458	5103.13	72.8828	5103.13
	lane	membrane	coating	media	time	ligand		lane	pAkt	atubulin	pERK	bactin		lane	pAkt	atubulin	pERK	bactin		lane	pAkt	atubulin	pERK	bactin		lane	pAkt	atubulin	pERK	bactin
	1	m2	N	GM	0	-		1	167.563	36996.6	61.1748	11833.7		1	219.815	23065.6	30.6191	3397.58		1	462.129	32814.4	83.9307	7019.55		1	271.932	20909.9	157.658	4718.82
	2	m2	N	SM	0	-		2	46.3848	33529.8	95.5542	13525.2		2	49.5815	22561.1	117.17	3942.7		2	85.1753	22851.9	202.698	7897.33		2	87.6436	19249.7	234.84	6202.64
	3	m2	N	EM	0	-		3	129.017	36755.7	53.3066	15619.8		3	0	0	0	0		3	289.965	24136.7	122.348	11394.3		3	138.761	20126.6	43.6162	12233.2
	4	m2	N	SM	5m	pbs		4	75.8506	32365.9	170.122	13707.7		4	163.625	22099.7	963.645	4261		4	192.658	30527.4	519.534	8577.35		4	68.6279	21166.6	278.964	9680.95
	5	m2	N	SM	5m	EGF		5	1556.43	34980.7	3158.7	14144.8		5	1597.04	19495.4	4539.74	4833.07		5	2924.55	24455	5693.04	10533.2		5	872.313	20607.7	4330.57	12317.1
	6	m2	N	SM	5m	Ins		6	1803.41	35361	691.771	13589.6		6	1875.3	19528.4	1045.98	5343.63		6	3154.87	25251	853.866	7057.9		6	3181.21	19901.9	1406.63	9843.04
	7	m2	N	SM	1hr	pbs		7	73.5498	34119.5	99.5957	13219.6		7	82.0088	19599.3	136.323	3938.15		7	75.1548	23324.6	142.213	11782.8		7	168.109	20542.5	273.931	9554.44
	8	m2	N	SM	1hr	EGF		8	870.704	36864.6	878.155	13385.7		8	908.284	20419.7	1116.29	4221.9		8	357.364	27478.6	467.019	7681.65		8	507.612	19666	653.7	9623.79
	9	m2	N	SM	1hr	HGF		9	1238.56	31708.4	714.948	13183.2		9	1646.1	22459.8	1305.09	4457.84		9	1885.34	22390.3	1066.92	7514.35		9	210.386	20916.3	213.96	14140.6
	10	m2	Y	GM	0	-		10	318.877	50496.5	354.793	16580.5		10	331.297	22253.9	321.358	5802.92		10	650.405	25303.7	858.063	14138.3		10	500.381	23710.3	777.55	12600.9
	11	m2	Y	SM	0	-		11	0	0	0	0		11	41.1992	19143.5	99.7607	2905.59		11	94.6167	21728.9	446.293	5923.29		11	144.438	18653.5	424.675	6421.17
	12	m2	Y	EM	0	-		12	0	0	0	0		12	239.196	22730	302.258	5357.8		12	435.876	24843.4	500.222	13172.9		12	272.687	18571	298.148	11552.5
	13	m2	Y	EM	5m	EGF		13	1604.05	39026.1	2881.78	17562.2		13	1521.87	23744.7	3098.72	4689.76		13	1082.54	23655.3	1635.06	7635.77		13	760.571	18767.3	1571.27	9930.17
	14	m2	Y	EM	1hr	pbs		14	184.711	38358	237.825	17637.2		14	150.378	22574.3	332.539	4939.85		14	207.424	23164.6	377.401	6625.27		14	184.215	22751.7	393.319	7737.99
									Below values are averages and sem, obtained by taking the indicated ratios and then normalizing by lane 10.
	Information							Replicate 1	normalized ratios			Replicate 2	normalized ratios			Replicate 3	normalized ratios			Replicate 4	normalized ratios			mean		sem
	lane	membrane	coating	media	time	ligand		lane	pAkt/atubulin	pERK/bactin		lane	pAkt/atubulin	pERK/bactin		lane	pAkt/atubulin	pERK/bactin		lane	pAkt/atubulin	pERK/bactin		pAkt/atubulin	pERK/bactin	pAkt/atubulin	pERK/bactin
	1	m1	Y	GM	0	-		1	0.591914	0.580997		1	1.45801	0.954383		1	1.87699	0.849532		1	2.03145	10.5347		1.48959	3.22989	0.322815	2.43619
	2	m1	Y	SM	0	-		2	0.223337	0.483593		2	0.321357	0.723086		2	0.500124	1.11952		2	0.74067	6.47049		0.446372	2.19917	0.113605	1.4298
	3	m1	Y	EM	0	-		3	0.616613	0.747909		3	0.988434	1.1469		3	1.26772	0.470547		3	1.01764	2.61184		0.972602	1.2443	0.134196	0.476511
	4	m1	Y	EM	5m	pbs		4	0.725841	1.74186		4	1.51219	3.66063		4	1.13405	0.598052		4	1.27535	6.23375		1.16186	3.05857	0.164949	1.23262
	5	m1	Y	EM	5m	EGF		5	4.15305	5.91732		5	7.72728	18.7075		5	2.74128	1.75159		5	2.93571	13.0332		4.38933	9.85241	1.15567	3.75985
	6	m1	Y	EM	5m	Ins		6	4.9184	2.82879		6	6.59645	5.29148		6	1.60181	0.548976		6	1.96802	4.96747		3.77117	3.40918	1.19916	1.09882
	7	m1	Y	EM	1hr	pbs		7	0.5242	0.584536		7	0.758442	1.68402		7	0.466183	0.636296		7	0.848119	5.93231		0.649236	2.20929	0.0915709	1.26659
	8	m1	Y	EM	1hr	EGF		8	2.10502	1.8224		8	6.71465	4.31895		8	1.46836	1.95008		8	2.23842	12.7179		3.13161	5.20234	1.2061	2.57011
	9	m1	Y	EM	1hr	HGF		9	2.3002	1.62615		9	4.45777	3.38927		9	4.09459	2.31763		9	5.10445	21.5715		3.98925	7.22615	0.600498	4.79553
	10	m1	N	GM	0	-		10	1	1		10	1	1		10	1	1		10	1	1		1	1	0	0
	11	m1	N	SM	0	-		11	NaN	NaN		11	0.133931	0.928808		11	0.319021	1.09051		11	0.384513	6.63679		0.279155	2.88537	0.075033	1.87629
	12	m1	N	EM	0	-		12	NaN	NaN		12	0.559356	0.335738		12	0.894272	0.373268		12	0.626167	1.20575		0.693265	0.638252	0.102337	0.283956
	13	m1	N	SM	5m	EGF		13	4.09068	6.00213		13	7.30398	33.8107		13	7.80807	28.8623		13	8.55636	170.457		6.93977	59.7831	0.983925	37.3852
	14	m1	N	SM	1hr	pbs		14	0.219696	0.32109		14	0.415012	1.1319		14	0.185699	0.806586		14	0.825758	5.33794		0.411541	1.89938	0.147025	1.15823
	Notice the below lanes are reordered to make them comparable to above m1 lanes!
	lane	membrane	coating	media	time	ligand		lane	pAkt/atubulin	pERK/bactin		lane	pAkt/atubulin	pERK/bactin		lane	pAkt/atubulin	pERK/bactin		lane	pAkt/atubulin	pERK/bactin		pAkt/atubulin	pERK/bactin	pAkt/atubulin	pERK/bactin
	10	m2	Y	GM	0	-		1	1.39426	4.13929		1	1.56213	6.14497		1	1.82516	5.07589		1	1.62277	1.8469		1.60108	4.30176	0.0889629	0.915125
	11	m2	Y	SM	0	-		2	NaN	NaN		2	0.225826	3.8098		2	0.309194	6.30153		2	0.595405	1.97953		0.376808	4.03028	0.111917	1.25252
	12	m2	Y	EM	0	-		3	NaN	NaN		3	1.10424	6.25991		3	1.24582	3.17592		3	1.12907	0.772459		1.15971	3.40276	0.0436466	1.58815
	4	m2	N	SM	5m	pbs		4	0.517432	2.40072		4	0.776907	25.0948		4	0.448124	5.06582		4	0.249312	0.862478		0.497944	8.35595	0.108973	5.64675
	13	m2	Y	EM	5m	EGF		5	9.07499	31.7416		5	6.72539	73.3179		5	3.2495	17.9089		5	3.11623	4.736		5.54153	31.9261	1.44402	14.8579
	6	m2	N	SM	5m	Ins		6	11.2604	9.84699		6	10.0765	21.7203		6	8.87166	10.1182		6	12.2911	4.27729		10.6249	11.4907	0.739063	3.66587
	14	m2	Y	EM	1hr	pbs		7	1.06321	2.60841		7	0.698999	7.46974		7	0.635821	4.76419		7	0.62259	1.52137		0.755155	4.09093	0.10403	1.31245
	8	m2	N	SM	1hr	EGF		8	5.21486	12.6904		8	4.66744	29.3392		8	0.92346	5.08474		8	1.98476	2.03306		3.19763	12.2868	1.03571	6.1098
	9	m2	N	SM	1hr	HGF		9	8.62435	10.4906		9	7.69057	32.4858		9	5.97905	11.8748		9	0.773433	0.452881		5.76685	13.826	1.75227	6.72036
	1	m2	N	GM	0	-		10	1	1		10	1	1		10	1	1		10	1	1		1	1	0	0
	2	m2	N	SM	0	-		11	0.30544	1.36664		11	0.230604	3.29762		11	0.264662	2.14664		11	0.350097	1.13322		0.287701	1.98603	0.025818	0.487938
	3	m2	N	EM	0	-		12	0.775002	0.660168		12	NaN	NaN		12	0.853038	0.898049		12	0.530139	0.106715		0.719393	0.554977	0.0972717	0.234415
	5	m2	N	SM	5m	EGF		13	9.82387	43.1973		13	8.59587	104.228		13	8.49166	45.2035		13	3.25489	10.5233		7.54157	50.7881	1.46056	19.5062
	7	m2	N	SM	1hr	pbs		14	0.47595	1.45737		14	0.439063	3.84108		14	0.228793	1.00944		14	0.629261	0.858131		0.443267	1.7915	0.0825018	0.694934
